# Supplementary material for: Central Carbon Metabolism, Sodium-Motive Electron Transfer, and Ammonium Formation by the Vaginal Pathogen Prevotella bivia
Source: Int J Mol Sci. 2021 Nov 3;22(21):11925. doi: 10.3390/ijms222111925 (PMC8585091; doi:10.3390/ijms222111925)
Supplement: Supplementary file 1 [file ijms-22-11925-s001.zip]

Archive with 4 entries (2 files):
- ijms-1440859-supplementary/
- ijms-1440859-supplementary/Supplementary/
- ijms-1440859-supplementary/Supplementary/supplementary material.pdf
- ijms-1440859-supplementary/Supplementary/Table S3.xlsx
