# Supplementary material for: Central Carbon Metabolism, Sodium-Motive Electron Transfer, and Ammonium Formation by the Vaginal Pathogen Prevotella bivia
Source: Int J Mol Sci. 2021 Nov 3;22(21):11925. doi: 10.3390/ijms222111925 (PMC8585091; doi:10.3390/ijms222111925)
Supplement: Supplementary file 1 [file ijms-22-11925-s001.zip › ijms-1440859-supplementary/Supplementary/Table S3.xlsx]

## Sheet: Protein Report
Samples of figure 6
Biological sample name	Protein name	Protein accession numbers	Database sources	Protein molecular weight (Da)	Protein identification probability	Exclusive unique peptide count	Exclusive unique spectrum count	Total spectrum count	Percentage of total spectra	Percentage sequence coverage	Length (number of amino acids)
Box 1	30S ribosomal protein S16 OS=Prevotella bivia DSM 20514 OX=868129 GN=rpsP PE=3 SV=1	I4ZC26	Prevotella_bivia_DSM20514_Uniprot_270120.fasta	19821.6	0.63	1	1	1	6.96e-05	0.0874	183
Box 1	Transglutaminase-like enzyme, predicted cysteine protease OS=Prevotella bivia DSM 20514 OX=868129 GN=PrebiDRAFT_0403 PE=4 SV=1	I4Z7H4	Prevotella_bivia_DSM20514_Uniprot_270120.fasta	100582	0.351	0	0	0	0	0	885
Box 1	Peptidyl-prolyl cis-trans isomerase OS=Prevotella bivia DSM 20514 OX=868129 GN=PrebiDRAFT_0880 PE=3 SV=1	I4Z8S6	Prevotella_bivia_DSM20514_Uniprot_270120.fasta	31784.3	1	6	8	9	0.000626	0.29	303
Box 1	Uncharacterized protein OS=Prevotella bivia DSM 20514 OX=868129 GN=PrebiDRAFT_0398 PE=4 SV=1	I4Z7G9	Prevotella_bivia_DSM20514_Uniprot_270120.fasta	54951.1	0.999	2	2	2	0.000139	0.0295	509
Box 1	Outer membrane receptor protein OS=Prevotella bivia DSM 20514 OX=868129 GN=PrebiDRAFT_0397 PE=3 SV=1	I4Z7G8	Prevotella_bivia_DSM20514_Uniprot_270120.fasta	109490	1	22	24	25	0.00174	0.326	972
Box 1	Uncharacterized protein OS=Prevotella bivia DSM 20514 OX=868129 GN=PrebiDRAFT_0395 PE=4 SV=1	I4Z7G7	Prevotella_bivia_DSM20514_Uniprot_270120.fasta	60366.4	1	10	12	12	0.000835	0.199	532
Box 1	TonB-linked outer membrane protein, SusC/RagA family OS=Prevotella bivia DSM 20514 OX=868129 GN=PrebiDRAFT_0394 PE=3 SV=1	I4Z7G6	Prevotella_bivia_DSM20514_Uniprot_270120.fasta	123634	1	15	17	18	0.00125	0.212	1111
Box 1	PlsC domain-containing protein OS=Prevotella bivia DSM 20514 OX=868129 GN=PrebiDRAFT_0392 PE=4 SV=1	I4Z7G4	Prevotella_bivia_DSM20514_Uniprot_270120.fasta	44404.5	0.995	1	1	1	6.96e-05	0.0574	383
Box 1	Glycerol-3-phosphate dehydrogenase OS=Prevotella bivia DSM 20514 OX=868129 GN=PrebiDRAFT_0389 PE=3 SV=1	I4Z7G1	Prevotella_bivia_DSM20514_Uniprot_270120.fasta	58697.2	1	3	3	3	0.000209	0.0689	537
Box 1	Glutamine--tRNA ligase OS=Prevotella bivia DSM 20514 OX=868129 GN=PrebiDRAFT_2073 PE=3 SV=1	I4ZBZ7	Prevotella_bivia_DSM20514_Uniprot_270120.fasta	65791.8	1	5	5	5	0.000348	0.112	572
Box 1	Putative oligopeptide transporter, OPT family OS=Prevotella bivia DSM 20514 OX=868129 GN=PrebiDRAFT_2066 PE=4 SV=1	I4ZBZ0	Prevotella_bivia_DSM20514_Uniprot_270120.fasta	70426.5	1	7	7	8	0.000557	0.142	660
Box 1	Phosphoglycerate transporter family protein OS=Prevotella bivia DSM 20514 OX=868129 GN=PrebiDRAFT_0386 PE=4 SV=1	I4Z7F8	Prevotella_bivia_DSM20514_Uniprot_270120.fasta	51098.8	1	3	3	3	0.000209	0.0606	462
Box 1	Glycerophosphoryl diester phosphodiesterase OS=Prevotella bivia DSM 20514 OX=868129 GN=PrebiDRAFT_0385 PE=4 SV=1	I4Z7F7	Prevotella_bivia_DSM20514_Uniprot_270120.fasta	59438.8	1	8	9	10	0.000696	0.265	520
Box 1	Uncharacterized protein OS=Prevotella bivia DSM 20514 OX=868129 GN=PrebiDRAFT_0382 PE=4 SV=1	I4Z7F4	Prevotella_bivia_DSM20514_Uniprot_270120.fasta	29375	0.985	1	1	1	6.96e-05	0.0512	254
Box 1	OMP_b-brl_3 domain-containing protein OS=Prevotella bivia DSM 20514 OX=868129 GN=PrebiDRAFT_1481 PE=4 SV=1	I4ZAE3	Prevotella_bivia_DSM20514_Uniprot_270120.fasta	90078.9	0.992	0	0	0	0	0	782
Box 1	ABC-type bacteriocin/lantibiotic exporter with N-terminal double-glycine peptidase domain OS=Prevotella bivia DSM 20514 OX=868129 GN=PrebiDRAFT_1480 PE=4 SV=1	I4ZAE2	Prevotella_bivia_DSM20514_Uniprot_270120.fasta	83628.1	0.929	1	1	2	0.000139	0.0556	737
Box 1	Uncharacterized protein OS=Prevotella bivia DSM 20514 OX=868129 GN=PrebiDRAFT_0958 PE=4 SV=1	I4Z8Z6	Prevotella_bivia_DSM20514_Uniprot_270120.fasta	63464.4	1	6	6	6	0.000417	0.168	570
Box 1	DNA-directed RNA polymerase subunit beta' OS=Prevotella bivia DSM 20514 OX=868129 GN=rpoC PE=3 SV=1	I4Z8Z4	Prevotella_bivia_DSM20514_Uniprot_270120.fasta	161459	1	31	37	37	0.00257	0.294	1457
Box 1	DNA-directed RNA polymerase subunit beta OS=Prevotella bivia DSM 20514 OX=868129 GN=rpoB PE=3 SV=1	I4Z8Z3	Prevotella_bivia_DSM20514_Uniprot_270120.fasta	142426	1	19	19	20	0.00139	0.217	1269
Box 1	Nucleoside H+ symporter OS=Prevotella bivia DSM 20514 OX=868129 GN=PrebiDRAFT_2061 PE=4 SV=1	I4ZBY5	Prevotella_bivia_DSM20514_Uniprot_270120.fasta	46128	0.993	1	1	1	6.96e-05	0.0214	420
Box 1	Ribosomal protein L10 OS=Prevotella bivia DSM 20514 OX=868129 GN=PrebiDRAFT_0953 PE=4 SV=1	I4Z8Z1	Prevotella_bivia_DSM20514_Uniprot_270120.fasta	18691.3	1	4	4	4	0.000278	0.465	172
Box 1	50S ribosomal protein L1 OS=Prevotella bivia DSM 20514 OX=868129 GN=rplA PE=3 SV=1	I4Z8Z0	Prevotella_bivia_DSM20514_Uniprot_270120.fasta	24491.3	1	6	6	6	0.000417	0.309	230
Box 1	Outer membrane receptor for ferrienterochelin and colicins OS=Prevotella bivia DSM 20514 OX=868129 GN=PrebiDRAFT_2057 PE=3 SV=1	I4ZBY2	Prevotella_bivia_DSM20514_Uniprot_270120.fasta	121321	1	9	9	9	0.000626	0.139	1086
Box 1	Cell division protein FtsI/penicillin-binding protein 2 OS=Prevotella bivia DSM 20514 OX=868129 GN=PrebiDRAFT_0377 PE=4 SV=1	I4Z7E9	Prevotella_bivia_DSM20514_Uniprot_270120.fasta	79772.7	1	4	5	5	0.000348	0.108	705
Box 1	Cell shape determining protein, MreB/Mrl family OS=Prevotella bivia DSM 20514 OX=868129 GN=PrebiDRAFT_0374 PE=4 SV=1	I4Z7E6	Prevotella_bivia_DSM20514_Uniprot_270120.fasta	36934.6	1	4	4	5	0.000348	0.229	340
Box 1	TonB-linked outer membrane protein, SusC/RagA family OS=Prevotella bivia DSM 20514 OX=868129 GN=PrebiDRAFT_1474 PE=3 SV=1	I4ZAD7	Prevotella_bivia_DSM20514_Uniprot_270120.fasta	116564	1	18	20	21	0.00146	0.263	1061
Box 1	RagB/SusD family protein OS=Prevotella bivia DSM 20514 OX=868129 GN=PrebiDRAFT_1473 PE=4 SV=1	I4ZAD6	Prevotella_bivia_DSM20514_Uniprot_270120.fasta	62925.3	1	8	9	9	0.000626	0.193	545
Box 1	Uncharacterized protein OS=Prevotella bivia DSM 20514 OX=868129 GN=PrebiDRAFT_1467 PE=4 SV=1	I4ZAD0	Prevotella_bivia_DSM20514_Uniprot_270120.fasta	89560.8	1	20	26	27	0.00188	0.379	780
Box 1	Elongation factor Tu OS=Prevotella bivia DSM 20514 OX=868129 GN=tuf PE=3 SV=1	I4Z8Y6	Prevotella_bivia_DSM20514_Uniprot_270120.fasta	44010.7	1	1	1	1	6.96e-05	0.0402	398
Box 1	Uncharacterized protein OS=Prevotella bivia DSM 20514 OX=868129 GN=PrebiDRAFT_1464 PE=4 SV=1	I4ZAC7	Prevotella_bivia_DSM20514_Uniprot_270120.fasta	88162.3	1	15	15	15	0.00104	0.258	790
Box 1	Phosphoglycerol transferase family protein, alkaline phosphatase superfamily OS=Prevotella bivia DSM 20514 OX=868129 GN=PrebiDRAFT_0934 PE=4 SV=1	I4Z8X8	Prevotella_bivia_DSM20514_Uniprot_270120.fasta	78273.7	1	11	13	13	0.000904	0.21	692
Box 1	Alanine--tRNA ligase OS=Prevotella bivia DSM 20514 OX=868129 GN=alaS PE=3 SV=1	I4Z995	Prevotella_bivia_DSM20514_Uniprot_270120.fasta	99745.6	1	9	9	9	0.000626	0.142	885
Box 1	Anaerobic c4-dicarboxylate membrane transporter family protein OS=Prevotella bivia DSM 20514 OX=868129 GN=PrebiDRAFT_0930 PE=4 SV=1	I4Z8X4	Prevotella_bivia_DSM20514_Uniprot_270120.fasta	46397.6	1	5	6	6	0.000417	0.082	439
Box 1	L-asparaginase type II family protein OS=Prevotella bivia DSM 20514 OX=868129 GN=PrebiDRAFT_0929 PE=3 SV=1	I4Z8X3	Prevotella_bivia_DSM20514_Uniprot_270120.fasta	37982.9	0.402	0	0	0	0	0	351
Box 1	Uncharacterized protein OS=Prevotella bivia DSM 20514 OX=868129 GN=PrebiDRAFT_0928 PE=4 SV=1	I4Z8X2	Prevotella_bivia_DSM20514_Uniprot_270120.fasta	46050	0.987	1	1	1	6.96e-05	0.0779	398
Box 1	Putative effector of murein hydrolase LrgA OS=Prevotella bivia DSM 20514 OX=868129 GN=PrebiDRAFT_1053 PE=4 SV=1	I4Z991	Prevotella_bivia_DSM20514_Uniprot_270120.fasta	18505	0.433	0	0	0	0	0	162
Box 1	Chaperone protein ClpB OS=Prevotella bivia DSM 20514 OX=868129 GN=clpB PE=3 SV=1	I4ZBW3	Prevotella_bivia_DSM20514_Uniprot_270120.fasta	97702.5	1	19	20	20	0.00139	0.308	863
Box 1	Thiol:disulfide interchange protein OS=Prevotella bivia DSM 20514 OX=868129 GN=PrebiDRAFT_2172 PE=4 SV=1	I4ZC82	Prevotella_bivia_DSM20514_Uniprot_270120.fasta	75766.9	1	22	37	47	0.00327	0.399	692
Box 1	Large-conductance mechanosensitive channel OS=Prevotella bivia DSM 20514 OX=868129 GN=mscL PE=3 SV=1	I4ZAB7	Prevotella_bivia_DSM20514_Uniprot_270120.fasta	13657.3	1	2	3	3	0.000209	0.278	126
Box 1	Glyceraldehyde-3-phosphate dehydrogenase OS=Prevotella bivia DSM 20514 OX=868129 GN=PrebiDRAFT_1453 PE=3 SV=1	I4ZAB6	Prevotella_bivia_DSM20514_Uniprot_270120.fasta	36592.6	1	3	3	3	0.000209	0.123	342
Box 1	Trigger factor OS=Prevotella bivia DSM 20514 OX=868129 GN=PrebiDRAFT_0344 PE=4 SV=1	I4Z7C2	Prevotella_bivia_DSM20514_Uniprot_270120.fasta	51865.7	0.05	0	0	0	0	0	455
Box 1	Alpha-1,2-mannosidase, putative OS=Prevotella bivia DSM 20514 OX=868129 GN=PrebiDRAFT_2008 PE=4 SV=1	I4ZBT5	Prevotella_bivia_DSM20514_Uniprot_270120.fasta	86253.7	1	7	7	7	0.000487	0.148	751
Box 1	ATPase component of ABC transporters with duplicated ATPase domain OS=Prevotella bivia DSM 20514 OX=868129 GN=PrebiDRAFT_1448 PE=4 SV=1	I4ZAB1	Prevotella_bivia_DSM20514_Uniprot_270120.fasta	61213.6	1	20	37	39	0.00271	0.556	538
Box 1	Uncharacterized protein OS=Prevotella bivia DSM 20514 OX=868129 GN=PrebiDRAFT_1447 PE=4 SV=1	I4ZAB0	Prevotella_bivia_DSM20514_Uniprot_270120.fasta	8877.1	0.366	0	0	0	0	0	76
Box 1	Phosphoribosylformylglycinamidine synthase OS=Prevotella bivia DSM 20514 OX=868129 GN=purL PE=3 SV=1	I4Z8W8	Prevotella_bivia_DSM20514_Uniprot_270120.fasta	138268	1	4	4	4	0.000278	0.0401	1247
Box 1	OMP_b-brl_2 domain-containing protein OS=Prevotella bivia DSM 20514 OX=868129 GN=PrebiDRAFT_2032 PE=4 SV=1	I4ZBV9	Prevotella_bivia_DSM20514_Uniprot_270120.fasta	21614.2	1	9	12	12	0.000835	0.673	202
Box 1	DNA primase OS=Prevotella bivia DSM 20514 OX=868129 GN=dnaG PE=3 SV=1	I4Z984	Prevotella_bivia_DSM20514_Uniprot_270120.fasta	76338.7	1	5	6	6	0.000417	0.133	669
Box 1	ATPase with chaperone activity, ATP-binding subunit OS=Prevotella bivia DSM 20514 OX=868129 GN=PrebiDRAFT_2028 PE=3 SV=1	I4ZBV5	Prevotella_bivia_DSM20514_Uniprot_270120.fasta	95719	1	27	32	35	0.00244	0.399	852
Box 1	Uncharacterized protein OS=Prevotella bivia DSM 20514 OX=868129 GN=PrebiDRAFT_2027 PE=4 SV=1	I4ZBV4	Prevotella_bivia_DSM20514_Uniprot_270120.fasta	53296.9	1	16	23	26	0.00181	0.48	481
Box 1	Putative RND superfamily exporter OS=Prevotella bivia DSM 20514 OX=868129 GN=PrebiDRAFT_2156 PE=4 SV=1	I4ZC73	Prevotella_bivia_DSM20514_Uniprot_270120.fasta	87791.6	1	1	1	1	6.96e-05	0.0153	785
Box 1	ABC-type multidrug transport system, ATPase and permease component OS=Prevotella bivia DSM 20514 OX=868129 GN=PrebiDRAFT_2155 PE=4 SV=1	I4ZC72	Prevotella_bivia_DSM20514_Uniprot_270120.fasta	64370.4	1	6	6	6	0.000417	0.165	575
Box 1	ABC-type multidrug transport system, ATPase and permease component OS=Prevotella bivia DSM 20514 OX=868129 GN=PrebiDRAFT_2154 PE=4 SV=1	I4ZC71	Prevotella_bivia_DSM20514_Uniprot_270120.fasta	65318.1	1	2	2	2	0.000139	0.0394	584
Box 1	ATP-dependent DNA helicase RecQ OS=Prevotella bivia DSM 20514 OX=868129 GN=PrebiDRAFT_0341 PE=4 SV=1	I4Z7B9	Prevotella_bivia_DSM20514_Uniprot_270120.fasta	82654.1	1	4	4	4	0.000278	0.0908	727
Box 1	23S RNA-specific pseudouridylate synthase OS=Prevotella bivia DSM 20514 OX=868129 GN=PrebiDRAFT_1446 PE=3 SV=1	I4ZAA9	Prevotella_bivia_DSM20514_Uniprot_270120.fasta	33213.6	0.059	0	0	0	0	0	289
Box 1	Thiol-activated cytolysin OS=Prevotella bivia DSM 20514 OX=868129 GN=PrebiDRAFT_0337 PE=4 SV=1	I4Z7B5	Prevotella_bivia_DSM20514_Uniprot_270120.fasta	61510.3	1	3	3	3	0.000209	0.0675	548
Box 1	Transketolase OS=Prevotella bivia DSM 20514 OX=868129 GN=PrebiDRAFT_1443 PE=3 SV=1	I4ZAA6	Prevotella_bivia_DSM20514_Uniprot_270120.fasta	73678	1	23	32	34	0.00237	0.536	672
Box 1	DNA mismatch repair protein MutL OS=Prevotella bivia DSM 20514 OX=868129 GN=mutL PE=3 SV=1	I4Z7B2	Prevotella_bivia_DSM20514_Uniprot_270120.fasta	71594.7	1	10	10	10	0.000696	0.25	647
Box 1	Na(+)/H(+) antiporter NhaA OS=Prevotella bivia DSM 20514 OX=868129 GN=nhaA PE=3 SV=1	I4ZAA4	Prevotella_bivia_DSM20514_Uniprot_270120.fasta	47941.5	1	3	3	3	0.000209	0.0566	442
Box 1	Peptidase T OS=Prevotella bivia DSM 20514 OX=868129 GN=pepT PE=3 SV=1	I4ZAA2	Prevotella_bivia_DSM20514_Uniprot_270120.fasta	45439.5	1	2	2	2	0.000139	0.0688	407
Box 1	1-deoxy-D-xylulose-5-phosphate synthase OS=Prevotella bivia DSM 20514 OX=868129 GN=dxs PE=3 SV=1	I4Z977	Prevotella_bivia_DSM20514_Uniprot_270120.fasta	71539	1	12	16	17	0.00118	0.331	647
Box 1	(P)ppGpp synthetase, RelA/SpoT family OS=Prevotella bivia DSM 20514 OX=868129 GN=PrebiDRAFT_1040 PE=3 SV=1	I4Z978	Prevotella_bivia_DSM20514_Uniprot_270120.fasta	87576.3	1	23	29	30	0.00209	0.376	765
Box 1	Putative membrane-associated, metal-dependent hydrolase OS=Prevotella bivia DSM 20514 OX=868129 GN=PrebiDRAFT_0912 PE=4 SV=1	I4Z8V7	Prevotella_bivia_DSM20514_Uniprot_270120.fasta	74082.3	1	7	8	8	0.000557	0.145	635
Box 1	Acetyl-CoA carboxylase, carboxyltransferase component (Subunits alpha and beta) OS=Prevotella bivia DSM 20514 OX=868129 GN=PrebiDRAFT_2021 PE=4 SV=1	I4ZBU8	Prevotella_bivia_DSM20514_Uniprot_270120.fasta	57063.1	1	4	4	4	0.000278	0.148	521
Box 1	DNA polymerase III subunit gamma/tau OS=Prevotella bivia DSM 20514 OX=868129 GN=dnaX PE=3 SV=1	I4Z974	Prevotella_bivia_DSM20514_Uniprot_270120.fasta	66434.5	1	10	12	12	0.000835	0.239	595
Box 1	Hemerythrin domain-containing protein OS=Prevotella bivia DSM 20514 OX=868129 GN=PrebiDRAFT_2148 PE=4 SV=1	I4ZC65	Prevotella_bivia_DSM20514_Uniprot_270120.fasta	60356.2	0.999	1	1	1	6.96e-05	0.0291	516
Box 1	Outer membrane receptor for ferrienterochelin and colicins OS=Prevotella bivia DSM 20514 OX=868129 GN=PrebiDRAFT_2146 PE=3 SV=1	I4ZC63	Prevotella_bivia_DSM20514_Uniprot_270120.fasta	89887.8	1	6	6	6	0.000417	0.107	783
Box 1	Ferrous iron transport protein B OS=Prevotella bivia DSM 20514 OX=868129 GN=PrebiDRAFT_0214 PE=3 SV=1	I4Z712	Prevotella_bivia_DSM20514_Uniprot_270120.fasta	92535.3	1	7	7	7	0.000487	0.109	824
Box 1	Peptidylprolyl isomerase OS=Prevotella bivia DSM 20514 OX=868129 GN=PrebiDRAFT_0329 PE=4 SV=1	I4Z7A9	Prevotella_bivia_DSM20514_Uniprot_270120.fasta	54560.6	1	19	25	28	0.00195	0.43	486
Box 1	Peptidase C10 family OS=Prevotella bivia DSM 20514 OX=868129 GN=PrebiDRAFT_0338 PE=4 SV=1	I4Z7B6	Prevotella_bivia_DSM20514_Uniprot_270120.fasta	81488	1	2	2	2	0.000139	0.0314	732
Box 1	Uncharacterized protein OS=Prevotella bivia DSM 20514 OX=868129 GN=PrebiDRAFT_0321 PE=4 SV=1	I4Z7A1	Prevotella_bivia_DSM20514_Uniprot_270120.fasta	97145.8	0.882	0	0	0	0	0	860
Box 1	Uncharacterized protein OS=Prevotella bivia DSM 20514 OX=868129 GN=PrebiDRAFT_1029 PE=4 SV=1	I4Z967	Prevotella_bivia_DSM20514_Uniprot_270120.fasta	84604.2	1	49	91	102	0.0071	0.767	755
Box 1	ABC-type phosphate transport system, periplasmic component OS=Prevotella bivia DSM 20514 OX=868129 GN=PrebiDRAFT_1026 PE=4 SV=1	I4Z964	Prevotella_bivia_DSM20514_Uniprot_270120.fasta	35552.1	0.999	1	1	1	6.96e-05	0.0373	322
Box 1	TonB family protein OS=Prevotella bivia DSM 20514 OX=868129 GN=PrebiDRAFT_1025 PE=4 SV=1	I4Z963	Prevotella_bivia_DSM20514_Uniprot_270120.fasta	32390	1	6	7	7	0.000487	0.253	293
Box 1	Outer membrane receptor for Fe3+-dicitrate OS=Prevotella bivia DSM 20514 OX=868129 GN=PrebiDRAFT_2136 PE=3 SV=1	I4ZC55	Prevotella_bivia_DSM20514_Uniprot_270120.fasta	83644.5	1	27	38	41	0.00285	0.504	744
Box 1	N-acetyl-beta-hexosaminidase OS=Prevotella bivia DSM 20514 OX=868129 GN=PrebiDRAFT_2007 PE=4 SV=1	I4ZBT4	Prevotella_bivia_DSM20514_Uniprot_270120.fasta	79464.3	1	5	5	5	0.000348	0.0941	691
Box 1	RagB/SusD family protein OS=Prevotella bivia DSM 20514 OX=868129 GN=PrebiDRAFT_2134 PE=4 SV=1	I4ZC53	Prevotella_bivia_DSM20514_Uniprot_270120.fasta	59578.5	1	6	7	7	0.000487	0.159	509
Box 1	Alpha-1,2-mannosidase, putative OS=Prevotella bivia DSM 20514 OX=868129 GN=PrebiDRAFT_2005 PE=4 SV=1	I4ZBT2	Prevotella_bivia_DSM20514_Uniprot_270120.fasta	80316.3	1	11	13	14	0.000974	0.24	716
Box 1	ATPase component of ABC transporters with duplicated ATPase domain OS=Prevotella bivia DSM 20514 OX=868129 GN=PrebiDRAFT_0227 PE=4 SV=1	I4Z725	Prevotella_bivia_DSM20514_Uniprot_270120.fasta	75178.8	1	12	13	13	0.000904	0.26	661
Box 1	Flagellar motor protein OS=Prevotella bivia DSM 20514 OX=868129 GN=PrebiDRAFT_0922 PE=4 SV=1	I4Z8W7	Prevotella_bivia_DSM20514_Uniprot_270120.fasta	31945.3	1	3	3	3	0.000209	0.125	287
Box 1	DNA gyrase subunit B OS=Prevotella bivia DSM 20514 OX=868129 GN=gyrB PE=3 SV=1	I4Z8T5	Prevotella_bivia_DSM20514_Uniprot_270120.fasta	73725.2	1	37	63	67	0.00466	0.669	656
Box 1	50S ribosomal protein L19 OS=Prevotella bivia DSM 20514 OX=868129 GN=rplS PE=3 SV=1	I4Z954	Prevotella_bivia_DSM20514_Uniprot_270120.fasta	13494.6	1	4	4	4	0.000278	0.311	119
Box 1	PIF1 helicase OS=Prevotella bivia DSM 20514 OX=868129 GN=PrebiDRAFT_0886 PE=4 SV=1	I4Z8T2	Prevotella_bivia_DSM20514_Uniprot_270120.fasta	82307.6	1	2	2	2	0.000139	0.0402	722
Box 1	Glutamine synthetase OS=Prevotella bivia DSM 20514 OX=868129 GN=PrebiDRAFT_0885 PE=3 SV=1	I4Z8T1	Prevotella_bivia_DSM20514_Uniprot_270120.fasta	82938.1	1	32	43	46	0.0032	0.503	729
Box 1	Cell division protein OS=Prevotella bivia DSM 20514 OX=868129 GN=PrebiDRAFT_1873 PE=4 SV=1	I4ZBF9	Prevotella_bivia_DSM20514_Uniprot_270120.fasta	17641.2	0.283	0	0	0	0	0	164
Box 1	Zn-dependent dipeptidase, microsomal dipeptidase OS=Prevotella bivia DSM 20514 OX=868129 GN=PrebiDRAFT_0883 PE=4 SV=1	I4Z8S9	Prevotella_bivia_DSM20514_Uniprot_270120.fasta	69116.9	1	8	9	9	0.000626	0.181	618
Box 1	Molecular chaperone of HSP90 family OS=Prevotella bivia DSM 20514 OX=868129 GN=PrebiDRAFT_1992 PE=4 SV=1	I4ZBR9	Prevotella_bivia_DSM20514_Uniprot_270120.fasta	78822.3	1	41	60	64	0.00445	0.683	684
Box 1	Aminoacyl-histidine dipeptidase OS=Prevotella bivia DSM 20514 OX=868129 GN=PrebiDRAFT_1991 PE=4 SV=1	I4ZBR8	Prevotella_bivia_DSM20514_Uniprot_270120.fasta	53761.8	1	11	15	15	0.00104	0.323	483
Box 1	Fructose-1,6-bisphosphate aldolase, class II OS=Prevotella bivia DSM 20514 OX=868129 GN=PrebiDRAFT_1003 PE=4 SV=1	I4Z941	Prevotella_bivia_DSM20514_Uniprot_270120.fasta	37008.4	1	15	18	19	0.00132	0.504	337
Box 1	5'-nucleotidase/2',3'-cyclic phosphodiesterase-like hydrolase OS=Prevotella bivia DSM 20514 OX=868129 GN=PrebiDRAFT_1979 PE=3 SV=1	I4ZBR2	Prevotella_bivia_DSM20514_Uniprot_270120.fasta	65626.4	1	6	6	6	0.000417	0.143	582
Box 1	DNA ligase OS=Prevotella bivia DSM 20514 OX=868129 GN=ligA PE=3 SV=1	I4Z744	Prevotella_bivia_DSM20514_Uniprot_270120.fasta	75584.1	1	14	15	15	0.00104	0.267	678
Box 1	Dipeptidyl-peptidase OS=Prevotella bivia DSM 20514 OX=868129 GN=PrebiDRAFT_0785 PE=3 SV=1	I4Z8I2	Prevotella_bivia_DSM20514_Uniprot_270120.fasta	80618.4	1	49	104	219	0.0152	0.62	705
Box 1	ATP-binding cassette protein, ChvD family OS=Prevotella bivia DSM 20514 OX=868129 GN=PrebiDRAFT_1001 PE=4 SV=1	I4Z939	Prevotella_bivia_DSM20514_Uniprot_270120.fasta	64065.7	1	15	17	17	0.00118	0.363	565
Box 1	Mismatch repair ATPase (MutS family) OS=Prevotella bivia DSM 20514 OX=868129 GN=PrebiDRAFT_1000 PE=4 SV=1	I4Z938	Prevotella_bivia_DSM20514_Uniprot_270120.fasta	68348.7	1	5	5	5	0.000348	0.133	601
Box 1	30S ribosomal protein S9 OS=Prevotella bivia DSM 20514 OX=868129 GN=rpsI PE=3 SV=1	I4Z8I6	Prevotella_bivia_DSM20514_Uniprot_270120.fasta	14261.3	0.091	0	0	0	0	0	128
Box 1	Putative domain HDIG-containing protein OS=Prevotella bivia DSM 20514 OX=868129 GN=PrebiDRAFT_0869 PE=4 SV=1	I4Z8R5	Prevotella_bivia_DSM20514_Uniprot_270120.fasta	78397.1	1	2	2	2	0.000139	0.068	691
Box 1	50S ribosomal protein L17 OS=Prevotella bivia DSM 20514 OX=868129 GN=rplQ PE=3 SV=1	I4Z934	Prevotella_bivia_DSM20514_Uniprot_270120.fasta	17802.2	1	6	8	8	0.000557	0.443	158
Box 1	Biosynthetic arginine decarboxylase OS=Prevotella bivia DSM 20514 OX=868129 GN=speA PE=3 SV=1	U5FCG3	Prevotella_bivia_DSM20514_Uniprot_270120.fasta	71428.2	1	19	25	27	0.00188	0.386	630
Box 1	30S ribosomal protein S4 OS=Prevotella bivia DSM 20514 OX=868129 GN=rpsD PE=3 SV=1	I4Z932	Prevotella_bivia_DSM20514_Uniprot_270120.fasta	22552.4	1	4	4	4	0.000278	0.303	201
Box 1	30S ribosomal protein S13 OS=Prevotella bivia DSM 20514 OX=868129 GN=rpsM PE=3 SV=1	I4Z930	Prevotella_bivia_DSM20514_Uniprot_270120.fasta	14069.1	0.996	2	2	2	0.000139	0.127	126
Box 1	UvrABC system protein A OS=Prevotella bivia DSM 20514 OX=868129 GN=PrebiDRAFT_2097 PE=3 SV=1	I4ZC20	Prevotella_bivia_DSM20514_Uniprot_270120.fasta	105576	1	6	6	6	0.000417	0.0776	941
Box 1	Mg-chelatase subunit ChlD OS=Prevotella bivia DSM 20514 OX=868129 GN=PrebiDRAFT_1887 PE=4 SV=1	I4ZBH3	Prevotella_bivia_DSM20514_Uniprot_270120.fasta	37750.6	0.789	1	1	1	6.96e-05	0.0235	340
Box 1	Protein translocase subunit SecY OS=Prevotella bivia DSM 20514 OX=868129 GN=secY PE=3 SV=1	I4Z927	Prevotella_bivia_DSM20514_Uniprot_270120.fasta	48809.8	1	5	5	5	0.000348	0.146	444
Box 1	50S ribosomal protein L15 OS=Prevotella bivia DSM 20514 OX=868129 GN=rplO PE=3 SV=1	I4Z926	Prevotella_bivia_DSM20514_Uniprot_270120.fasta	15559.7	0.987	1	1	1	6.96e-05	0.142	148
Box 1	Amino acid/peptide transporter (Peptide:H symporter) OS=Prevotella bivia DSM 20514 OX=868129 GN=PrebiDRAFT_2094 PE=3 SV=1	I4ZC17	Prevotella_bivia_DSM20514_Uniprot_270120.fasta	57273.3	1	5	6	6	0.000417	0.112	519
Box 1	50S ribosomal protein L18 OS=Prevotella bivia DSM 20514 OX=868129 GN=rplR PE=3 SV=1	I4Z923	Prevotella_bivia_DSM20514_Uniprot_270120.fasta	12598.9	0.868	0	0	0	0	0	114
Box 1	50S ribosomal protein L6 OS=Prevotella bivia DSM 20514 OX=868129 GN=rplF PE=3 SV=1	I4Z922	Prevotella_bivia_DSM20514_Uniprot_270120.fasta	20576.4	1	4	4	4	0.000278	0.234	188
Box 1	30S ribosomal protein S8 OS=Prevotella bivia DSM 20514 OX=868129 GN=rpsH PE=3 SV=1	I4Z921	Prevotella_bivia_DSM20514_Uniprot_270120.fasta	14576.1	0.991	1	1	1	6.96e-05	0.107	131
Box 1	Biopolymer transport protein OS=Prevotella bivia DSM 20514 OX=868129 GN=PrebiDRAFT_1957 PE=3 SV=1	I4ZBP2	Prevotella_bivia_DSM20514_Uniprot_270120.fasta	30174.7	1	4	4	4	0.000278	0.189	281
Box 1	50S ribosomal protein L5 OS=Prevotella bivia DSM 20514 OX=868129 GN=rplE PE=3 SV=1	I4Z919	Prevotella_bivia_DSM20514_Uniprot_270120.fasta	20903.4	0.999	1	1	1	6.96e-05	0.0707	184
Box 1	DUF1735 domain-containing protein OS=Prevotella bivia DSM 20514 OX=868129 GN=PrebiDRAFT_0852 PE=4 SV=1	I4Z8P8	Prevotella_bivia_DSM20514_Uniprot_270120.fasta	41587.1	0.05	0	0	0	0	0	379
Box 1	50S ribosomal protein L14 OS=Prevotella bivia DSM 20514 OX=868129 GN=rplN PE=3 SV=1	I4Z917	Prevotella_bivia_DSM20514_Uniprot_270120.fasta	13153.3	0.977	1	1	1	6.96e-05	0.19	121
Box 1	Uncharacterized protein OS=Prevotella bivia DSM 20514 OX=868129 GN=PrebiDRAFT_2085 PE=4 SV=1	I4ZC08	Prevotella_bivia_DSM20514_Uniprot_270120.fasta	55207.6	0.999	2	2	2	0.000139	0.0654	474
Box 1	CTP synthase OS=Prevotella bivia DSM 20514 OX=868129 GN=pyrG PE=3 SV=1	I4ZC07	Prevotella_bivia_DSM20514_Uniprot_270120.fasta	60546	0.997	1	1	1	6.96e-05	0.0281	534
Box 1	Translation initiation factor IF-2 OS=Prevotella bivia DSM 20514 OX=868129 GN=infB PE=3 SV=1	I4Z8P3	Prevotella_bivia_DSM20514_Uniprot_270120.fasta	106007	1	20	22	22	0.00153	0.324	964
Box 1	Dipeptidyl aminopeptidase/acylaminoacyl peptidase OS=Prevotella bivia DSM 20514 OX=868129 GN=PrebiDRAFT_2082 PE=4 SV=1	I4ZC05	Prevotella_bivia_DSM20514_Uniprot_270120.fasta	81205.6	1	6	7	7	0.000487	0.133	721
Box 1	Nitrate/nitrite transporter OS=Prevotella bivia DSM 20514 OX=868129 GN=PrebiDRAFT_2081 PE=4 SV=1	I4ZC04	Prevotella_bivia_DSM20514_Uniprot_270120.fasta	59122.3	1	2	2	2	0.000139	0.0499	541
Box 1	50S ribosomal protein L2 OS=Prevotella bivia DSM 20514 OX=868129 GN=rplB PE=3 SV=1	I4Z910	Prevotella_bivia_DSM20514_Uniprot_270120.fasta	29776.9	1	3	4	4	0.000278	0.16	275
Box 1	Putative permease OS=Prevotella bivia DSM 20514 OX=868129 GN=PrebiDRAFT_2079 PE=3 SV=1	I4ZC02	Prevotella_bivia_DSM20514_Uniprot_270120.fasta	61145.4	1	4	5	5	0.000348	0.0851	564
Box 1	Threonine--tRNA ligase OS=Prevotella bivia DSM 20514 OX=868129 GN=thrS PE=3 SV=1	I4ZC01	Prevotella_bivia_DSM20514_Uniprot_270120.fasta	73986.4	1	29	33	35	0.00244	0.538	649
Box 1	Signal recognition particle protein OS=Prevotella bivia DSM 20514 OX=868129 GN=ffh PE=3 SV=1	I4Z6Z7	Prevotella_bivia_DSM20514_Uniprot_270120.fasta	50223.6	0.456	0	0	0	0	0	453
Box 1	50S ribosomal protein L23 OS=Prevotella bivia DSM 20514 OX=868129 GN=rplW PE=3 SV=1	I4Z909	Prevotella_bivia_DSM20514_Uniprot_270120.fasta	16620.8	0.999	1	1	1	6.96e-05	0.116	147
Box 1	50S ribosomal protein L3 OS=Prevotella bivia DSM 20514 OX=868129 GN=rplC PE=3 SV=1	I4Z907	Prevotella_bivia_DSM20514_Uniprot_270120.fasta	21756.6	0.996	2	2	2	0.000139	0.123	204
Box 1	Elongation factor G OS=Prevotella bivia DSM 20514 OX=868129 GN=fusA PE=3 SV=1	I4Z905	Prevotella_bivia_DSM20514_Uniprot_270120.fasta	77329	1	27	52	55	0.00383	0.613	705
Box 1	30S ribosomal protein S7 OS=Prevotella bivia DSM 20514 OX=868129 GN=rpsG PE=3 SV=1	I4Z904	Prevotella_bivia_DSM20514_Uniprot_270120.fasta	18166.6	0.855	1	1	1	6.96e-05	0.108	158
Box 1	DNA helicase OS=Prevotella bivia DSM 20514 OX=868129 GN=PrebiDRAFT_1951 PE=3 SV=1	I4ZBN6	Prevotella_bivia_DSM20514_Uniprot_270120.fasta	96179.3	1	4	4	4	0.000278	0.0536	839
Box 1	Aspartate kinase OS=Prevotella bivia DSM 20514 OX=868129 GN=PrebiDRAFT_1949 PE=4 SV=1	I4ZBN4	Prevotella_bivia_DSM20514_Uniprot_270120.fasta	88798.1	1	31	41	43	0.00299	0.531	811
Box 1	FAD-dependent dehydrogenase OS=Prevotella bivia DSM 20514 OX=868129 GN=PrebiDRAFT_1948 PE=4 SV=1	I4ZBN3	Prevotella_bivia_DSM20514_Uniprot_270120.fasta	58914.8	1	9	12	13	0.000904	0.261	528
Box 1	Outer membrane receptor protein OS=Prevotella bivia DSM 20514 OX=868129 GN=PrebiDRAFT_1947 PE=4 SV=1	I4ZBN2	Prevotella_bivia_DSM20514_Uniprot_270120.fasta	88641	1	14	15	15	0.00104	0.255	792
Box 1	Capsular exopolysaccharide biosynthesis protein OS=Prevotella bivia DSM 20514 OX=868129 GN=PrebiDRAFT_0185 PE=4 SV=1	I4Z6Y6	Prevotella_bivia_DSM20514_Uniprot_270120.fasta	92925.1	1	44	57	66	0.00459	0.635	832
Box 1	Ribonuclease Y OS=Prevotella bivia DSM 20514 OX=868129 GN=rny PE=3 SV=1	I4Z6Y1	Prevotella_bivia_DSM20514_Uniprot_270120.fasta	57579	1	2	2	2	0.000139	0.0468	513
Box 1	Uncharacterized protein OS=Prevotella bivia DSM 20514 OX=868129 GN=PrebiDRAFT_1429 PE=4 SV=1	I4ZA92	Prevotella_bivia_DSM20514_Uniprot_270120.fasta	23511.1	0.95	1	1	1	6.96e-05	0.0821	207
Box 1	Putative permease OS=Prevotella bivia DSM 20514 OX=868129 GN=PrebiDRAFT_1428 PE=4 SV=1	I4ZA91	Prevotella_bivia_DSM20514_Uniprot_270120.fasta	39799.3	1	2	2	2	0.000139	0.0754	358
Box 1	Cell division protein FtsI/penicillin-binding protein 2 OS=Prevotella bivia DSM 20514 OX=868129 GN=PrebiDRAFT_0828 PE=4 SV=1	I4Z8M4	Prevotella_bivia_DSM20514_Uniprot_270120.fasta	79289.8	1	11	11	11	0.000765	0.236	717
Box 1	Uncharacterized protein OS=Prevotella bivia DSM 20514 OX=868129 GN=PrebiDRAFT_0841 PE=4 SV=1	I4Z8N7	Prevotella_bivia_DSM20514_Uniprot_270120.fasta	16957.6	0.824	1	1	1	6.96e-05	0.128	149
Box 1	Uncharacterized protein OS=Prevotella bivia DSM 20514 OX=868129 GN=PrebiDRAFT_1942 PE=4 SV=1	I4ZBM7	Prevotella_bivia_DSM20514_Uniprot_270120.fasta	125946	1	13	14	15	0.00104	0.21	1108
Box 1	Cell division protein FtsA OS=Prevotella bivia DSM 20514 OX=868129 GN=ftsA PE=3 SV=1	I4Z8N3	Prevotella_bivia_DSM20514_Uniprot_270120.fasta	54098	1	7	8	8	0.000557	0.223	485
Box 1	Major Facilitator Superfamily transporter OS=Prevotella bivia DSM 20514 OX=868129 GN=PrebiDRAFT_1940 PE=4 SV=1	I4ZBM5	Prevotella_bivia_DSM20514_Uniprot_270120.fasta	44399.2	0.954	0	0	0	0	0	402
Box 1	Outer membrane receptor protein OS=Prevotella bivia DSM 20514 OX=868129 GN=PrebiDRAFT_1939 PE=3 SV=1	I4ZBM4	Prevotella_bivia_DSM20514_Uniprot_270120.fasta	77721.3	1	29	38	40	0.00278	0.589	684
Box 1	UDP-N-acetylglucosamine--N-acetylmuramyl-(pentapeptide) pyrophosphoryl-undecaprenol N-acetylglucosamine transferase OS=Prevotella bivia DSM 20514 OX=868129 GN=murG PE=3 SV=1	I4Z8N0	Prevotella_bivia_DSM20514_Uniprot_270120.fasta	39714.4	0.376	0	0	0	0	0	367
Box 1	DNA repair protein RecN OS=Prevotella bivia DSM 20514 OX=868129 GN=PrebiDRAFT_0310 PE=3 SV=1	I4Z791	Prevotella_bivia_DSM20514_Uniprot_270120.fasta	61836.7	1	8	9	9	0.000626	0.255	553
Box 1	Uncharacterized protein OS=Prevotella bivia DSM 20514 OX=868129 GN=PrebiDRAFT_0316 PE=4 SV=1	I4Z797	Prevotella_bivia_DSM20514_Uniprot_270120.fasta	15479.1	0.351	0	0	0	0	0	141
Box 1	Cytochrome bd-type quinol oxidase, subunit 1 OS=Prevotella bivia DSM 20514 OX=868129 GN=PrebiDRAFT_0174 PE=3 SV=1	I4Z6X5	Prevotella_bivia_DSM20514_Uniprot_270120.fasta	56848.9	0.855	1	1	2	0.000139	0.0254	511
Box 1	Uncharacterized protein OS=Prevotella bivia DSM 20514 OX=868129 GN=PrebiDRAFT_1421 PE=4 SV=1	I4ZA84	Prevotella_bivia_DSM20514_Uniprot_270120.fasta	34528.6	1	19	39	195	0.0136	0.655	304
Box 1	Cell division protein FtsZ OS=Prevotella bivia DSM 20514 OX=868129 GN=ftsZ PE=3 SV=1	I4Z8N4	Prevotella_bivia_DSM20514_Uniprot_270120.fasta	48467.8	0.378	0	0	0	0	0	441
Box 1	Phospho-N-acetylmuramoyl-pentapeptide-transferase OS=Prevotella bivia DSM 20514 OX=868129 GN=mraY PE=3 SV=1	I4Z8M6	Prevotella_bivia_DSM20514_Uniprot_270120.fasta	47256.3	1	6	10	13	0.000904	0.149	423
Box 1	OMP_b-brl_3 domain-containing protein OS=Prevotella bivia DSM 20514 OX=868129 GN=PrebiDRAFT_1930 PE=4 SV=1	I4ZBL5	Prevotella_bivia_DSM20514_Uniprot_270120.fasta	107196	0.154	0	0	0	0	0	931
Box 1	Pyrophosphate--fructose 6-phosphate 1-phosphotransferase OS=Prevotella bivia DSM 20514 OX=868129 GN=pfp PE=3 SV=1	I4Z6W8	Prevotella_bivia_DSM20514_Uniprot_270120.fasta	60017.4	1	6	6	6	0.000417	0.168	547
Box 1	Uncharacterized protein OS=Prevotella bivia DSM 20514 OX=868129 GN=PrebiDRAFT_0164 PE=4 SV=1	I4Z6W5	Prevotella_bivia_DSM20514_Uniprot_270120.fasta	37470.1	1	2	2	3	0.000209	0.0818	330
Box 1	Uncharacterized protein OS=Prevotella bivia DSM 20514 OX=868129 GN=PrebiDRAFT_0163 PE=4 SV=1	I4Z6W4	Prevotella_bivia_DSM20514_Uniprot_270120.fasta	60831.3	1	26	33	37	0.00257	0.711	547
Box 1	Elongation factor 4 OS=Prevotella bivia DSM 20514 OX=868129 GN=lepA PE=3 SV=1	I4Z6W2	Prevotella_bivia_DSM20514_Uniprot_270120.fasta	65911.2	1	18	33	38	0.00264	0.513	593
Box 1	Uncharacterized protein OS=Prevotella bivia DSM 20514 OX=868129 GN=PrebiDRAFT_1410 PE=4 SV=1	I4ZA74	Prevotella_bivia_DSM20514_Uniprot_270120.fasta	59128.6	1	6	6	13	0.000904	0.304	537
Box 1	AMP-forming long-chain acyl-CoA synthetase OS=Prevotella bivia DSM 20514 OX=868129 GN=PrebiDRAFT_0159 PE=4 SV=1	I4Z6W0	Prevotella_bivia_DSM20514_Uniprot_270120.fasta	62704.2	1	3	3	3	0.000209	0.0868	553
Box 1	30S ribosomal protein S12 OS=Prevotella bivia DSM 20514 OX=868129 GN=rpsL PE=3 SV=1	I4Z903	Prevotella_bivia_DSM20514_Uniprot_270120.fasta	14212.5	1	1	1	1	6.96e-05	0.0866	127
Box 1	DNA/RNA helicase, superfamily II OS=Prevotella bivia DSM 20514 OX=868129 GN=PrebiDRAFT_0821 PE=3 SV=1	I4Z8L7	Prevotella_bivia_DSM20514_Uniprot_270120.fasta	71064	1	20	27	28	0.00195	0.418	625
Box 1	50S ribosomal protein L28 OS=Prevotella bivia DSM 20514 OX=868129 GN=rpmB PE=3 SV=1	I4ZBK9	Prevotella_bivia_DSM20514_Uniprot_270120.fasta	9785.9	0.968	1	1	1	6.96e-05	0.103	87
Box 1	Uncharacterized protein OS=Prevotella bivia DSM 20514 OX=868129 GN=PrebiDRAFT_0819 PE=4 SV=1	I4Z8L5	Prevotella_bivia_DSM20514_Uniprot_270120.fasta	69013.6	1	29	40	40	0.00278	0.532	626
Box 1	C-terminal processing peptidase OS=Prevotella bivia DSM 20514 OX=868129 GN=PrebiDRAFT_0816 PE=3 SV=1	I4Z8L3	Prevotella_bivia_DSM20514_Uniprot_270120.fasta	63897.6	1	12	13	13	0.000904	0.275	567
Box 1	RagB/SusD family protein OS=Prevotella bivia DSM 20514 OX=868129 GN=PrebiDRAFT_0813 PE=4 SV=1	I4Z8L0	Prevotella_bivia_DSM20514_Uniprot_270120.fasta	60959.3	1	8	9	10	0.000696	0.183	547
Box 1	Dipeptidyl aminopeptidase/acylaminoacyl peptidase OS=Prevotella bivia DSM 20514 OX=868129 GN=PrebiDRAFT_1917 PE=4 SV=1	I4ZBK2	Prevotella_bivia_DSM20514_Uniprot_270120.fasta	85191	1	7	7	7	0.000487	0.169	746
Box 1	ABC-type transport system, involved in lipoprotein release, permease component OS=Prevotella bivia DSM 20514 OX=868129 GN=PrebiDRAFT_0158 PE=4 SV=1	I4Z6V9	Prevotella_bivia_DSM20514_Uniprot_270120.fasta	46479.1	1	5	5	5	0.000348	0.118	415
Box 1	Pyruvate/oxaloacetate carboxyltransferase OS=Prevotella bivia DSM 20514 OX=868129 GN=PrebiDRAFT_0288 PE=4 SV=1	I4Z777	Prevotella_bivia_DSM20514_Uniprot_270120.fasta	65343.9	1	23	36	40	0.00278	0.505	592
Box 1	NADH-quinone oxidoreductase subunit N OS=Prevotella bivia DSM 20514 OX=868129 GN=nuoN PE=3 SV=1	I4ZA64	Prevotella_bivia_DSM20514_Uniprot_270120.fasta	52513.7	0.511	1	1	1	6.96e-05	0.0188	479
Box 1	Pseudouridine synthase OS=Prevotella bivia DSM 20514 OX=868129 GN=PrebiDRAFT_1397 PE=3 SV=1	I4ZA61	Prevotella_bivia_DSM20514_Uniprot_270120.fasta	62688.8	1	25	41	44	0.00306	0.537	555
Box 1	Asparagine--tRNA ligase OS=Prevotella bivia DSM 20514 OX=868129 GN=asnS PE=3 SV=1	I4ZA60	Prevotella_bivia_DSM20514_Uniprot_270120.fasta	52911.4	0.05	0	0	0	0	0	463
Box 1	Phosphoglucosamine mutase OS=Prevotella bivia DSM 20514 OX=868129 GN=PrebiDRAFT_1937 PE=3 SV=1	I4ZBM2	Prevotella_bivia_DSM20514_Uniprot_270120.fasta	50406	1	4	4	5	0.000348	0.114	464
Box 1	TonB-linked outer membrane protein, SusC/RagA family OS=Prevotella bivia DSM 20514 OX=868129 GN=PrebiDRAFT_0812 PE=4 SV=1	I4Z8K9	Prevotella_bivia_DSM20514_Uniprot_270120.fasta	111553	1	12	13	14	0.000974	0.182	1010
Box 1	50S ribosomal protein L16 OS=Prevotella bivia DSM 20514 OX=868129 GN=rplP PE=3 SV=1	I4Z914	Prevotella_bivia_DSM20514_Uniprot_270120.fasta	16056	0.997	1	1	1	6.96e-05	0.0986	142
Box 1	4-alpha-glucanotransferase OS=Prevotella bivia DSM 20514 OX=868129 GN=PrebiDRAFT_0809 PE=4 SV=1	I4Z8K6	Prevotella_bivia_DSM20514_Uniprot_270120.fasta	105122	1	4	4	4	0.000278	0.0446	897
Box 1	Pullulanase, type I OS=Prevotella bivia DSM 20514 OX=868129 GN=PrebiDRAFT_0808 PE=3 SV=1	I4Z8K5	Prevotella_bivia_DSM20514_Uniprot_270120.fasta	71196.7	0.76	0	0	0	0	0	637
Box 1	Holliday junction ATP-dependent DNA helicase RuvA OS=Prevotella bivia DSM 20514 OX=868129 GN=ruvA PE=3 SV=1	I4ZA53	Prevotella_bivia_DSM20514_Uniprot_270120.fasta	22051.8	0.05	0	0	0	0	0	205
Box 1	Outer membrane protein/peptidoglycan-associated (Lipo)protein OS=Prevotella bivia DSM 20514 OX=868129 GN=PrebiDRAFT_1387 PE=4 SV=1	I4ZA52	Prevotella_bivia_DSM20514_Uniprot_270120.fasta	38974.7	1	2	2	2	0.000139	0.0672	357
Box 1	Beta-N-acetylglucosaminidase OS=Prevotella bivia DSM 20514 OX=868129 GN=PrebiDRAFT_1385 PE=4 SV=1	I4ZA50	Prevotella_bivia_DSM20514_Uniprot_270120.fasta	72979.4	1	14	16	18	0.00125	0.246	654
Box 1	TonB-linked outer membrane protein, SusC/RagA family OS=Prevotella bivia DSM 20514 OX=868129 GN=PrebiDRAFT_0855 PE=3 SV=1	I4Z8Q1	Prevotella_bivia_DSM20514_Uniprot_270120.fasta	113306	1	5	5	5	0.000348	0.0699	1030
Box 1	ABC-type multidrug transport system, ATPase and permease component OS=Prevotella bivia DSM 20514 OX=868129 GN=PrebiDRAFT_0802 PE=4 SV=1	I4Z8J9	Prevotella_bivia_DSM20514_Uniprot_270120.fasta	63040.6	0.583	1	1	1	6.96e-05	0.0196	561
Box 1	30S ribosomal protein S5 OS=Prevotella bivia DSM 20514 OX=868129 GN=rpsE PE=3 SV=1	I4Z924	Prevotella_bivia_DSM20514_Uniprot_270120.fasta	17492.3	1	5	6	7	0.000487	0.318	170
Box 1	Serine protease, S9A family peptidase OS=Prevotella bivia DSM 20514 OX=868129 GN=PrebiDRAFT_1903 PE=4 SV=1	I4ZBI9	Prevotella_bivia_DSM20514_Uniprot_270120.fasta	79354	1	8	8	8	0.000557	0.135	705
Box 1	DNA topoisomerase 1 OS=Prevotella bivia DSM 20514 OX=868129 GN=topA PE=3 SV=1	I4Z8Q7	Prevotella_bivia_DSM20514_Uniprot_270120.fasta	88654.7	1	27	34	35	0.00244	0.434	782
Box 1	Signal transduction histidine kinase OS=Prevotella bivia DSM 20514 OX=868129 GN=PrebiDRAFT_1898 PE=4 SV=1	I4ZBI4	Prevotella_bivia_DSM20514_Uniprot_270120.fasta	137413	1	4	4	4	0.000278	0.0445	1190
Box 1	Acetylornithine deacetylase/succinyldiaminopimelate desuccinylase-like deacylase OS=Prevotella bivia DSM 20514 OX=868129 GN=PrebiDRAFT_0136 PE=4 SV=1	I4Z6T9	Prevotella_bivia_DSM20514_Uniprot_270120.fasta	50667.8	1	3	3	4	0.000278	0.0993	453
Box 1	Ribonuclease, Rne/Rng family OS=Prevotella bivia DSM 20514 OX=868129 GN=PrebiDRAFT_0131 PE=4 SV=1	I4Z6T4	Prevotella_bivia_DSM20514_Uniprot_270120.fasta	59966.9	1	7	8	8	0.000557	0.172	524
Box 1	DNA/RNA helicase, superfamily II OS=Prevotella bivia DSM 20514 OX=868129 GN=PrebiDRAFT_0127 PE=3 SV=1	I4Z6T0	Prevotella_bivia_DSM20514_Uniprot_270120.fasta	66857	1	12	15	15	0.00104	0.29	589
Box 1	OMP_b-brl_3 domain-containing protein OS=Prevotella bivia DSM 20514 OX=868129 GN=PrebiDRAFT_1376 PE=4 SV=1	I4ZA41	Prevotella_bivia_DSM20514_Uniprot_270120.fasta	87850.9	0.991	1	1	1	6.96e-05	0.0131	765
Box 1	ABC-type bacteriocin/lantibiotic exporter with N-terminal double-glycine peptidase domain OS=Prevotella bivia DSM 20514 OX=868129 GN=PrebiDRAFT_1375 PE=4 SV=1	I4ZA40	Prevotella_bivia_DSM20514_Uniprot_270120.fasta	82399.7	0.999	1	1	2	0.000139	0.0674	727
Box 1	Elongation factor Ts OS=Prevotella bivia DSM 20514 OX=868129 GN=tsf PE=3 SV=1	I4Z8I8	Prevotella_bivia_DSM20514_Uniprot_270120.fasta	36105.4	0.95	1	1	1	6.96e-05	0.0422	332
Box 1	30S ribosomal protein S2 OS=Prevotella bivia DSM 20514 OX=868129 GN=rpsB PE=3 SV=1	I4Z8I7	Prevotella_bivia_DSM20514_Uniprot_270120.fasta	29279.8	1	14	17	17	0.00118	0.692	266
Box 1	Glutamine-dependent NAD(+) synthetase OS=Prevotella bivia DSM 20514 OX=868129 GN=nadE PE=3 SV=1	I4ZBH9	Prevotella_bivia_DSM20514_Uniprot_270120.fasta	73402.7	1	16	22	26	0.00181	0.38	655
Box 1	50S ribosomal protein L13 OS=Prevotella bivia DSM 20514 OX=868129 GN=rplM PE=3 SV=1	I4Z8I5	Prevotella_bivia_DSM20514_Uniprot_270120.fasta	17321.6	1	3	3	3	0.000209	0.214	154
Box 1	Uncharacterized protein OS=Prevotella bivia DSM 20514 OX=868129 GN=PrebiDRAFT_1889 PE=4 SV=1	I4ZBH5	Prevotella_bivia_DSM20514_Uniprot_270120.fasta	96257.9	1	26	37	37	0.00257	0.398	861
Box 1	Membrane protein involved in the export of O-antigen and teichoic acid OS=Prevotella bivia DSM 20514 OX=868129 GN=PrebiDRAFT_0784 PE=4 SV=1	I4Z8I1	Prevotella_bivia_DSM20514_Uniprot_270120.fasta	54295.2	1	2	2	2	0.000139	0.0478	481
Box 1	Putative membrane protein required for spore maturation OS=Prevotella bivia DSM 20514 OX=868129 GN=PrebiDRAFT_0783 PE=4 SV=1	I4Z8I0	Prevotella_bivia_DSM20514_Uniprot_270120.fasta	43748.9	1	4	4	4	0.000278	0.152	408
Box 1	Putative permease OS=Prevotella bivia DSM 20514 OX=868129 GN=PrebiDRAFT_0126 PE=4 SV=1	I4Z6S9	Prevotella_bivia_DSM20514_Uniprot_270120.fasta	46612.7	0.994	1	1	1	6.96e-05	0.042	405
Box 1	Lon protease OS=Prevotella bivia DSM 20514 OX=868129 GN=lon PE=2 SV=1	I4Z6S7	Prevotella_bivia_DSM20514_Uniprot_270120.fasta	92710	1	23	29	31	0.00216	0.358	822
Box 1	Alpha-1,2-mannosidase, putative OS=Prevotella bivia DSM 20514 OX=868129 GN=PrebiDRAFT_0250 PE=4 SV=1	I4Z746	Prevotella_bivia_DSM20514_Uniprot_270120.fasta	86316	1	2	2	2	0.000139	0.0512	761
Box 1	7-keto-8-aminopelargonate synthetase-like enzyme OS=Prevotella bivia DSM 20514 OX=868129 GN=PrebiDRAFT_0121 PE=3 SV=1	I4Z6S4	Prevotella_bivia_DSM20514_Uniprot_270120.fasta	43915.3	0.962	1	1	1	6.96e-05	0.0202	396
Box 1	Putative permease OS=Prevotella bivia DSM 20514 OX=868129 GN=PrebiDRAFT_1369 PE=4 SV=1	I4ZA36	Prevotella_bivia_DSM20514_Uniprot_270120.fasta	72448.8	1	21	28	28	0.00195	0.378	633
Box 1	Na+/H+ antiporter NhaD-like permease OS=Prevotella bivia DSM 20514 OX=868129 GN=PrebiDRAFT_0246 PE=4 SV=1	I4Z742	Prevotella_bivia_DSM20514_Uniprot_270120.fasta	49872.7	1	3	4	5	0.000348	0.0738	461
Box 1	Uncharacterized protein OS=Prevotella bivia DSM 20514 OX=868129 GN=PrebiDRAFT_1367 PE=4 SV=1	I4ZA34	Prevotella_bivia_DSM20514_Uniprot_270120.fasta	40958.6	0.321	0	0	0	0	0	354
Box 1	Uncharacterized protein OS=Prevotella bivia DSM 20514 OX=868129 GN=PrebiDRAFT_1366 PE=4 SV=1	I4ZA33	Prevotella_bivia_DSM20514_Uniprot_270120.fasta	28951.9	0.994	1	1	1	6.96e-05	0.0512	254
Box 1	Outer membrane receptor protein OS=Prevotella bivia DSM 20514 OX=868129 GN=PrebiDRAFT_1365 PE=3 SV=1	I4ZA32	Prevotella_bivia_DSM20514_Uniprot_270120.fasta	81443.5	1	45	81	97	0.00675	0.75	709
Box 1	Putative lipoprotein NlpE involved in copper resistance OS=Prevotella bivia DSM 20514 OX=868129 GN=PrebiDRAFT_0781 PE=4 SV=1	I4Z8H8	Prevotella_bivia_DSM20514_Uniprot_270120.fasta	16690.4	1	5	5	5	0.000348	0.279	154
Box 1	Polyribonucleotide nucleotidyltransferase OS=Prevotella bivia DSM 20514 OX=868129 GN=pnp PE=3 SV=1	I4Z8H7	Prevotella_bivia_DSM20514_Uniprot_270120.fasta	84513.3	1	31	49	54	0.00376	0.614	757
Box 1	6-phosphogluconolactonase/glucosamine-6-phosphate isomerase/deaminase OS=Prevotella bivia DSM 20514 OX=868129 GN=PrebiDRAFT_0779 PE=4 SV=1	I4Z8H6	Prevotella_bivia_DSM20514_Uniprot_270120.fasta	74820.9	1	27	38	39	0.00271	0.594	663
Box 1	Bacterial nucleoid DNA-binding protein OS=Prevotella bivia DSM 20514 OX=868129 GN=PrebiDRAFT_1882 PE=3 SV=1	I4ZBG8	Prevotella_bivia_DSM20514_Uniprot_270120.fasta	49296	1	12	15	17	0.00118	0.251	443
Box 1	Glycoside hydrolase 97 OS=Prevotella bivia DSM 20514 OX=868129 GN=PrebiDRAFT_0776 PE=4 SV=1	I4Z8H3	Prevotella_bivia_DSM20514_Uniprot_270120.fasta	80375	1	10	11	11	0.000765	0.184	711
Box 1	Anaerobic ribonucleoside-triphosphate reductase OS=Prevotella bivia DSM 20514 OX=868129 GN=PrebiDRAFT_1877 PE=4 SV=1	I4ZBG3	Prevotella_bivia_DSM20514_Uniprot_270120.fasta	80935.8	1	18	21	23	0.0016	0.342	702
Box 1	Hemerythrin domain-containing protein OS=Prevotella bivia DSM 20514 OX=868129 GN=PrebiDRAFT_0241 PE=4 SV=1	I4Z737	Prevotella_bivia_DSM20514_Uniprot_270120.fasta	60270.5	1	15	20	21	0.00146	0.4	517
Box 1	Transcriptional regulator/sugar kinase OS=Prevotella bivia DSM 20514 OX=868129 GN=PrebiDRAFT_0113 PE=4 SV=1	I4Z6R6	Prevotella_bivia_DSM20514_Uniprot_270120.fasta	34045.1	0.135	0	0	0	0	0	325
Box 1	Uncharacterized protein OS=Prevotella bivia DSM 20514 OX=868129 GN=PrebiDRAFT_1356 PE=4 SV=1	I4ZA23	Prevotella_bivia_DSM20514_Uniprot_270120.fasta	69658.4	1	26	37	38	0.00264	0.534	618
Box 1	Putative Zn-dependent peptidase OS=Prevotella bivia DSM 20514 OX=868129 GN=PrebiDRAFT_1355 PE=4 SV=1	I4ZA22	Prevotella_bivia_DSM20514_Uniprot_270120.fasta	110762	1	11	11	12	0.000835	0.189	979
Box 1	Fumarate hydratase class I OS=Prevotella bivia DSM 20514 OX=868129 GN=PrebiDRAFT_1354 PE=3 SV=1	I4ZA21	Prevotella_bivia_DSM20514_Uniprot_270120.fasta	60053.4	1	13	13	13	0.000904	0.386	546
Box 1	Signal peptidase I OS=Prevotella bivia DSM 20514 OX=868129 GN=PrebiDRAFT_0769 PE=3 SV=1	I4Z8G6	Prevotella_bivia_DSM20514_Uniprot_270120.fasta	59191.4	1	14	18	19	0.00132	0.39	510
Box 1	Uncharacterized protein OS=Prevotella bivia DSM 20514 OX=868129 GN=PrebiDRAFT_1872 PE=4 SV=1	I4ZBF8	Prevotella_bivia_DSM20514_Uniprot_270120.fasta	7689.1	0.999	1	1	1	6.96e-05	0.153	72
Box 1	Uncharacterized protein OS=Prevotella bivia DSM 20514 OX=868129 GN=PrebiDRAFT_1871 PE=4 SV=1	I4ZBF7	Prevotella_bivia_DSM20514_Uniprot_270120.fasta	13175	0.99	1	1	1	6.96e-05	0.111	117
Box 1	Phenylalanine--tRNA ligase beta subunit OS=Prevotella bivia DSM 20514 OX=868129 GN=pheT PE=3 SV=1	I4ZBF4	Prevotella_bivia_DSM20514_Uniprot_270120.fasta	92303.4	1	23	31	32	0.00223	0.415	822
Box 1	Probable potassium transport system protein kup OS=Prevotella bivia DSM 20514 OX=868129 GN=kup PE=3 SV=1	I4ZBF2	Prevotella_bivia_DSM20514_Uniprot_270120.fasta	74207.9	1	11	12	12	0.000835	0.159	655
Box 1	Periplasmic serine protease, Do/DeqQ family OS=Prevotella bivia DSM 20514 OX=868129 GN=PrebiDRAFT_1864 PE=4 SV=1	I4ZBF0	Prevotella_bivia_DSM20514_Uniprot_270120.fasta	52243.9	1	1	1	1	6.96e-05	0.0264	492
Box 1	GTP-binding protein TypA/BipA OS=Prevotella bivia DSM 20514 OX=868129 GN=PrebiDRAFT_0230 PE=4 SV=1	I4Z728	Prevotella_bivia_DSM20514_Uniprot_270120.fasta	67274.1	1	2	2	2	0.000139	0.0567	600
Box 1	Transcriptional accessory protein OS=Prevotella bivia DSM 20514 OX=868129 GN=PrebiDRAFT_0228 PE=4 SV=1	I4Z726	Prevotella_bivia_DSM20514_Uniprot_270120.fasta	79689.1	1	13	16	19	0.00132	0.263	715
Box 1	Putative PSP1-like protein OS=Prevotella bivia DSM 20514 OX=868129 GN=PrebiDRAFT_1351 PE=4 SV=1	I4ZA18	Prevotella_bivia_DSM20514_Uniprot_270120.fasta	47599.4	0.95	1	1	1	6.96e-05	0.0288	417
Box 1	Putative metalloendopeptidase OS=Prevotella bivia DSM 20514 OX=868129 GN=PrebiDRAFT_0226 PE=4 SV=1	I4Z724	Prevotella_bivia_DSM20514_Uniprot_270120.fasta	76586	1	46	68	73	0.00508	0.691	677
Box 1	Phosphomannomutase OS=Prevotella bivia DSM 20514 OX=868129 GN=PrebiDRAFT_1996 PE=3 SV=1	I4ZBS3	Prevotella_bivia_DSM20514_Uniprot_270120.fasta	65585	1	25	35	37	0.00257	0.562	582
Box 1	Phosphomannose isomerase OS=Prevotella bivia DSM 20514 OX=868129 GN=PrebiDRAFT_1348 PE=4 SV=1	I4ZA15	Prevotella_bivia_DSM20514_Uniprot_270120.fasta	35897.2	0.993	1	1	1	6.96e-05	0.0312	320
Box 1	Biopolymer transport protein OS=Prevotella bivia DSM 20514 OX=868129 GN=PrebiDRAFT_1022 PE=3 SV=1	I4Z960	Prevotella_bivia_DSM20514_Uniprot_270120.fasta	29720.6	1	6	11	13	0.000904	0.233	279
Box 1	Biopolymer transport protein OS=Prevotella bivia DSM 20514 OX=868129 GN=PrebiDRAFT_1023 PE=3 SV=1	I4Z961	Prevotella_bivia_DSM20514_Uniprot_270120.fasta	24079.1	1	2	2	2	0.000139	0.166	217
Box 1	Biopolymer transport protein OS=Prevotella bivia DSM 20514 OX=868129 GN=PrebiDRAFT_1024 PE=3 SV=1	I4Z962	Prevotella_bivia_DSM20514_Uniprot_270120.fasta	25447.7	1	2	2	2	0.000139	0.101	227
Box 1	Heavy metal-translocating P-type ATPase, Cd/Co/Hg/Pb/Zn-transporting OS=Prevotella bivia DSM 20514 OX=868129 GN=PrebiDRAFT_0760 PE=3 SV=1	I4Z8F7	Prevotella_bivia_DSM20514_Uniprot_270120.fasta	67797.7	1	2	2	2	0.000139	0.0892	628
Box 1	Uncharacterized protein OS=Prevotella bivia DSM 20514 OX=868129 GN=PrebiDRAFT_0757 PE=4 SV=1	I4Z8F4	Prevotella_bivia_DSM20514_Uniprot_270120.fasta	44230.7	0.917	1	1	1	6.96e-05	0.034	382
Box 1	DNA topoisomerase (ATP-hydrolyzing) OS=Prevotella bivia DSM 20514 OX=868129 GN=PrebiDRAFT_0756 PE=4 SV=1	I4Z8F3	Prevotella_bivia_DSM20514_Uniprot_270120.fasta	74246	1	16	18	19	0.00132	0.33	648
Box 1	C-terminal processing peptidase OS=Prevotella bivia DSM 20514 OX=868129 GN=PrebiDRAFT_0755 PE=3 SV=1	I4Z8F2	Prevotella_bivia_DSM20514_Uniprot_270120.fasta	59755.1	1	6	7	7	0.000487	0.158	526
Box 1	UvrABC system protein A OS=Prevotella bivia DSM 20514 OX=868129 GN=PrebiDRAFT_1852 PE=3 SV=1	I4ZBE0	Prevotella_bivia_DSM20514_Uniprot_270120.fasta	106392	1	2	2	2	0.000139	0.0307	945
Box 1	Putative nucleoside-diphosphate sugar epimerase OS=Prevotella bivia DSM 20514 OX=868129 GN=PrebiDRAFT_0220 PE=4 SV=1	I4Z718	Prevotella_bivia_DSM20514_Uniprot_270120.fasta	73199.6	1	9	11	11	0.000765	0.165	644
Box 1	Mn2+/Fe2_transporter, NRAMP family OS=Prevotella bivia DSM 20514 OX=868129 GN=PrebiDRAFT_1338 PE=4 SV=1	I4ZA05	Prevotella_bivia_DSM20514_Uniprot_270120.fasta	45291	0.282	0	0	0	0	0	419
Box 1	Uncharacterized protein OS=Prevotella bivia DSM 20514 OX=868129 GN=PrebiDRAFT_0080 PE=4 SV=1	I4Z6P1	Prevotella_bivia_DSM20514_Uniprot_270120.fasta	78359.5	1	44	79	187	0.013	0.657	715
Box 1	CBS domain-containing protein OS=Prevotella bivia DSM 20514 OX=868129 GN=PrebiDRAFT_0079 PE=4 SV=1	I4Z6P0	Prevotella_bivia_DSM20514_Uniprot_270120.fasta	48109	1	2	2	2	0.000139	0.0523	421
Box 1	Histidine kinase OS=Prevotella bivia DSM 20514 OX=868129 GN=PrebiDRAFT_1850 PE=4 SV=1	I4ZBD8	Prevotella_bivia_DSM20514_Uniprot_270120.fasta	60093.7	1	4	4	4	0.000278	0.0962	520
Box 1	Protein kinase family protein OS=Prevotella bivia DSM 20514 OX=868129 GN=PrebiDRAFT_0744 PE=4 SV=1	I4Z8E1	Prevotella_bivia_DSM20514_Uniprot_270120.fasta	44540	1	4	4	4	0.000278	0.127	402
Box 1	ATP synthase subunit c OS=Prevotella bivia DSM 20514 OX=868129 GN=atpE PE=3 SV=1	I4ZBD2	Prevotella_bivia_DSM20514_Uniprot_270120.fasta	7931.4	1	2	5	7	0.000487	0.387	80
Box 1	ATP synthase subunit a OS=Prevotella bivia DSM 20514 OX=868129 GN=atpB PE=3 SV=1	I4ZBD1	Prevotella_bivia_DSM20514_Uniprot_270120.fasta	41753.1	1	3	4	4	0.000278	0.086	372
Box 1	TPR_REGION domain-containing protein OS=Prevotella bivia DSM 20514 OX=868129 GN=PrebiDRAFT_0211 PE=4 SV=1	I4Z709	Prevotella_bivia_DSM20514_Uniprot_270120.fasta	84488	1	3	3	3	0.000209	0.0608	724
Box 1	Signal transduction histidine kinase OS=Prevotella bivia DSM 20514 OX=868129 GN=PrebiDRAFT_1319 PE=4 SV=1	I4Z9Y8	Prevotella_bivia_DSM20514_Uniprot_270120.fasta	63527.1	1	2	2	2	0.000139	0.0796	565
Box 1	Uncharacterized protein OS=Prevotella bivia DSM 20514 OX=868129 GN=PrebiDRAFT_0206 PE=4 SV=1	I4Z706	Prevotella_bivia_DSM20514_Uniprot_270120.fasta	29953	1	3	3	3	0.000209	0.15	266
Box 1	TonB family protein OS=Prevotella bivia DSM 20514 OX=868129 GN=PrebiDRAFT_0205 PE=4 SV=1	I4Z705	Prevotella_bivia_DSM20514_Uniprot_270120.fasta	39520.5	0.995	1	1	1	6.96e-05	0.0333	360
Box 1	Menaquinone-dependent succinate dehydrogenase/fumarate reductase, flavoprotein subunit OS=Prevotella bivia DSM 20514 OX=868129 GN=PrebiDRAFT_0742 PE=4 SV=1	I4Z8D9	Prevotella_bivia_DSM20514_Uniprot_270120.fasta	73369.5	1	33	55	72	0.00501	0.591	660
Box 1	tRNA uridine 5-carboxymethylaminomethyl modification enzyme MnmG OS=Prevotella bivia DSM 20514 OX=868129 GN=mnmG PE=3 SV=1	I4Z8D7	Prevotella_bivia_DSM20514_Uniprot_270120.fasta	70873.5	1	3	3	3	0.000209	0.0777	631
Box 1	Zinc metalloprotease OS=Prevotella bivia DSM 20514 OX=868129 GN=PrebiDRAFT_0921 PE=3 SV=1	I4Z8W6	Prevotella_bivia_DSM20514_Uniprot_270120.fasta	52800.2	1	6	8	9	0.000626	0.184	467
Box 1	ATP synthase subunit beta OS=Prevotella bivia DSM 20514 OX=868129 GN=atpD PE=3 SV=1	I4ZBC8	Prevotella_bivia_DSM20514_Uniprot_270120.fasta	55630.1	0.059	0	0	0	0	0	508
Box 1	DNA polymerase I OS=Prevotella bivia DSM 20514 OX=868129 GN=polA PE=3 SV=1	I4Z8D0	Prevotella_bivia_DSM20514_Uniprot_270120.fasta	104622	1	3	3	4	0.000278	0.0761	920
Box 1	Uncharacterized protein OS=Prevotella bivia DSM 20514 OX=868129 GN=PrebiDRAFT_0077 PE=4 SV=1	I4Z6N8	Prevotella_bivia_DSM20514_Uniprot_270120.fasta	48019.9	0.95	1	1	1	6.96e-05	0.0298	436
Box 1	DNA/RNA helicase, superfamily II OS=Prevotella bivia DSM 20514 OX=868129 GN=PrebiDRAFT_1307 PE=4 SV=1	I4Z9X8	Prevotella_bivia_DSM20514_Uniprot_270120.fasta	129707	0.945	1	1	1	6.96e-05	0.017	1119
Box 1	Protein translocase subunit SecA OS=Prevotella bivia DSM 20514 OX=868129 GN=secA PE=3 SV=1	I4Z6N5	Prevotella_bivia_DSM20514_Uniprot_270120.fasta	127454	1	44	61	64	0.00445	0.521	1117
Box 1	DNA topoisomerase III OS=Prevotella bivia DSM 20514 OX=868129 GN=PrebiDRAFT_0073 PE=4 SV=1	I4Z6N4	Prevotella_bivia_DSM20514_Uniprot_270120.fasta	69471.4	1	1	1	1	6.96e-05	0.0146	616
Box 1	Desulfoferrodoxin ferrous iron-binding domain protein OS=Prevotella bivia DSM 20514 OX=868129 GN=PrebiDRAFT_2166 PE=4 SV=1	I4ZC76	Prevotella_bivia_DSM20514_Uniprot_270120.fasta	13989.5	0.378	0	0	0	0	0	122
Box 1	Aspartate ammonia-lyase OS=Prevotella bivia DSM 20514 OX=868129 GN=PrebiDRAFT_0927 PE=4 SV=1	I4Z8X1	Prevotella_bivia_DSM20514_Uniprot_270120.fasta	52075.3	1	7	9	10	0.000696	0.273	476
Box 1	Phosphatidylglycerol--prolipoprotein diacylglyceryl transferase OS=Prevotella bivia DSM 20514 OX=868129 GN=lgt PE=3 SV=1	I4Z8C8	Prevotella_bivia_DSM20514_Uniprot_270120.fasta	32326.1	0.866	1	1	1	6.96e-05	0.0429	280
Box 1	DNA mismatch repair protein MutS OS=Prevotella bivia DSM 20514 OX=868129 GN=mutS PE=3 SV=1	I4Z8C7	Prevotella_bivia_DSM20514_Uniprot_270120.fasta	99711.6	0.368	0	0	0	0	0	879
Box 1	ATP-dependent zinc metalloprotease FtsH OS=Prevotella bivia DSM 20514 OX=868129 GN=ftsH PE=3 SV=1	I4Z998	Prevotella_bivia_DSM20514_Uniprot_270120.fasta	79121.8	1	41	66	79	0.0055	0.685	718
Box 1	Glycogen debranching enzyme OS=Prevotella bivia DSM 20514 OX=868129 GN=PrebiDRAFT_1825 PE=4 SV=1	I4ZBB3	Prevotella_bivia_DSM20514_Uniprot_270120.fasta	75883.7	1	10	11	11	0.000765	0.202	654
Box 1	Large extracellular alpha-helical protein OS=Prevotella bivia DSM 20514 OX=868129 GN=PrebiDRAFT_2035 PE=4 SV=1	I4ZBW2	Prevotella_bivia_DSM20514_Uniprot_270120.fasta	209686	1	26	31	35	0.00244	0.197	1855
Box 1	Cell division protein FtsX OS=Prevotella bivia DSM 20514 OX=868129 GN=PrebiDRAFT_0062 PE=3 SV=1	I4Z6M3	Prevotella_bivia_DSM20514_Uniprot_270120.fasta	32415.3	1	2	2	2	0.000139	0.127	292
Box 1	Lipoyl synthase OS=Prevotella bivia DSM 20514 OX=868129 GN=lipA PE=3 SV=1	I4ZBW4	Prevotella_bivia_DSM20514_Uniprot_270120.fasta	68565.3	0.999	0	0	0	0	0	606
Box 1	DUF2179 domain-containing protein OS=Prevotella bivia DSM 20514 OX=868129 GN=PrebiDRAFT_0720 PE=4 SV=1	I4Z8B7	Prevotella_bivia_DSM20514_Uniprot_270120.fasta	36948.9	0.955	1	1	1	6.96e-05	0.0604	331
Box 1	Aspartokinase OS=Prevotella bivia DSM 20514 OX=868129 GN=PrebiDRAFT_1818 PE=3 SV=1	I4ZBA7	Prevotella_bivia_DSM20514_Uniprot_270120.fasta	49376.2	0.989	1	1	1	6.96e-05	0.0251	439
Box 1	Uncharacterized protein OS=Prevotella bivia DSM 20514 OX=868129 GN=PrebiDRAFT_0715 PE=4 SV=1	I4Z8B2	Prevotella_bivia_DSM20514_Uniprot_270120.fasta	31671.6	0.05	0	0	0	0	0	271
Box 1	Fructose-1,6-bisphosphatase class 3 OS=Prevotella bivia DSM 20514 OX=868129 GN=fbp PE=3 SV=1	I4ZBA3	Prevotella_bivia_DSM20514_Uniprot_270120.fasta	77319.3	1	14	22	23	0.0016	0.28	671
Box 1	Acyl-CoA dehydrogenase OS=Prevotella bivia DSM 20514 OX=868129 GN=PrebiDRAFT_1813 PE=3 SV=1	I4ZBA2	Prevotella_bivia_DSM20514_Uniprot_270120.fasta	64382.6	1	32	60	70	0.00487	0.669	568
Box 1	Single-stranded-DNA-specific exonuclease RecJ OS=Prevotella bivia DSM 20514 OX=868129 GN=PrebiDRAFT_0058 PE=4 SV=1	I4Z6L9	Prevotella_bivia_DSM20514_Uniprot_270120.fasta	65049.3	0.761	0	0	0	0	0	574
Box 1	AAA_23 domain-containing protein OS=Prevotella bivia DSM 20514 OX=868129 GN=PrebiDRAFT_1272 PE=4 SV=1	I4Z9V2	Prevotella_bivia_DSM20514_Uniprot_270120.fasta	81502.5	1	15	16	18	0.00125	0.224	704
Box 1	50S ribosomal protein L7/L12 OS=Prevotella bivia DSM 20514 OX=868129 GN=rplL PE=3 SV=1	I4Z8Z2	Prevotella_bivia_DSM20514_Uniprot_270120.fasta	12689.7	0.895	1	1	1	6.96e-05	0.096	125
Box 1	Ribonuclease R OS=Prevotella bivia DSM 20514 OX=868129 GN=rnr PE=3 SV=1	I4Z8A5	Prevotella_bivia_DSM20514_Uniprot_270120.fasta	87501.8	1	26	38	40	0.00278	0.374	762
Box 1	OMP_b-brl_3 domain-containing protein OS=Prevotella bivia DSM 20514 OX=868129 GN=PrebiDRAFT_0705 PE=4 SV=1	I4Z8A2	Prevotella_bivia_DSM20514_Uniprot_270120.fasta	92599.2	1	28	41	43	0.00299	0.492	836
Box 1	RNA polymerase sigma-54 factor OS=Prevotella bivia DSM 20514 OX=868129 GN=PrebiDRAFT_0703 PE=4 SV=1	I4Z8A0	Prevotella_bivia_DSM20514_Uniprot_270120.fasta	57824.1	0.965	0	0	0	0	0	503
Box 1	Glutamine synthetase OS=Prevotella bivia DSM 20514 OX=868129 GN=PrebiDRAFT_0047 PE=3 SV=1	I4Z6K8	Prevotella_bivia_DSM20514_Uniprot_270120.fasta	55972.1	1	3	4	4	0.000278	0.0978	501
Box 1	Putative transcriptional regulator with HTH domain OS=Prevotella bivia DSM 20514 OX=868129 GN=PrebiDRAFT_1268 PE=4 SV=1	I4Z9U8	Prevotella_bivia_DSM20514_Uniprot_270120.fasta	61534.6	1	1	1	1	6.96e-05	0.0331	543
Box 1	Transposase OS=Prevotella bivia DSM 20514 OX=868129 GN=PrebiDRAFT_0052 PE=4 SV=1	I4Z9U6	Prevotella_bivia_DSM20514_Uniprot_270120.fasta	60927.5	1	3	3	3	0.000209	0.0662	529
Box 1	Uncharacterized protein OS=Prevotella bivia DSM 20514 OX=868129 GN=PrebiDRAFT_0107 PE=4 SV=1	I4Z6R0	Prevotella_bivia_DSM20514_Uniprot_270120.fasta	58620.6	1	12	14	20	0.00139	0.406	539
Box 1	DNA gyrase subunit A OS=Prevotella bivia DSM 20514 OX=868129 GN=gyrA PE=3 SV=1	I4Z6J8	Prevotella_bivia_DSM20514_Uniprot_270120.fasta	97357.4	1	22	28	29	0.00202	0.373	863
Box 1	1,4-alpha-glucan branching enzyme OS=Prevotella bivia DSM 20514 OX=868129 GN=PrebiDRAFT_0033 PE=3 SV=1	I4Z6J5	Prevotella_bivia_DSM20514_Uniprot_270120.fasta	80102.9	1	11	14	14	0.000974	0.267	692
Box 1	Outer membrane receptor protein OS=Prevotella bivia DSM 20514 OX=868129 GN=PrebiDRAFT_0029 PE=3 SV=1	I4Z6J1	Prevotella_bivia_DSM20514_Uniprot_270120.fasta	92486.1	1	37	67	122	0.00849	0.582	830
Box 1	3-oxoacyl-[acyl-carrier-protein] reductase OS=Prevotella bivia DSM 20514 OX=868129 GN=PrebiDRAFT_1973 PE=3 SV=1	I4ZBQ6	Prevotella_bivia_DSM20514_Uniprot_270120.fasta	26230.3	1	3	3	3	0.000209	0.208	250
Box 1	Collagenase-like protease OS=Prevotella bivia DSM 20514 OX=868129 GN=PrebiDRAFT_0027 PE=4 SV=1	I4Z6I9	Prevotella_bivia_DSM20514_Uniprot_270120.fasta	73085.6	1	6	6	7	0.000487	0.116	646
Box 1	50S ribosomal protein L9 OS=Prevotella bivia DSM 20514 OX=868129 GN=rplI PE=3 SV=1	I4Z6I6	Prevotella_bivia_DSM20514_Uniprot_270120.fasta	18121.4	0.998	2	2	2	0.000139	0.152	171
Box 1	DNA segregation ATPase, FtsK/SpoIIIE family OS=Prevotella bivia DSM 20514 OX=868129 GN=PrebiDRAFT_0016 PE=3 SV=1	I4Z6H8	Prevotella_bivia_DSM20514_Uniprot_270120.fasta	89984.9	1	17	21	23	0.0016	0.34	821
Box 1	Membrane carboxypeptidase/penicillin-binding protein OS=Prevotella bivia DSM 20514 OX=868129 GN=PrebiDRAFT_0008 PE=4 SV=1	I4Z6H1	Prevotella_bivia_DSM20514_Uniprot_270120.fasta	89987.1	1	15	16	16	0.00111	0.242	793
Box 1	Endolytic murein transglycosylase OS=Prevotella bivia DSM 20514 OX=868129 GN=mltG PE=3 SV=1	I4Z6G7	Prevotella_bivia_DSM20514_Uniprot_270120.fasta	39328.6	1	4	6	6	0.000417	0.14	344
Box 1	Phosphatidylinositol-specific phospholipase C-like protein OS=Prevotella bivia DSM 20514 OX=868129 GN=PrebiDRAFT_1225 PE=4 SV=1	I4Z9Q6	Prevotella_bivia_DSM20514_Uniprot_270120.fasta	73706.2	1	11	13	14	0.000974	0.223	654
Box 1	Uncharacterized protein OS=Prevotella bivia DSM 20514 OX=868129 GN=PrebiDRAFT_1220 PE=4 SV=1	I4Z9Q1	Prevotella_bivia_DSM20514_Uniprot_270120.fasta	33369.4	1	2	2	2	0.000139	0.0702	285
Box 1	UDP-3-O-acyl-N-acetylglucosamine deacetylase OS=Prevotella bivia DSM 20514 OX=868129 GN=lpxC PE=3 SV=1	I4ZAZ8	Prevotella_bivia_DSM20514_Uniprot_270120.fasta	51546.4	0.592	1	1	1	6.96e-05	0.026	461
Box 1	Membrane carboxypeptidase/penicillin-binding protein OS=Prevotella bivia DSM 20514 OX=868129 GN=PrebiDRAFT_1698 PE=4 SV=1	I4ZAZ5	Prevotella_bivia_DSM20514_Uniprot_270120.fasta	96614.9	1	17	18	18	0.00125	0.302	845
Box 1	PIF1 helicase OS=Prevotella bivia DSM 20514 OX=868129 GN=PrebiDRAFT_1697 PE=4 SV=1	I4ZAZ4	Prevotella_bivia_DSM20514_Uniprot_270120.fasta	67701.1	0.513	1	1	1	6.96e-05	0.0187	588
Box 1	TonB-linked outer membrane protein, SusC/RagA family OS=Prevotella bivia DSM 20514 OX=868129 GN=PrebiDRAFT_1693 PE=3 SV=1	I4ZAZ0	Prevotella_bivia_DSM20514_Uniprot_270120.fasta	113931	1	10	11	11	0.000765	0.137	1037
Box 1	Beta-lactamase OS=Prevotella bivia DSM 20514 OX=868129 GN=PrebiDRAFT_1215 PE=3 SV=1	I4Z9P6	Prevotella_bivia_DSM20514_Uniprot_270120.fasta	35377.2	1	10	23	23	0.0016	0.474	321
Box 1	Methionine--tRNA ligase OS=Prevotella bivia DSM 20514 OX=868129 GN=metG PE=3 SV=1	I4Z7Z6	Prevotella_bivia_DSM20514_Uniprot_270120.fasta	78587.7	1	12	15	16	0.00111	0.25	687
Box 1	OMP_b-brl_3 domain-containing protein OS=Prevotella bivia DSM 20514 OX=868129 GN=PrebiDRAFT_0449 PE=4 SV=1	I4Z7L5	Prevotella_bivia_DSM20514_Uniprot_270120.fasta	86076.6	1	7	7	7	0.000487	0.161	768
Box 1	AMP-forming long-chain acyl-CoA synthetase OS=Prevotella bivia DSM 20514 OX=868129 GN=PrebiDRAFT_0580 PE=4 SV=1	I4Z7Y8	Prevotella_bivia_DSM20514_Uniprot_270120.fasta	69905.5	1	43	71	76	0.00529	0.711	613
Box 1	GHL10 domain-containing protein OS=Prevotella bivia DSM 20514 OX=868129 GN=PrebiDRAFT_1681 PE=4 SV=1	I4ZAX8	Prevotella_bivia_DSM20514_Uniprot_270120.fasta	64553.7	0.99	1	1	1	6.96e-05	0.0247	566
Box 1	TonB-linked outer membrane protein, SusC/RagA family OS=Prevotella bivia DSM 20514 OX=868129 GN=PrebiDRAFT_0572 PE=3 SV=1	I4Z7Y1	Prevotella_bivia_DSM20514_Uniprot_270120.fasta	118768	1	2	2	2	0.000139	0.0279	1076
Box 1	Uncharacterized protein OS=Prevotella bivia DSM 20514 OX=868129 GN=PrebiDRAFT_1672 PE=4 SV=1	I4ZAX3	Prevotella_bivia_DSM20514_Uniprot_270120.fasta	20490.4	0.95	1	1	1	6.96e-05	0.0674	178
Box 1	Glycosyl transferase OS=Prevotella bivia DSM 20514 OX=868129 GN=PrebiDRAFT_1671 PE=4 SV=1	I4ZAX2	Prevotella_bivia_DSM20514_Uniprot_270120.fasta	36265.2	0.999	1	1	1	6.96e-05	0.0314	318
Box 1	OMP_b-brl_3 domain-containing protein OS=Prevotella bivia DSM 20514 OX=868129 GN=PrebiDRAFT_2196 PE=4 SV=1	I4ZCA6	Prevotella_bivia_DSM20514_Uniprot_270120.fasta	110243	1	13	13	13	0.000904	0.219	975
Box 1	TonB-linked outer membrane protein, SusC/RagA family OS=Prevotella bivia DSM 20514 OX=868129 GN=PrebiDRAFT_0569 PE=4 SV=1	I4Z7X8	Prevotella_bivia_DSM20514_Uniprot_270120.fasta	113048	1	25	27	28	0.00195	0.319	1018
Box 1	RagB/SusD family protein OS=Prevotella bivia DSM 20514 OX=868129 GN=PrebiDRAFT_0568 PE=4 SV=1	I4Z7X7	Prevotella_bivia_DSM20514_Uniprot_270120.fasta	57089.9	1	5	6	6	0.000417	0.147	518
Box 1	Cysteine--tRNA ligase OS=Prevotella bivia DSM 20514 OX=868129 GN=cysS PE=3 SV=1	I4Z895	Prevotella_bivia_DSM20514_Uniprot_270120.fasta	56434.7	0.351	0	0	0	0	0	495
Box 1	Zn-dependent oligopeptidase OS=Prevotella bivia DSM 20514 OX=868129 GN=PrebiDRAFT_1666 PE=3 SV=1	I4ZAW7	Prevotella_bivia_DSM20514_Uniprot_270120.fasta	80959.3	1	7	9	9	0.000626	0.129	696
Box 1	C-terminal processing peptidase OS=Prevotella bivia DSM 20514 OX=868129 GN=PrebiDRAFT_1664 PE=3 SV=1	I4ZAW5	Prevotella_bivia_DSM20514_Uniprot_270120.fasta	64303.8	1	21	46	73	0.00508	0.529	575
Box 1	ABC-type multidrug transport system, ATPase and permease component OS=Prevotella bivia DSM 20514 OX=868129 GN=PrebiDRAFT_0692 PE=4 SV=1	I4Z890	Prevotella_bivia_DSM20514_Uniprot_270120.fasta	70413.9	1	8	9	10	0.000696	0.194	624
Box 1	Phosphoglycerol transferase family protein, alkaline phosphatase superfamily OS=Prevotella bivia DSM 20514 OX=868129 GN=PrebiDRAFT_0691 PE=4 SV=1	I4Z889	Prevotella_bivia_DSM20514_Uniprot_270120.fasta	75406.7	1	14	19	21	0.00146	0.366	659
Box 1	Superfamily II helicase OS=Prevotella bivia DSM 20514 OX=868129 GN=PrebiDRAFT_0555 PE=4 SV=1	I4Z7W5	Prevotella_bivia_DSM20514_Uniprot_270120.fasta	97099	1	5	5	5	0.000348	0.0687	844
Box 1	Type I restriction-modification system methyltransferase subunit OS=Prevotella bivia DSM 20514 OX=868129 GN=PrebiDRAFT_0554 PE=4 SV=1	I4Z7W4	Prevotella_bivia_DSM20514_Uniprot_270120.fasta	92532.7	1	4	4	4	0.000278	0.058	811
Box 1	Glycosyltransferase OS=Prevotella bivia DSM 20514 OX=868129 GN=PrebiDRAFT_0685 PE=4 SV=1	I4Z883	Prevotella_bivia_DSM20514_Uniprot_270120.fasta	45672.1	1	2	2	2	0.000139	0.066	394
Box 1	Glycosyl transferase OS=Prevotella bivia DSM 20514 OX=868129 GN=PrebiDRAFT_0683 PE=4 SV=1	I4Z881	Prevotella_bivia_DSM20514_Uniprot_270120.fasta	35940.1	0.766	1	1	1	6.96e-05	0.0347	317
Box 1	Chaperone protein DnaK OS=Prevotella bivia DSM 20514 OX=868129 GN=dnaK PE=2 SV=1	I4Z7W0	Prevotella_bivia_DSM20514_Uniprot_270120.fasta	68016.1	1	35	61	112	0.00779	0.716	633
Box 1	Outer membrane cobalamin receptor protein OS=Prevotella bivia DSM 20514 OX=868129 GN=PrebiDRAFT_1780 PE=3 SV=1	I4ZB72	Prevotella_bivia_DSM20514_Uniprot_270120.fasta	78399.6	1	13	16	18	0.00125	0.267	693
Box 1	Uncharacterized protein OS=Prevotella bivia DSM 20514 OX=868129 GN=PrebiDRAFT_2239 PE=4 SV=1	I4ZCE4	Prevotella_bivia_DSM20514_Uniprot_270120.fasta	53348.7	0.95	1	1	1	6.96e-05	0.0234	471
Box 1	Glycosyl transferase OS=Prevotella bivia DSM 20514 OX=868129 GN=PrebiDRAFT_0679 PE=4 SV=1	I4Z877	Prevotella_bivia_DSM20514_Uniprot_270120.fasta	30286.9	0.073	0	0	0	0	0	256
Box 1	Kef-type K+ transport system, membrane component OS=Prevotella bivia DSM 20514 OX=868129 GN=PrebiDRAFT_0546 PE=4 SV=1	I4Z7V6	Prevotella_bivia_DSM20514_Uniprot_270120.fasta	79580.1	1	2	2	2	0.000139	0.031	709
Box 1	23S rRNA (Uracil-5-)-methyltransferase RumA OS=Prevotella bivia DSM 20514 OX=868129 GN=PrebiDRAFT_1647 PE=3 SV=1	I4ZAU8	Prevotella_bivia_DSM20514_Uniprot_270120.fasta	54306.8	1	3	3	3	0.000209	0.113	476
Box 1	Pyruvate, phosphate dikinase OS=Prevotella bivia DSM 20514 OX=868129 GN=PrebiDRAFT_1646 PE=3 SV=1	I4ZAU7	Prevotella_bivia_DSM20514_Uniprot_270120.fasta	100182	1	15	17	22	0.00153	0.209	907
Box 1	Phosphatidylserine synthase OS=Prevotella bivia DSM 20514 OX=868129 GN=PrebiDRAFT_1774 PE=3 SV=1	I4ZB66	Prevotella_bivia_DSM20514_Uniprot_270120.fasta	26034.9	0.932	1	1	1	6.96e-05	0.042	238
Box 1	Uncharacterized protein OS=Prevotella bivia DSM 20514 OX=868129 GN=PrebiDRAFT_1642 PE=4 SV=1	I4ZAU3	Prevotella_bivia_DSM20514_Uniprot_270120.fasta	90953.4	1	4	6	6	0.000417	0.0758	792
Box 1	1,4-dihydroxy-2-naphthoate octaprenyltransferase OS=Prevotella bivia DSM 20514 OX=868129 GN=menA PE=3 SV=1	I4ZAU2	Prevotella_bivia_DSM20514_Uniprot_270120.fasta	35306.4	0.321	0	0	0	0	0	319
Box 1	(P)ppGpp synthetase, RelA/SpoT family OS=Prevotella bivia DSM 20514 OX=868129 GN=PrebiDRAFT_1173 PE=3 SV=1	I4Z9K4	Prevotella_bivia_DSM20514_Uniprot_270120.fasta	84785.2	1	30	43	45	0.00313	0.491	740
Box 1	Transcription termination factor Rho OS=Prevotella bivia DSM 20514 OX=868129 GN=rho PE=3 SV=1	I4Z9K3	Prevotella_bivia_DSM20514_Uniprot_270120.fasta	73066	1	22	25	26	0.00181	0.475	657
Box 1	Alkyl hydroperoxide reductase C OS=Prevotella bivia DSM 20514 OX=868129 GN=PrebiDRAFT_1170 PE=3 SV=1	I4Z9K1	Prevotella_bivia_DSM20514_Uniprot_270120.fasta	20992.7	0.196	0	0	0	0	0	188
Box 1	Ribonucleoside-diphosphate reductase OS=Prevotella bivia DSM 20514 OX=868129 GN=PrebiDRAFT_0538 PE=3 SV=1	I4Z7U8	Prevotella_bivia_DSM20514_Uniprot_270120.fasta	96111.6	1	23	28	29	0.00202	0.397	839
Box 1	Phosphoenolpyruvate carboxykinase (ATP) OS=Prevotella bivia DSM 20514 OX=868129 GN=pckA PE=3 SV=1	I4Z866	Prevotella_bivia_DSM20514_Uniprot_270120.fasta	59648.7	1	40	68	76	0.00529	0.785	540
Box 1	Outer membrane protein/peptidoglycan-associated (Lipo)protein OS=Prevotella bivia DSM 20514 OX=868129 GN=PrebiDRAFT_1763 PE=4 SV=1	I4ZB58	Prevotella_bivia_DSM20514_Uniprot_270120.fasta	23215.2	1	2	2	2	0.000139	0.181	226
Box 1	TonB-linked outer membrane protein, SusC/RagA family OS=Prevotella bivia DSM 20514 OX=868129 GN=PrebiDRAFT_2135 PE=3 SV=1	I4ZC54	Prevotella_bivia_DSM20514_Uniprot_270120.fasta	127459	1	16	18	18	0.00125	0.214	1129
Box 1	Putative PLP-dependent enzyme possibly involved in cell wall biogenesis OS=Prevotella bivia DSM 20514 OX=868129 GN=PrebiDRAFT_0665 PE=3 SV=1	I4Z863	Prevotella_bivia_DSM20514_Uniprot_270120.fasta	49366.2	0.976	1	1	1	6.96e-05	0.0491	448
Box 1	DNA topoisomerase (ATP-hydrolyzing) OS=Prevotella bivia DSM 20514 OX=868129 GN=PrebiDRAFT_0531 PE=4 SV=1	I4Z7U2	Prevotella_bivia_DSM20514_Uniprot_270120.fasta	104778	1	4	4	4	0.000278	0.0556	917
Box 1	Na/Pi-cotransporter OS=Prevotella bivia DSM 20514 OX=868129 GN=PrebiDRAFT_0663 PE=4 SV=1	I4Z861	Prevotella_bivia_DSM20514_Uniprot_270120.fasta	63500.1	1	4	4	4	0.000278	0.0869	564
Box 1	Putative permease OS=Prevotella bivia DSM 20514 OX=868129 GN=PrebiDRAFT_0616 PE=3 SV=1	I4Z820	Prevotella_bivia_DSM20514_Uniprot_270120.fasta	59380.2	1	3	4	4	0.000278	0.0651	553
Box 1	GHL10 domain-containing protein OS=Prevotella bivia DSM 20514 OX=868129 GN=PrebiDRAFT_1631 PE=4 SV=1	I4ZAT2	Prevotella_bivia_DSM20514_Uniprot_270120.fasta	62735.5	0.697	1	1	1	6.96e-05	0.0185	541
Box 1	Opacity protein OS=Prevotella bivia DSM 20514 OX=868129 GN=PrebiDRAFT_0620 PE=4 SV=1	I4Z823	Prevotella_bivia_DSM20514_Uniprot_270120.fasta	20633.8	1	2	3	3	0.000209	0.301	193
Box 1	Elongation factor P OS=Prevotella bivia DSM 20514 OX=868129 GN=efp PE=3 SV=1	I4Z7Q7	Prevotella_bivia_DSM20514_Uniprot_270120.fasta	21000	0.802	1	1	1	6.96e-05	0.106	188
Box 1	Preprotein translocase, YajC subunit OS=Prevotella bivia DSM 20514 OX=868129 GN=PrebiDRAFT_1164 PE=4 SV=1	I4Z9J5	Prevotella_bivia_DSM20514_Uniprot_270120.fasta	11745.1	0.977	1	1	1	6.96e-05	0.14	107
Box 1	50S ribosomal protein L25 OS=Prevotella bivia DSM 20514 OX=868129 GN=rplY PE=3 SV=1	I4Z9J3	Prevotella_bivia_DSM20514_Uniprot_270120.fasta	21695.1	0.489	1	1	1	6.96e-05	0.0457	197
Box 1	2-oxoacid:acceptor oxidoreductase, alpha subunit OS=Prevotella bivia DSM 20514 OX=868129 GN=PrebiDRAFT_0658 PE=4 SV=1	I4Z857	Prevotella_bivia_DSM20514_Uniprot_270120.fasta	68796.6	1	19	21	22	0.00153	0.438	632
Box 1	Dipeptidase OS=Prevotella bivia DSM 20514 OX=868129 GN=PrebiDRAFT_1627 PE=3 SV=1	I4ZAS8	Prevotella_bivia_DSM20514_Uniprot_270120.fasta	59733	1	3	3	3	0.000209	0.0826	533
Box 1	Outer membrane protein/protective antigen OMA87 OS=Prevotella bivia DSM 20514 OX=868129 GN=PrebiDRAFT_1749 PE=4 SV=1	I4ZB46	Prevotella_bivia_DSM20514_Uniprot_270120.fasta	86813.5	1	1	1	1	6.96e-05	0.0172	756
Box 1	Uncharacterized protein OS=Prevotella bivia DSM 20514 OX=868129 GN=PrebiDRAFT_1624 PE=4 SV=1	I4ZAS5	Prevotella_bivia_DSM20514_Uniprot_270120.fasta	165304	1	1	1	1	6.96e-05	0.00874	1488
Box 1	Na(+)-translocating NADH-quinone reductase subunit A OS=Prevotella bivia DSM 20514 OX=868129 GN=nqrA PE=3 SV=1	I4ZAS4	Prevotella_bivia_DSM20514_Uniprot_270120.fasta	49385.4	0.997	1	1	1	6.96e-05	0.0642	452
Box 1	Cation diffusion facilitator family transporter OS=Prevotella bivia DSM 20514 OX=868129 GN=PrebiDRAFT_0628 PE=4 SV=1	I4Z830	Prevotella_bivia_DSM20514_Uniprot_270120.fasta	35643.5	0.597	1	1	1	6.96e-05	0.0717	321
Box 1	Tyrosine--tRNA ligase OS=Prevotella bivia DSM 20514 OX=868129 GN=tyrS PE=3 SV=1	I4Z834	Prevotella_bivia_DSM20514_Uniprot_270120.fasta	49233.2	0.966	1	1	1	6.96e-05	0.0208	432
Box 1	Fucose permease OS=Prevotella bivia DSM 20514 OX=868129 GN=PrebiDRAFT_0504 PE=4 SV=1	I4Z7R5	Prevotella_bivia_DSM20514_Uniprot_270120.fasta	46026.7	1	2	2	2	0.000139	0.146	438
Box 1	Aconitase A OS=Prevotella bivia DSM 20514 OX=868129 GN=PrebiDRAFT_1153 PE=4 SV=1	I4Z9I4	Prevotella_bivia_DSM20514_Uniprot_270120.fasta	82276.4	0.999	1	1	1	6.96e-05	0.024	750
Box 1	N-acetylmuramoyl-L-alanine amidase OS=Prevotella bivia DSM 20514 OX=868129 GN=PrebiDRAFT_0170 PE=4 SV=1	I4Z6X1	Prevotella_bivia_DSM20514_Uniprot_270120.fasta	94995.9	1	2	2	3	0.000209	0.0349	860
Box 1	ABC-type transport system, involved in lipoprotein release, permease component OS=Prevotella bivia DSM 20514 OX=868129 GN=PrebiDRAFT_0647 PE=4 SV=1	I4Z849	Prevotella_bivia_DSM20514_Uniprot_270120.fasta	45970.5	1	2	2	2	0.000139	0.0512	410
Box 1	Saccharopine dehydrogenase-like oxidoreductase OS=Prevotella bivia DSM 20514 OX=868129 GN=PrebiDRAFT_0517 PE=4 SV=1	I4Z7S8	Prevotella_bivia_DSM20514_Uniprot_270120.fasta	47665.1	1	2	2	2	0.000139	0.1	420
Box 1	Na(+)-translocating NADH-quinone reductase subunit F OS=Prevotella bivia DSM 20514 OX=868129 GN=nqrF PE=3 SV=1	I4ZAR9	Prevotella_bivia_DSM20514_Uniprot_270120.fasta	46956	0.826	1	1	1	6.96e-05	0.0262	420
Box 1	Carbamoyl-phosphate synthase (glutamine-hydrolyzing) OS=Prevotella bivia DSM 20514 OX=868129 GN=PrebiDRAFT_1739 PE=3 SV=1	I4ZB36	Prevotella_bivia_DSM20514_Uniprot_270120.fasta	119742	1	11	11	11	0.000765	0.123	1074
Box 1	Beta-galactosidase OS=Prevotella bivia DSM 20514 OX=868129 GN=PrebiDRAFT_1614 PE=3 SV=1	I4ZAR5	Prevotella_bivia_DSM20514_Uniprot_270120.fasta	70356.8	1	6	7	7	0.000487	0.167	622
Box 1	Glutamine phosphoribosylpyrophosphate amidotransferase OS=Prevotella bivia DSM 20514 OX=868129 GN=PrebiDRAFT_1737 PE=4 SV=1	I4ZB34	Prevotella_bivia_DSM20514_Uniprot_270120.fasta	72518.4	1	8	8	9	0.000626	0.165	629
Box 1	Glutamine--fructose-6-phosphate aminotransferase [isomerizing] OS=Prevotella bivia DSM 20514 OX=868129 GN=glmS PE=3 SV=1	I4ZB33	Prevotella_bivia_DSM20514_Uniprot_270120.fasta	67580.4	1	15	18	20	0.00139	0.366	615
Box 1	Alanine racemase OS=Prevotella bivia DSM 20514 OX=868129 GN=PrebiDRAFT_1611 PE=3 SV=1	I4ZAR2	Prevotella_bivia_DSM20514_Uniprot_270120.fasta	92861.2	1	32	39	41	0.00285	0.488	826
Box 1	Putative Zn-dependent peptidase OS=Prevotella bivia DSM 20514 OX=868129 GN=PrebiDRAFT_0638 PE=3 SV=1	I4Z840	Prevotella_bivia_DSM20514_Uniprot_270120.fasta	105806	1	5	5	5	0.000348	0.0704	938
Box 1	Subtilisin-like serine protease OS=Prevotella bivia DSM 20514 OX=868129 GN=PrebiDRAFT_1143 PE=4 SV=1	I4Z9H5	Prevotella_bivia_DSM20514_Uniprot_270120.fasta	86294.5	1	18	20	23	0.0016	0.33	770
Box 1	Small GTP-binding protein domain protein OS=Prevotella bivia DSM 20514 OX=868129 GN=PrebiDRAFT_1725 PE=4 SV=1	I4ZB22	Prevotella_bivia_DSM20514_Uniprot_270120.fasta	80585.3	1	20	23	24	0.00167	0.433	718
Box 1	Putative N6-adenine-specific DNA methylase OS=Prevotella bivia DSM 20514 OX=868129 GN=PrebiDRAFT_1918 PE=3 SV=1	I4ZBK3	Prevotella_bivia_DSM20514_Uniprot_270120.fasta	58773.9	0.88	0	0	0	0	0	504
Box 1	Membrane-bound metallopeptidase OS=Prevotella bivia DSM 20514 OX=868129 GN=PrebiDRAFT_0507 PE=4 SV=1	I4Z7R8	Prevotella_bivia_DSM20514_Uniprot_270120.fasta	71064.7	1	21	28	33	0.0023	0.327	639
Box 1	Uncharacterized protein OS=Prevotella bivia DSM 20514 OX=868129 GN=PrebiDRAFT_1731 PE=4 SV=1	I4ZB28	Prevotella_bivia_DSM20514_Uniprot_270120.fasta	55807.6	0.934	0	0	0	0	0	484
Box 1	Uncharacterized protein OS=Prevotella bivia DSM 20514 OX=868129 GN=PrebiDRAFT_1730 PE=4 SV=1	I4ZB27	Prevotella_bivia_DSM20514_Uniprot_270120.fasta	55771.5	1	10	12	12	0.000835	0.29	493
Box 1	Outer membrane receptor protein OS=Prevotella bivia DSM 20514 OX=868129 GN=PrebiDRAFT_1729 PE=3 SV=1	I4ZB26	Prevotella_bivia_DSM20514_Uniprot_270120.fasta	90984.9	1	18	28	32	0.00223	0.393	806
Box 1	Uncharacterized protein OS=Prevotella bivia DSM 20514 OX=868129 GN=PrebiDRAFT_0630 PE=4 SV=1	I4Z832	Prevotella_bivia_DSM20514_Uniprot_270120.fasta	78868.3	0.951	1	1	1	6.96e-05	0.0204	687
Box 1	Endonuclease MutS2 OS=Prevotella bivia DSM 20514 OX=868129 GN=mutS2 PE=3 SV=1	I4ZAQ2	Prevotella_bivia_DSM20514_Uniprot_270120.fasta	97854.5	1	9	10	10	0.000696	0.145	862
Box 1	Alpha-glucan phosphorylase OS=Prevotella bivia DSM 20514 OX=868129 GN=PrebiDRAFT_0648 PE=4 SV=1	I4Z850	Prevotella_bivia_DSM20514_Uniprot_270120.fasta	98243.1	1	25	35	37	0.00257	0.43	852
Box 1	Glycosyltransferase OS=Prevotella bivia DSM 20514 OX=868129 GN=PrebiDRAFT_0649 PE=4 SV=1	I4Z851	Prevotella_bivia_DSM20514_Uniprot_270120.fasta	62908.9	1	2	2	2	0.000139	0.0434	553
Box 1	Putative membrane protein OS=Prevotella bivia DSM 20514 OX=868129 GN=PrebiDRAFT_2246 PE=4 SV=1	I4ZCF0	Prevotella_bivia_DSM20514_Uniprot_270120.fasta	82252.1	1	10	11	12	0.000835	0.236	719
Box 1	Putative membrane protein OS=Prevotella bivia DSM 20514 OX=868129 GN=PrebiDRAFT_0624 PE=4 SV=1	I4Z827	Prevotella_bivia_DSM20514_Uniprot_270120.fasta	36530.7	1	2	2	2	0.000139	0.104	318
Box 1	Uracil-xanthine permease OS=Prevotella bivia DSM 20514 OX=868129 GN=PrebiDRAFT_1722 PE=4 SV=1	I4ZB19	Prevotella_bivia_DSM20514_Uniprot_270120.fasta	42297.1	0.973	1	1	1	6.96e-05	0.0249	402
Box 1	Multifunctional fusion protein OS=Prevotella bivia DSM 20514 OX=868129 GN=secF PE=3 SV=1	I4Z825	Prevotella_bivia_DSM20514_Uniprot_270120.fasta	109458	1	28	31	34	0.00237	0.324	1008
Box 1	Outer membrane receptor protein OS=Prevotella bivia DSM 20514 OX=868129 GN=PrebiDRAFT_1595 PE=3 SV=1	I4ZAP7	Prevotella_bivia_DSM20514_Uniprot_270120.fasta	79756.7	1	43	69	182	0.0127	0.719	711
Box 1	Na(+)-translocating NADH-quinone reductase subunit B OS=Prevotella bivia DSM 20514 OX=868129 GN=nqrB PE=3 SV=1	I4ZAS3	Prevotella_bivia_DSM20514_Uniprot_270120.fasta	41428.4	1	2	5	5	0.000348	0.0803	386
Box 1	2-amino-3-ketobutyrate coenzyme A ligase OS=Prevotella bivia DSM 20514 OX=868129 GN=kbl PE=3 SV=1	I4Z7Q1	Prevotella_bivia_DSM20514_Uniprot_270120.fasta	43869	1	9	10	10	0.000696	0.294	395
Box 1	NADPH-dependent glutamate synthase, homotetrameric OS=Prevotella bivia DSM 20514 OX=868129 GN=PrebiDRAFT_1715 PE=4 SV=1	I4ZB12	Prevotella_bivia_DSM20514_Uniprot_270120.fasta	84010.4	1	12	13	13	0.000904	0.224	768
Box 1	Seryl-tRNA synthetase OS=Prevotella bivia DSM 20514 OX=868129 GN=PrebiDRAFT_1714 PE=4 SV=1	I4ZB11	Prevotella_bivia_DSM20514_Uniprot_270120.fasta	48472.7	0.996	1	1	1	6.96e-05	0.0373	429
Box 1	Uridine kinase OS=Prevotella bivia DSM 20514 OX=868129 GN=PrebiDRAFT_0662 PE=4 SV=1	I4Z860	Prevotella_bivia_DSM20514_Uniprot_270120.fasta	63137.8	1	10	11	11	0.000765	0.244	553
Box 1	Lactate dehydrogenase-like oxidoreductase OS=Prevotella bivia DSM 20514 OX=868129 GN=PrebiDRAFT_2244 PE=3 SV=1	I4ZCE8	Prevotella_bivia_DSM20514_Uniprot_270120.fasta	35207.4	0.686	1	1	1	6.96e-05	0.0408	319
Box 1	Enolase OS=Prevotella bivia DSM 20514 OX=868129 GN=eno PE=3 SV=1	I4ZCE6	Prevotella_bivia_DSM20514_Uniprot_270120.fasta	47081.4	1	3	5	6	0.000417	0.126	435
Box 1	Glutamate formiminotransferase OS=Prevotella bivia DSM 20514 OX=868129 GN=PrebiDRAFT_0612 PE=4 SV=1	I4Z817	Prevotella_bivia_DSM20514_Uniprot_270120.fasta	61571.6	1	1	1	1	6.96e-05	0.0212	567
Box 1	Arginine--tRNA ligase OS=Prevotella bivia DSM 20514 OX=868129 GN=argS PE=3 SV=1	I4Z812	Prevotella_bivia_DSM20514_Uniprot_270120.fasta	68153.2	1	2	2	2	0.000139	0.0446	606
Box 1	Uncharacterized protein OS=Prevotella bivia DSM 20514 OX=868129 GN=PrebiDRAFT_0672 PE=4 SV=1	I4Z870	Prevotella_bivia_DSM20514_Uniprot_270120.fasta	47794.2	0.999	2	2	2	0.000139	0.0722	443
Box 1	Outer membrane protein/protective antigen OMA87 OS=Prevotella bivia DSM 20514 OX=868129 GN=PrebiDRAFT_0674 PE=4 SV=1	I4Z872	Prevotella_bivia_DSM20514_Uniprot_270120.fasta	99545.9	1	16	19	20	0.00139	0.259	872
Box 1	Vitamin B12-dependent ribonucleotide reductase OS=Prevotella bivia DSM 20514 OX=868129 GN=PrebiDRAFT_2233 PE=3 SV=1	I4ZCD8	Prevotella_bivia_DSM20514_Uniprot_270120.fasta	97397.2	1	6	6	6	0.000417	0.0916	862
Box 1	30S ribosomal protein S1 OS=Prevotella bivia DSM 20514 OX=868129 GN=PrebiDRAFT_1625 PE=3 SV=1	I4ZAS6	Prevotella_bivia_DSM20514_Uniprot_270120.fasta	66007.3	1	35	51	59	0.0041	0.722	589
Box 1	Diadenylate cyclase OS=Prevotella bivia DSM 20514 OX=868129 GN=dacA PE=3 SV=1	I4Z806	Prevotella_bivia_DSM20514_Uniprot_270120.fasta	28675.3	0.091	0	0	0	0	0	256
Box 1	ThrE domain-containing protein OS=Prevotella bivia DSM 20514 OX=868129 GN=PrebiDRAFT_1584 PE=4 SV=1	I4ZAN7	Prevotella_bivia_DSM20514_Uniprot_270120.fasta	29773.9	0.327	0	0	0	0	0	271
Box 1	Isoleucine--tRNA ligase OS=Prevotella bivia DSM 20514 OX=868129 GN=ileS PE=3 SV=1	I4ZAN4	Prevotella_bivia_DSM20514_Uniprot_270120.fasta	137965	1	12	13	13	0.000904	0.148	1220
Box 1	Uncharacterized protein OS=Prevotella bivia DSM 20514 OX=868129 GN=PrebiDRAFT_1777 PE=4 SV=1	I4ZB69	Prevotella_bivia_DSM20514_Uniprot_270120.fasta	17400.1	0.885	1	1	1	6.96e-05	0.075	160
Box 1	Dipeptidase OS=Prevotella bivia DSM 20514 OX=868129 GN=PrebiDRAFT_1576 PE=3 SV=1	I4ZAM9	Prevotella_bivia_DSM20514_Uniprot_270120.fasta	61019	1	2	2	2	0.000139	0.0643	544
Box 1	30S ribosomal protein S3 OS=Prevotella bivia DSM 20514 OX=868129 GN=rpsC PE=3 SV=1	I4Z913	Prevotella_bivia_DSM20514_Uniprot_270120.fasta	27471.6	1	4	5	5	0.000348	0.184	245
Box 1	Uncharacterized protein OS=Prevotella bivia DSM 20514 OX=868129 GN=PrebiDRAFT_1573 PE=4 SV=1	I4ZAM6	Prevotella_bivia_DSM20514_Uniprot_270120.fasta	72441.3	1	2	2	2	0.000139	0.0431	649
Box 1	Bacterial membrane protein YfhO OS=Prevotella bivia DSM 20514 OX=868129 GN=PrebiDRAFT_1572 PE=4 SV=1	I4ZAM5	Prevotella_bivia_DSM20514_Uniprot_270120.fasta	93994	1	20	35	43	0.00299	0.249	837
Box 1	dTDP-glucose 4,6-dehydratase OS=Prevotella bivia DSM 20514 OX=868129 GN=PrebiDRAFT_1657 PE=3 SV=1	I4ZAV8	Prevotella_bivia_DSM20514_Uniprot_270120.fasta	43764.5	0.131	0	0	0	0	0	384
Box 1	Protein-export membrane protein SecG OS=Prevotella bivia DSM 20514 OX=868129 GN=PrebiDRAFT_2211 PE=3 SV=1	I4ZCB9	Prevotella_bivia_DSM20514_Uniprot_270120.fasta	12573.7	0.997	1	1	1	6.96e-05	0.149	121
Box 1	4-hydroxy-3-methylbut-2-en-1-yl diphosphate synthase (flavodoxin) OS=Prevotella bivia DSM 20514 OX=868129 GN=ispG PE=3 SV=1	I4Z897	Prevotella_bivia_DSM20514_Uniprot_270120.fasta	69905.2	1	21	27	29	0.00202	0.488	633
Box 1	Hydrophobe/amphiphile efflux-1 (HAE1) family transporter OS=Prevotella bivia DSM 20514 OX=868129 GN=PrebiDRAFT_2204 PE=3 SV=1	I4ZCB3	Prevotella_bivia_DSM20514_Uniprot_270120.fasta	118902	1	5	6	6	0.000417	0.0651	1090
Box 1	RND family efflux transporter, MFP subunit OS=Prevotella bivia DSM 20514 OX=868129 GN=PrebiDRAFT_2203 PE=3 SV=1	I4ZCB2	Prevotella_bivia_DSM20514_Uniprot_270120.fasta	46725	1	3	3	3	0.000209	0.0856	444
Box 1	Pyruvate:ferredoxin (Flavodoxin) oxidoreductase, homodimeric OS=Prevotella bivia DSM 20514 OX=868129 GN=PrebiDRAFT_1564 PE=3 SV=1	I4ZAL7	Prevotella_bivia_DSM20514_Uniprot_270120.fasta	131432	1	20	26	27	0.00188	0.26	1191
Box 1	Copper/silver-translocating P-type ATPase,heavy metal-translocating P-type ATPase, Cd/Co/Hg/Pb/Zn-transporting OS=Prevotella bivia DSM 20514 OX=868129 GN=PrebiDRAFT_0457 PE=3 SV=1	I4Z7M2	Prevotella_bivia_DSM20514_Uniprot_270120.fasta	76088.6	1	22	40	50	0.00348	0.364	708
Box 1	Membrane protein insertase YidC OS=Prevotella bivia DSM 20514 OX=868129 GN=yidC PE=3 SV=1	I4ZC06	Prevotella_bivia_DSM20514_Uniprot_270120.fasta	73774.3	1	20	29	30	0.00209	0.317	641
Box 1	RagB/SusD family protein OS=Prevotella bivia DSM 20514 OX=868129 GN=PrebiDRAFT_0571 PE=4 SV=1	I4Z7Y0	Prevotella_bivia_DSM20514_Uniprot_270120.fasta	60398.6	1	9	11	14	0.000974	0.223	534
Box 1	Lysine--tRNA ligase OS=Prevotella bivia DSM 20514 OX=868129 GN=lysS PE=3 SV=1	I4Z9B7	Prevotella_bivia_DSM20514_Uniprot_270120.fasta	66370.8	1	13	14	15	0.00104	0.323	575
Box 1	Phosphoenolpyruvate synthase/pyruvate phosphate dikinase OS=Prevotella bivia DSM 20514 OX=868129 GN=PrebiDRAFT_2198 PE=4 SV=1	I4ZCA7	Prevotella_bivia_DSM20514_Uniprot_270120.fasta	115544	1	5	5	5	0.000348	0.0596	1007
Box 1	Aminoacyl-histidine dipeptidase OS=Prevotella bivia DSM 20514 OX=868129 GN=PrebiDRAFT_1076 PE=4 SV=1	I4Z9B3	Prevotella_bivia_DSM20514_Uniprot_270120.fasta	53048.2	1	3	3	3	0.000209	0.0599	484
Box 1	Dipeptidyl aminopeptidase/acylaminoacyl peptidase OS=Prevotella bivia DSM 20514 OX=868129 GN=PrebiDRAFT_2192 PE=4 SV=1	I4ZCA2	Prevotella_bivia_DSM20514_Uniprot_270120.fasta	82823.5	1	24	33	36	0.0025	0.434	730
Box 1	TonB-linked outer membrane protein, SusC/RagA family OS=Prevotella bivia DSM 20514 OX=868129 GN=PrebiDRAFT_1554 PE=3 SV=1	I4ZAK8	Prevotella_bivia_DSM20514_Uniprot_270120.fasta	123962	1	2	2	2	0.000139	0.0279	1110
Box 1	Uncharacterized protein OS=Prevotella bivia DSM 20514 OX=868129 GN=PrebiDRAFT_1553 PE=4 SV=1	I4ZAK7	Prevotella_bivia_DSM20514_Uniprot_270120.fasta	98636	0.999	1	1	1	6.96e-05	0.0195	872
Box 1	Zn-dependent oligopeptidase OS=Prevotella bivia DSM 20514 OX=868129 GN=PrebiDRAFT_1549 PE=3 SV=1	I4ZAK6	Prevotella_bivia_DSM20514_Uniprot_270120.fasta	80301.2	1	38	59	68	0.00473	0.589	716
Box 1	FtsH-interacting integral membrane protein OS=Prevotella bivia DSM 20514 OX=868129 GN=PrebiDRAFT_1545 PE=3 SV=1	I4ZAK2	Prevotella_bivia_DSM20514_Uniprot_270120.fasta	26276.5	1	3	4	5	0.000348	0.176	239
Box 1	Uncharacterized protein OS=Prevotella bivia DSM 20514 OX=868129 GN=PrebiDRAFT_1070 PE=4 SV=1	I4Z9A7	Prevotella_bivia_DSM20514_Uniprot_270120.fasta	68621.5	1	34	49	54	0.00376	0.569	585
Box 1	Site-specific DNA methylase OS=Prevotella bivia DSM 20514 OX=868129 GN=PrebiDRAFT_1536 PE=3 SV=1	I4ZAJ4	Prevotella_bivia_DSM20514_Uniprot_270120.fasta	97777	0.421	0	0	0	0	0	851
Box 1	60 kDa chaperonin OS=Prevotella bivia DSM 20514 OX=868129 GN=groL PE=3 SV=1	I4ZAJ2	Prevotella_bivia_DSM20514_Uniprot_270120.fasta	57712.6	1	59	106	465	0.0324	0.872	541
Box 1	L-aspartate oxidase OS=Prevotella bivia DSM 20514 OX=868129 GN=PrebiDRAFT_1528 PE=3 SV=1	I4ZAI7	Prevotella_bivia_DSM20514_Uniprot_270120.fasta	59240.7	1	2	2	2	0.000139	0.0468	534
Box 1	Nicotinate-nucleotide pyrophosphorylase OS=Prevotella bivia DSM 20514 OX=868129 GN=PrebiDRAFT_1526 PE=3 SV=1	I4ZAI5	Prevotella_bivia_DSM20514_Uniprot_270120.fasta	31241.5	0.05	0	0	0	0	0	284
Box 1	Uncharacterized protein OS=Prevotella bivia DSM 20514 OX=868129 GN=PrebiDRAFT_1524 PE=4 SV=1	I4ZAI3	Prevotella_bivia_DSM20514_Uniprot_270120.fasta	107975	1	8	8	9	0.000626	0.137	952
Box 1	Uncharacterized protein OS=Prevotella bivia DSM 20514 OX=868129 GN=PrebiDRAFT_0870 PE=4 SV=1	I4Z8R6	Prevotella_bivia_DSM20514_Uniprot_270120.fasta	54918.1	1	11	16	16	0.00111	0.32	507
Box 1	Aspartate--tRNA ligase OS=Prevotella bivia DSM 20514 OX=868129 GN=aspS PE=3 SV=1	I4ZBQ0	Prevotella_bivia_DSM20514_Uniprot_270120.fasta	66654.7	1	3	3	3	0.000209	0.0667	585
Box 1	Signal peptide peptidase SppA, 67K type OS=Prevotella bivia DSM 20514 OX=868129 GN=PrebiDRAFT_0418 PE=4 SV=1	I4Z7I7	Prevotella_bivia_DSM20514_Uniprot_270120.fasta	64871.4	1	9	11	11	0.000765	0.243	592
Box 1	Uncharacterized protein OS=Prevotella bivia DSM 20514 OX=868129 GN=PrebiDRAFT_1519 PE=4 SV=1	I4ZAH9	Prevotella_bivia_DSM20514_Uniprot_270120.fasta	188090	1	10	10	11	0.000765	0.08	1700
Box 1	Outer membrane protein/protective antigen OMA87 OS=Prevotella bivia DSM 20514 OX=868129 GN=PrebiDRAFT_1518 PE=4 SV=1	I4ZAH8	Prevotella_bivia_DSM20514_Uniprot_270120.fasta	92215.1	0.984	1	1	1	6.96e-05	0.0137	804
Box 2	30S ribosomal protein S16 OS=Prevotella bivia DSM 20514 OX=868129 GN=rpsP PE=3 SV=1	I4ZC26	Prevotella_bivia_DSM20514_Uniprot_270120.fasta	19821.6	1	6	7	8	0.000886	0.497	183
Box 2	Alpha-L-fucosidase OS=Prevotella bivia DSM 20514 OX=868129 GN=PrebiDRAFT_0400 PE=4 SV=1	I4Z7H1	Prevotella_bivia_DSM20514_Uniprot_270120.fasta	52920.6	0.119	0	0	0	0	0	463
Box 2	Cyclic nucleotide-binding protein OS=Prevotella bivia DSM 20514 OX=868129 GN=PrebiDRAFT_1667 PE=4 SV=1	I4ZAW8	Prevotella_bivia_DSM20514_Uniprot_270120.fasta	25357.3	1	1	1	1	0.000111	0.0409	220
Box 2	Uncharacterized protein OS=Prevotella bivia DSM 20514 OX=868129 GN=PrebiDRAFT_0395 PE=4 SV=1	I4Z7G7	Prevotella_bivia_DSM20514_Uniprot_270120.fasta	60366.4	0.597	1	1	1	0.000111	0.0207	532
Box 2	TonB-linked outer membrane protein, SusC/RagA family OS=Prevotella bivia DSM 20514 OX=868129 GN=PrebiDRAFT_0394 PE=3 SV=1	I4Z7G6	Prevotella_bivia_DSM20514_Uniprot_270120.fasta	123634	0.999	1	1	1	0.000111	0.0117	1111
Box 2	PlsC domain-containing protein OS=Prevotella bivia DSM 20514 OX=868129 GN=PrebiDRAFT_0392 PE=4 SV=1	I4Z7G4	Prevotella_bivia_DSM20514_Uniprot_270120.fasta	44404.5	1	5	6	6	0.000665	0.188	383
Box 2	Transcriptional regulator of sugar metabolism OS=Prevotella bivia DSM 20514 OX=868129 GN=PrebiDRAFT_0391 PE=4 SV=1	I4Z7G3	Prevotella_bivia_DSM20514_Uniprot_270120.fasta	29334.3	1	6	6	7	0.000776	0.267	262
Box 2	Glycerol-3-phosphate dehydrogenase, anaerobic, B subunit OS=Prevotella bivia DSM 20514 OX=868129 GN=PrebiDRAFT_0388 PE=4 SV=1	I4Z7G0	Prevotella_bivia_DSM20514_Uniprot_270120.fasta	45013.3	0.995	1	1	1	0.000111	0.0387	413
Box 2	Lysozyme M1 (1,4-beta-N-acetylmuramidase) OS=Prevotella bivia DSM 20514 OX=868129 GN=PrebiDRAFT_1490 PE=4 SV=1	I4ZAF2	Prevotella_bivia_DSM20514_Uniprot_270120.fasta	30705.4	1	4	5	5	0.000554	0.204	260
Box 2	SmpA / OmlA family OS=Prevotella bivia DSM 20514 OX=868129 GN=PrebiDRAFT_2071 PE=4 SV=1	I4ZBZ5	Prevotella_bivia_DSM20514_Uniprot_270120.fasta	26734.1	1	3	4	4	0.000443	0.147	232
Box 2	Uncharacterized protein OS=Prevotella bivia DSM 20514 OX=868129 GN=PrebiDRAFT_2069 PE=4 SV=1	I4ZBZ3	Prevotella_bivia_DSM20514_Uniprot_270120.fasta	32219.5	1	10	16	20	0.00222	0.532	280
Box 2	Phosphoglycerate transporter family protein OS=Prevotella bivia DSM 20514 OX=868129 GN=PrebiDRAFT_0386 PE=4 SV=1	I4Z7F8	Prevotella_bivia_DSM20514_Uniprot_270120.fasta	51098.8	1	2	2	2	0.000222	0.0368	462
Box 2	Phosphate-selective porin OS=Prevotella bivia DSM 20514 OX=868129 GN=PrebiDRAFT_0384 PE=4 SV=1	I4Z7F6	Prevotella_bivia_DSM20514_Uniprot_270120.fasta	50166.8	1	3	3	3	0.000332	0.0828	447
Box 2	ABC-type multidrug transport system, ATPase component OS=Prevotella bivia DSM 20514 OX=868129 GN=PrebiDRAFT_0383 PE=4 SV=1	I4Z7F5	Prevotella_bivia_DSM20514_Uniprot_270120.fasta	27935	1	7	8	8	0.000886	0.391	248
Box 2	Uncharacterized protein OS=Prevotella bivia DSM 20514 OX=868129 GN=PrebiDRAFT_0381 PE=4 SV=1	I4Z7F3	Prevotella_bivia_DSM20514_Uniprot_270120.fasta	32884.7	1	5	5	5	0.000554	0.197	295
Box 2	Uncharacterized protein OS=Prevotella bivia DSM 20514 OX=868129 GN=PrebiDRAFT_1479 PE=4 SV=1	I4ZAE1	Prevotella_bivia_DSM20514_Uniprot_270120.fasta	18039.5	0.997	1	1	1	0.000111	0.0692	159
Box 2	CbiX domain-containing protein OS=Prevotella bivia DSM 20514 OX=868129 GN=PrebiDRAFT_0959 PE=4 SV=1	I4Z8Z7	Prevotella_bivia_DSM20514_Uniprot_270120.fasta	33106.9	1	4	4	4	0.000443	0.188	298
Box 2	Uncharacterized protein OS=Prevotella bivia DSM 20514 OX=868129 GN=PrebiDRAFT_0958 PE=4 SV=1	I4Z8Z6	Prevotella_bivia_DSM20514_Uniprot_270120.fasta	63464.4	0.997	1	1	1	0.000111	0.0175	570
Box 2	DNA-directed RNA polymerase subunit beta OS=Prevotella bivia DSM 20514 OX=868129 GN=rpoB PE=3 SV=1	I4Z8Z3	Prevotella_bivia_DSM20514_Uniprot_270120.fasta	142426	1	1	1	1	0.000111	0.0063	1269
Box 2	Nucleoside H+ symporter OS=Prevotella bivia DSM 20514 OX=868129 GN=PrebiDRAFT_2061 PE=4 SV=1	I4ZBY5	Prevotella_bivia_DSM20514_Uniprot_270120.fasta	46128	0.964	0	0	0	0	0	420
Box 2	Ribosomal protein L10 OS=Prevotella bivia DSM 20514 OX=868129 GN=PrebiDRAFT_0953 PE=4 SV=1	I4Z8Z1	Prevotella_bivia_DSM20514_Uniprot_270120.fasta	18691.3	1	5	6	7	0.000776	0.378	172
Box 2	50S ribosomal protein L1 OS=Prevotella bivia DSM 20514 OX=868129 GN=rplA PE=3 SV=1	I4Z8Z0	Prevotella_bivia_DSM20514_Uniprot_270120.fasta	24491.3	1	16	29	127	0.0141	0.691	230
Box 2	Uncharacterized protein OS=Prevotella bivia DSM 20514 OX=868129 GN=PrebiDRAFT_2055 PE=4 SV=1	I4ZBY0	Prevotella_bivia_DSM20514_Uniprot_270120.fasta	27701.1	1	10	14	17	0.00188	0.284	243
Box 2	Cell shape-determining protein OS=Prevotella bivia DSM 20514 OX=868129 GN=PrebiDRAFT_0375 PE=4 SV=1	I4Z7E7	Prevotella_bivia_DSM20514_Uniprot_270120.fasta	33152.9	1	2	2	2	0.000222	0.0881	295
Box 2	Cell shape determining protein, MreB/Mrl family OS=Prevotella bivia DSM 20514 OX=868129 GN=PrebiDRAFT_0374 PE=4 SV=1	I4Z7E6	Prevotella_bivia_DSM20514_Uniprot_270120.fasta	36934.6	1	7	9	9	0.000997	0.326	340
Box 2	Phosphomannomutase OS=Prevotella bivia DSM 20514 OX=868129 GN=PrebiDRAFT_1996 PE=3 SV=1	I4ZBS3	Prevotella_bivia_DSM20514_Uniprot_270120.fasta	65585	0.092	0	0	0	0	0	582
Box 2	TonB-linked outer membrane protein, SusC/RagA family OS=Prevotella bivia DSM 20514 OX=868129 GN=PrebiDRAFT_1474 PE=3 SV=1	I4ZAD7	Prevotella_bivia_DSM20514_Uniprot_270120.fasta	116564	0.999	2	2	2	0.000222	0.0236	1061
Box 2	50S ribosomal protein L11 OS=Prevotella bivia DSM 20514 OX=868129 GN=rplK PE=3 SV=1	I4Z8Y9	Prevotella_bivia_DSM20514_Uniprot_270120.fasta	15485.7	1	3	4	4	0.000443	0.233	146
Box 2	Thiamine thiazole synthase OS=Prevotella bivia DSM 20514 OX=868129 GN=thi4 PE=3 SV=1	I4ZBX8	Prevotella_bivia_DSM20514_Uniprot_270120.fasta	27694.5	0.999	1	1	1	0.000111	0.0623	257
Box 2	Restriction endonuclease HincII OS=Prevotella bivia DSM 20514 OX=868129 GN=PrebiDRAFT_0939 PE=4 SV=1	I4Z8Y2	Prevotella_bivia_DSM20514_Uniprot_270120.fasta	30571.6	1	3	3	3	0.000332	0.151	259
Box 2	Sporulation related protein OS=Prevotella bivia DSM 20514 OX=868129 GN=PrebiDRAFT_2183 PE=4 SV=1	I4ZC93	Prevotella_bivia_DSM20514_Uniprot_270120.fasta	27354.1	1	5	5	5	0.000554	0.249	245
Box 2	Exodeoxyribonuclease III OS=Prevotella bivia DSM 20514 OX=868129 GN=PrebiDRAFT_2180 PE=4 SV=1	I4ZC90	Prevotella_bivia_DSM20514_Uniprot_270120.fasta	29327.9	1	2	2	2	0.000222	0.0763	249
Box 2	Branched-chain amino acid aminotransferase, group II OS=Prevotella bivia DSM 20514 OX=868129 GN=PrebiDRAFT_0363 PE=4 SV=1	I4Z7D5	Prevotella_bivia_DSM20514_Uniprot_270120.fasta	37873	1	1	1	1	0.000111	0.0296	338
Box 2	3-oxoacyl-[acyl-carrier-protein] synthase 3 OS=Prevotella bivia DSM 20514 OX=868129 GN=fabH PE=3 SV=1	I4Z7D1	Prevotella_bivia_DSM20514_Uniprot_270120.fasta	36960	0.938	0	0	0	0	0	339
Box 2	GTPase Era OS=Prevotella bivia DSM 20514 OX=868129 GN=era PE=3 SV=1	I4Z7D0	Prevotella_bivia_DSM20514_Uniprot_270120.fasta	33710.2	0.999	1	1	1	0.000111	0.0375	293
Box 2	CobQ/CobB/MinD/ParA nucleotide binding domain-containing protein OS=Prevotella bivia DSM 20514 OX=868129 GN=PrebiDRAFT_1458 PE=4 SV=1	I4ZAC1	Prevotella_bivia_DSM20514_Uniprot_270120.fasta	25247.4	1	6	9	9	0.000997	0.262	221
Box 2	Uncharacterized protein OS=Prevotella bivia DSM 20514 OX=868129 GN=PrebiDRAFT_2179 PE=4 SV=1	I4ZC89	Prevotella_bivia_DSM20514_Uniprot_270120.fasta	29003.3	0.997	1	1	1	0.000111	0.036	250
Box 2	Anaerobic c4-dicarboxylate membrane transporter family protein OS=Prevotella bivia DSM 20514 OX=868129 GN=PrebiDRAFT_0930 PE=4 SV=1	I4Z8X4	Prevotella_bivia_DSM20514_Uniprot_270120.fasta	46397.6	1	4	7	8	0.000886	0.082	439
Box 2	L-asparaginase type II family protein OS=Prevotella bivia DSM 20514 OX=868129 GN=PrebiDRAFT_0929 PE=3 SV=1	I4Z8X3	Prevotella_bivia_DSM20514_Uniprot_270120.fasta	37982.9	1	8	8	8	0.000886	0.373	351
Box 2	Uridylate kinase OS=Prevotella bivia DSM 20514 OX=868129 GN=pyrH PE=3 SV=1	I4ZC84	Prevotella_bivia_DSM20514_Uniprot_270120.fasta	25678.8	1	2	2	2	0.000222	0.089	236
Box 2	Putative effector of murein hydrolase OS=Prevotella bivia DSM 20514 OX=868129 GN=PrebiDRAFT_1052 PE=4 SV=1	I4Z990	Prevotella_bivia_DSM20514_Uniprot_270120.fasta	24615.8	0.614	1	1	1	0.000111	0.0644	233
Box 2	Thiol:disulfide interchange protein OS=Prevotella bivia DSM 20514 OX=868129 GN=PrebiDRAFT_2172 PE=4 SV=1	I4ZC82	Prevotella_bivia_DSM20514_Uniprot_270120.fasta	75766.9	0.989	0	0	0	0	0	692
Box 2	4-hydroxy-3-methylbut-2-enyl diphosphate reductase OS=Prevotella bivia DSM 20514 OX=868129 GN=ispH PE=3 SV=1	I4ZBW1	Prevotella_bivia_DSM20514_Uniprot_270120.fasta	34437.8	0.232	0	0	0	0	0	304
Box 2	Meso-diaminopimelate D-dehydrogenase OS=Prevotella bivia DSM 20514 OX=868129 GN=PrebiDRAFT_2170 PE=3 SV=1	I4ZC80	Prevotella_bivia_DSM20514_Uniprot_270120.fasta	32510	1	7	10	10	0.00111	0.331	299
Box 2	Uncharacterized protein OS=Prevotella bivia DSM 20514 OX=868129 GN=PrebiDRAFT_2132 PE=4 SV=1	I4ZC51	Prevotella_bivia_DSM20514_Uniprot_270120.fasta	39373.8	0.998	1	1	1	0.000111	0.0264	341
Box 2	Uncharacterized protein OS=Prevotella bivia DSM 20514 OX=868129 GN=PrebiDRAFT_2133 PE=4 SV=1	I4ZC52	Prevotella_bivia_DSM20514_Uniprot_270120.fasta	36538.9	1	3	3	3	0.000332	0.0694	317
Box 2	ABC-type transport system involved in resistance to organic solvents, ATPase component OS=Prevotella bivia DSM 20514 OX=868129 GN=PrebiDRAFT_0347 PE=4 SV=1	I4Z7C5	Prevotella_bivia_DSM20514_Uniprot_270120.fasta	28856.2	1	11	13	16	0.00177	0.492	258
Box 2	Large-conductance mechanosensitive channel OS=Prevotella bivia DSM 20514 OX=868129 GN=mscL PE=3 SV=1	I4ZAB7	Prevotella_bivia_DSM20514_Uniprot_270120.fasta	13657.3	0.991	1	2	2	0.000222	0.135	126
Box 2	Trigger factor OS=Prevotella bivia DSM 20514 OX=868129 GN=PrebiDRAFT_0344 PE=4 SV=1	I4Z7C2	Prevotella_bivia_DSM20514_Uniprot_270120.fasta	51865.7	1	2	2	2	0.000222	0.0484	455
Box 2	ATP-dependent Clp protease ATP-binding subunit ClpX OS=Prevotella bivia DSM 20514 OX=868129 GN=clpX PE=3 SV=1	I4Z7C0	Prevotella_bivia_DSM20514_Uniprot_270120.fasta	45992.1	1	4	4	4	0.000443	0.122	411
Box 2	Protein GrpE OS=Prevotella bivia DSM 20514 OX=868129 GN=grpE PE=3 SV=1	I4ZAB2	Prevotella_bivia_DSM20514_Uniprot_270120.fasta	22284.9	1	5	5	5	0.000554	0.23	196
Box 2	Uncharacterized protein OS=Prevotella bivia DSM 20514 OX=868129 GN=PrebiDRAFT_1447 PE=4 SV=1	I4ZAB0	Prevotella_bivia_DSM20514_Uniprot_270120.fasta	8877.1	0.775	1	1	1	0.000111	0.118	76
Box 2	OMP_b-brl_2 domain-containing protein OS=Prevotella bivia DSM 20514 OX=868129 GN=PrebiDRAFT_2032 PE=4 SV=1	I4ZBV9	Prevotella_bivia_DSM20514_Uniprot_270120.fasta	21614.2	1	6	10	10	0.00111	0.495	202
Box 2	PCMD domain-containing protein OS=Prevotella bivia DSM 20514 OX=868129 GN=PrebiDRAFT_2031 PE=4 SV=1	I4ZBV8	Prevotella_bivia_DSM20514_Uniprot_270120.fasta	40239.8	0.406	0	0	0	0	0	370
Box 2	OMP_b-brl_2 domain-containing protein OS=Prevotella bivia DSM 20514 OX=868129 GN=PrebiDRAFT_2030 PE=4 SV=1	I4ZBV7	Prevotella_bivia_DSM20514_Uniprot_270120.fasta	28575.1	1	7	7	7	0.000776	0.359	259
Box 2	Lipid-A-disaccharide synthase OS=Prevotella bivia DSM 20514 OX=868129 GN=PrebiDRAFT_1045 PE=3 SV=1	I4Z983	Prevotella_bivia_DSM20514_Uniprot_270120.fasta	44317.7	1	2	2	2	0.000222	0.055	382
Box 2	Uncharacterized protein OS=Prevotella bivia DSM 20514 OX=868129 GN=PrebiDRAFT_2157 PE=4 SV=1	I4ZC74	Prevotella_bivia_DSM20514_Uniprot_270120.fasta	30187	1	3	3	5	0.000554	0.12	259
Box 2	Pantothenate synthetase OS=Prevotella bivia DSM 20514 OX=868129 GN=panC PE=3 SV=1	I4ZBV2	Prevotella_bivia_DSM20514_Uniprot_270120.fasta	31880.9	0.999	1	1	1	0.000111	0.053	283
Box 2	Uncharacterized protein OS=Prevotella bivia DSM 20514 OX=868129 GN=PrebiDRAFT_0206 PE=4 SV=1	I4Z706	Prevotella_bivia_DSM20514_Uniprot_270120.fasta	29953	1	4	4	4	0.000443	0.18	266
Box 2	23S RNA-specific pseudouridylate synthase OS=Prevotella bivia DSM 20514 OX=868129 GN=PrebiDRAFT_1446 PE=3 SV=1	I4ZAA9	Prevotella_bivia_DSM20514_Uniprot_270120.fasta	33213.6	0.999	1	1	1	0.000111	0.0484	289
Box 2	Na(+)/H(+) antiporter NhaA OS=Prevotella bivia DSM 20514 OX=868129 GN=nhaA PE=3 SV=1	I4ZAA4	Prevotella_bivia_DSM20514_Uniprot_270120.fasta	47941.5	1	4	5	6	0.000665	0.102	442
Box 2	Peptidase T OS=Prevotella bivia DSM 20514 OX=868129 GN=pepT PE=3 SV=1	I4ZAA2	Prevotella_bivia_DSM20514_Uniprot_270120.fasta	45439.5	0.916	0	0	0	0	0	407
Box 2	(P)ppGpp synthetase, RelA/SpoT family OS=Prevotella bivia DSM 20514 OX=868129 GN=PrebiDRAFT_1040 PE=3 SV=1	I4Z978	Prevotella_bivia_DSM20514_Uniprot_270120.fasta	87576.3	0.096	0	0	0	0	0	765
Box 2	Zn-dependent hydrolase, glyoxylase OS=Prevotella bivia DSM 20514 OX=868129 GN=PrebiDRAFT_2019 PE=4 SV=1	I4ZBU6	Prevotella_bivia_DSM20514_Uniprot_270120.fasta	24102.7	0.999	1	1	1	0.000111	0.0748	214
Box 2	Uncharacterized protein OS=Prevotella bivia DSM 20514 OX=868129 GN=PrebiDRAFT_2147 PE=4 SV=1	I4ZC64	Prevotella_bivia_DSM20514_Uniprot_270120.fasta	26257.2	0.923	0	0	0	0	0	232
Box 2	4-diphosphocytidyl-2-C-methyl-D-erythritol kinase OS=Prevotella bivia DSM 20514 OX=868129 GN=ispE PE=3 SV=1	I4ZBU0	Prevotella_bivia_DSM20514_Uniprot_270120.fasta	31246.7	1	6	8	8	0.000886	0.332	280
Box 2	Inosine-5'-monophosphate dehydrogenase OS=Prevotella bivia DSM 20514 OX=868129 GN=guaB PE=3 SV=1	I4Z7A7	Prevotella_bivia_DSM20514_Uniprot_270120.fasta	53078.6	0.951	0	0	0	0	0	494
Box 2	Uridine kinase OS=Prevotella bivia DSM 20514 OX=868129 GN=PrebiDRAFT_0324 PE=3 SV=1	I4Z7A4	Prevotella_bivia_DSM20514_Uniprot_270120.fasta	23495	1	3	3	3	0.000332	0.285	207
Box 2	Response regulator with CheY-like receiver domain and winged-helix DNA-binding domain OS=Prevotella bivia DSM 20514 OX=868129 GN=PrebiDRAFT_1851 PE=4 SV=1	I4ZBD9	Prevotella_bivia_DSM20514_Uniprot_270120.fasta	27025.5	1	13	16	17	0.00188	0.643	235
Box 2	ABC-type multidrug transport system, ATPase component OS=Prevotella bivia DSM 20514 OX=868129 GN=PrebiDRAFT_0754 PE=4 SV=1	I4Z8F1	Prevotella_bivia_DSM20514_Uniprot_270120.fasta	26021.9	1	3	3	3	0.000332	0.175	234
Box 2	Glycosyl transferase OS=Prevotella bivia DSM 20514 OX=868129 GN=PrebiDRAFT_0904 PE=4 SV=1	I4Z8U9	Prevotella_bivia_DSM20514_Uniprot_270120.fasta	37709.7	0.399	0	0	0	0	0	326
Box 2	Uncharacterized protein OS=Prevotella bivia DSM 20514 OX=868129 GN=PrebiDRAFT_1029 PE=4 SV=1	I4Z967	Prevotella_bivia_DSM20514_Uniprot_270120.fasta	84604.2	0.991	0	0	0	0	0	755
Box 2	4-diphosphocytidyl-2-methyl-D-erythritol synthase OS=Prevotella bivia DSM 20514 OX=868129 GN=PrebiDRAFT_0901 PE=3 SV=1	I4Z8U6	Prevotella_bivia_DSM20514_Uniprot_270120.fasta	26821.1	1	2	2	2	0.000222	0.1	239
Box 2	Mn2+/Fe2_transporter, NRAMP family OS=Prevotella bivia DSM 20514 OX=868129 GN=PrebiDRAFT_1338 PE=4 SV=1	I4ZA05	Prevotella_bivia_DSM20514_Uniprot_270120.fasta	45291	0.957	1	1	1	0.000111	0.0215	419
Box 2	TonB family protein OS=Prevotella bivia DSM 20514 OX=868129 GN=PrebiDRAFT_1025 PE=4 SV=1	I4Z963	Prevotella_bivia_DSM20514_Uniprot_270120.fasta	32390	1	20	34	40	0.00443	0.577	293
Box 2	TIGR02757 family protein OS=Prevotella bivia DSM 20514 OX=868129 GN=PrebiDRAFT_0897 PE=4 SV=1	I4Z8U2	Prevotella_bivia_DSM20514_Uniprot_270120.fasta	30260.8	0.144	0	0	0	0	0	263
Box 2	Succinate--CoA ligase [ADP-forming] subunit beta OS=Prevotella bivia DSM 20514 OX=868129 GN=sucC PE=3 SV=1	I4Z722	Prevotella_bivia_DSM20514_Uniprot_270120.fasta	40973.1	1	9	10	10	0.00111	0.3	377
Box 2	Carb-bd_dom_fam9 domain-containing protein OS=Prevotella bivia DSM 20514 OX=868129 GN=PrebiDRAFT_2003 PE=4 SV=1	I4ZBT0	Prevotella_bivia_DSM20514_Uniprot_270120.fasta	24786.6	0.998	1	1	1	0.000111	0.0459	218
Box 2	Universal bacterial protein YeaZ OS=Prevotella bivia DSM 20514 OX=868129 GN=PrebiDRAFT_0916 PE=4 SV=1	I4Z8W1	Prevotella_bivia_DSM20514_Uniprot_270120.fasta	25366.6	1	1	1	1	0.000111	0.0739	230
Box 2	2,3-bisphosphoglycerate-independent phosphoglycerate mutase OS=Prevotella bivia DSM 20514 OX=868129 GN=gpmI PE=3 SV=1	I4Z8T9	Prevotella_bivia_DSM20514_Uniprot_270120.fasta	55314	0.95	1	1	1	0.000111	0.0257	505
Box 2	DNA-binding domain-containing protein, AraC-type OS=Prevotella bivia DSM 20514 OX=868129 GN=PrebiDRAFT_0891 PE=4 SV=1	I4Z8T6	Prevotella_bivia_DSM20514_Uniprot_270120.fasta	33694.2	1	3	3	4	0.000443	0.161	292
Box 2	5'-nucleotidase/2',3'-cyclic phosphodiesterase-like hydrolase OS=Prevotella bivia DSM 20514 OX=868129 GN=PrebiDRAFT_1017 PE=4 SV=1	I4Z955	Prevotella_bivia_DSM20514_Uniprot_270120.fasta	28448.7	1	8	10	10	0.00111	0.383	256
Box 2	dTDP-4-dehydrorhamnose reductase OS=Prevotella bivia DSM 20514 OX=868129 GN=PrebiDRAFT_0110 PE=3 SV=1	I4Z6R3	Prevotella_bivia_DSM20514_Uniprot_270120.fasta	32039.4	1	6	8	8	0.000886	0.221	290
Box 2	Uncharacterized protein OS=Prevotella bivia DSM 20514 OX=868129 GN=PrebiDRAFT_0111 PE=4 SV=1	I4Z6R4	Prevotella_bivia_DSM20514_Uniprot_270120.fasta	23780.8	0.476	1	1	1	0.000111	0.0443	203
Box 2	Uncharacterized protein OS=Prevotella bivia DSM 20514 OX=868129 GN=PrebiDRAFT_1872 PE=4 SV=1	I4ZBF8	Prevotella_bivia_DSM20514_Uniprot_270120.fasta	7689.1	1	2	2	2	0.000222	0.153	72
Box 2	Cell division protein OS=Prevotella bivia DSM 20514 OX=868129 GN=PrebiDRAFT_1873 PE=4 SV=1	I4ZBF9	Prevotella_bivia_DSM20514_Uniprot_270120.fasta	17641.2	1	9	15	21	0.00233	0.622	164
Box 2	Peptidylprolyl isomerase OS=Prevotella bivia DSM 20514 OX=868129 GN=PrebiDRAFT_0881 PE=4 SV=1	I4Z8S7	Prevotella_bivia_DSM20514_Uniprot_270120.fasta	35199.5	0.991	0	0	0	0	0	321
Box 2	Permease OS=Prevotella bivia DSM 20514 OX=868129 GN=PrebiDRAFT_1981 PE=4 SV=1	I4ZBR4	Prevotella_bivia_DSM20514_Uniprot_270120.fasta	46175.5	0.966	0	0	0	0	0	433
Box 2	OMP_b-brl domain-containing protein OS=Prevotella bivia DSM 20514 OX=868129 GN=PrebiDRAFT_0874 PE=4 SV=1	I4Z8S0	Prevotella_bivia_DSM20514_Uniprot_270120.fasta	21887	0.435	0	0	0	0	0	202
Box 2	Na+/H+ antiporter NhaD-like permease OS=Prevotella bivia DSM 20514 OX=868129 GN=PrebiDRAFT_0246 PE=4 SV=1	I4Z742	Prevotella_bivia_DSM20514_Uniprot_270120.fasta	49872.7	1	7	9	10	0.00111	0.121	461
Box 2	Short-chain alcohol dehydrogenase OS=Prevotella bivia DSM 20514 OX=868129 GN=PrebiDRAFT_1977 PE=3 SV=1	I4ZBR0	Prevotella_bivia_DSM20514_Uniprot_270120.fasta	27397.5	1	2	3	3	0.000332	0.0988	253
Box 2	Uncharacterized protein OS=Prevotella bivia DSM 20514 OX=868129 GN=PrebiDRAFT_0249 PE=4 SV=1	I4Z745	Prevotella_bivia_DSM20514_Uniprot_270120.fasta	28772.2	1	6	7	7	0.000776	0.273	249
Box 2	Lon protease OS=Prevotella bivia DSM 20514 OX=868129 GN=lon PE=2 SV=1	I4Z6S7	Prevotella_bivia_DSM20514_Uniprot_270120.fasta	92710	0.999	0	0	0	0	0	822
Box 2	Outer membrane receptor protein OS=Prevotella bivia DSM 20514 OX=868129 GN=PrebiDRAFT_1365 PE=3 SV=1	I4ZA32	Prevotella_bivia_DSM20514_Uniprot_270120.fasta	81443.5	1	2	2	2	0.000222	0.0353	709
Box 2	Uncharacterized protein OS=Prevotella bivia DSM 20514 OX=868129 GN=PrebiDRAFT_0870 PE=4 SV=1	I4Z8R6	Prevotella_bivia_DSM20514_Uniprot_270120.fasta	54918.1	1	9	13	13	0.00144	0.27	507
Box 2	Uncharacterized protein OS=Prevotella bivia DSM 20514 OX=868129 GN=PrebiDRAFT_0997 PE=4 SV=1	I4Z935	Prevotella_bivia_DSM20514_Uniprot_270120.fasta	30548.7	1	5	5	6	0.000665	0.217	286
Box 2	3-oxoacyl-[acyl-carrier-protein] reductase OS=Prevotella bivia DSM 20514 OX=868129 GN=PrebiDRAFT_1973 PE=3 SV=1	I4ZBQ6	Prevotella_bivia_DSM20514_Uniprot_270120.fasta	26230.3	1	13	21	30	0.00332	0.712	250
Box 2	Tryptophanyl-tRNA synthetase OS=Prevotella bivia DSM 20514 OX=868129 GN=PrebiDRAFT_0865 PE=3 SV=1	I4Z8R1	Prevotella_bivia_DSM20514_Uniprot_270120.fasta	40949.7	0.157	0	0	0	0	0	362
Box 2	Metal-dependent hydrolase, beta-lactamase superfamily I OS=Prevotella bivia DSM 20514 OX=868129 GN=PrebiDRAFT_1970 PE=4 SV=1	I4ZBQ3	Prevotella_bivia_DSM20514_Uniprot_270120.fasta	29133.4	1	2	2	2	0.000222	0.0739	257
Box 2	Dihydroorotate dehydrogenase OS=Prevotella bivia DSM 20514 OX=868129 GN=pyrD PE=3 SV=1	I4Z751	Prevotella_bivia_DSM20514_Uniprot_270120.fasta	32071.2	0.392	0	0	0	0	0	302
Box 2	Uncharacterized protein OS=Prevotella bivia DSM 20514 OX=868129 GN=PrebiDRAFT_1968 PE=4 SV=1	I4ZBQ1	Prevotella_bivia_DSM20514_Uniprot_270120.fasta	32825.9	0.324	0	0	0	0	0	283
Box 2	Mg-chelatase subunit ChlD OS=Prevotella bivia DSM 20514 OX=868129 GN=PrebiDRAFT_1887 PE=4 SV=1	I4ZBH3	Prevotella_bivia_DSM20514_Uniprot_270120.fasta	37750.6	1	2	2	2	0.000222	0.0471	340
Box 2	50S ribosomal protein L36 OS=Prevotella bivia DSM 20514 OX=868129 GN=rpmJ PE=3 SV=1	I4Z929	Prevotella_bivia_DSM20514_Uniprot_270120.fasta	4515.9	0.05	0	0	0	0	0	38
Box 2	50S ribosomal protein L15 OS=Prevotella bivia DSM 20514 OX=868129 GN=rplO PE=3 SV=1	I4Z926	Prevotella_bivia_DSM20514_Uniprot_270120.fasta	15559.7	1	3	4	5	0.000554	0.324	148
Box 2	OMP_b-brl_2 domain-containing protein OS=Prevotella bivia DSM 20514 OX=868129 GN=PrebiDRAFT_2095 PE=4 SV=1	I4ZC18	Prevotella_bivia_DSM20514_Uniprot_270120.fasta	28006.6	1	10	12	13	0.00144	0.51	251
Box 2	Cytidylate kinase OS=Prevotella bivia DSM 20514 OX=868129 GN=cmk PE=3 SV=1	I4ZBP6	Prevotella_bivia_DSM20514_Uniprot_270120.fasta	25874.4	1	3	3	3	0.000332	0.197	229
Box 2	30S ribosomal protein S8 OS=Prevotella bivia DSM 20514 OX=868129 GN=rpsH PE=3 SV=1	I4Z921	Prevotella_bivia_DSM20514_Uniprot_270120.fasta	14576.1	1	3	3	3	0.000332	0.275	131
Box 2	Hydrolase, TatD family OS=Prevotella bivia DSM 20514 OX=868129 GN=PrebiDRAFT_1959 PE=4 SV=1	I4ZBP3	Prevotella_bivia_DSM20514_Uniprot_270120.fasta	30740.2	0.996	1	1	1	0.000111	0.0373	268
Box 2	Biopolymer transport protein OS=Prevotella bivia DSM 20514 OX=868129 GN=PrebiDRAFT_1957 PE=3 SV=1	I4ZBP2	Prevotella_bivia_DSM20514_Uniprot_270120.fasta	30174.7	1	5	6	7	0.000776	0.231	281
Box 2	Peroxiredoxin OS=Prevotella bivia DSM 20514 OX=868129 GN=PrebiDRAFT_0803 PE=4 SV=1	I4Z8K0	Prevotella_bivia_DSM20514_Uniprot_270120.fasta	37839.9	1	4	5	5	0.000554	0.144	333
Box 2	Uncharacterized protein OS=Prevotella bivia DSM 20514 OX=868129 GN=PrebiDRAFT_0804 PE=4 SV=1	I4Z8K1	Prevotella_bivia_DSM20514_Uniprot_270120.fasta	14735.9	1	1	1	1	0.000111	0.0863	139
Box 2	Glycosyl transferase OS=Prevotella bivia DSM 20514 OX=868129 GN=PrebiDRAFT_0805 PE=4 SV=1	I4Z8K2	Prevotella_bivia_DSM20514_Uniprot_270120.fasta	29647.6	1	6	6	7	0.000776	0.385	260
Box 2	50S ribosomal protein L5 OS=Prevotella bivia DSM 20514 OX=868129 GN=rplE PE=3 SV=1	I4Z919	Prevotella_bivia_DSM20514_Uniprot_270120.fasta	20903.4	1	1	1	1	0.000111	0.0543	184
Box 2	50S ribosomal protein L24 OS=Prevotella bivia DSM 20514 OX=868129 GN=rplX PE=3 SV=1	I4Z918	Prevotella_bivia_DSM20514_Uniprot_270120.fasta	11292.8	0.943	1	1	1	0.000111	0.143	105
Box 2	50S ribosomal protein L14 OS=Prevotella bivia DSM 20514 OX=868129 GN=rplN PE=3 SV=1	I4Z917	Prevotella_bivia_DSM20514_Uniprot_270120.fasta	13153.3	0.976	0	0	0	0	0	121
Box 2	30S ribosomal protein S17 OS=Prevotella bivia DSM 20514 OX=868129 GN=rpsQ PE=3 SV=1	I4Z916	Prevotella_bivia_DSM20514_Uniprot_270120.fasta	10008	0.321	0	0	0	0	0	85
Box 2	Uncharacterized protein OS=Prevotella bivia DSM 20514 OX=868129 GN=PrebiDRAFT_2085 PE=4 SV=1	I4ZC08	Prevotella_bivia_DSM20514_Uniprot_270120.fasta	55207.6	0.63	1	1	1	0.000111	0.0274	474
Box 2	Transcription termination/antitermination protein NusA OS=Prevotella bivia DSM 20514 OX=868129 GN=nusA PE=3 SV=1	I4Z8P4	Prevotella_bivia_DSM20514_Uniprot_270120.fasta	48125.9	1	4	4	6	0.000665	0.145	421
Box 2	FeS assembly ATPase SufC OS=Prevotella bivia DSM 20514 OX=868129 GN=PrebiDRAFT_0844 PE=4 SV=1	I4Z8P0	Prevotella_bivia_DSM20514_Uniprot_270120.fasta	28153.6	1	10	11	12	0.00133	0.502	251
Box 2	Putative permease OS=Prevotella bivia DSM 20514 OX=868129 GN=PrebiDRAFT_2079 PE=3 SV=1	I4ZC02	Prevotella_bivia_DSM20514_Uniprot_270120.fasta	61145.4	0.967	1	1	1	0.000111	0.0248	564
Box 2	RNA polymerase sigma factor, sigma-70 family OS=Prevotella bivia DSM 20514 OX=868129 GN=PrebiDRAFT_2076 PE=3 SV=1	I4ZC00	Prevotella_bivia_DSM20514_Uniprot_270120.fasta	25781.3	1	2	2	2	0.000222	0.118	228
Box 2	GYF_2 domain-containing protein OS=Prevotella bivia DSM 20514 OX=868129 GN=PrebiDRAFT_0197 PE=4 SV=1	I4Z6Z8	Prevotella_bivia_DSM20514_Uniprot_270120.fasta	30083	1	5	6	7	0.000776	0.327	269
Box 2	Signal recognition particle protein OS=Prevotella bivia DSM 20514 OX=868129 GN=ffh PE=3 SV=1	I4Z6Z7	Prevotella_bivia_DSM20514_Uniprot_270120.fasta	50223.6	1	13	15	15	0.00166	0.364	453
Box 2	2-oxoacid:ferredoxin oxidoreductase, alpha subunit OS=Prevotella bivia DSM 20514 OX=868129 GN=PrebiDRAFT_0192 PE=4 SV=1	I4Z6Z3	Prevotella_bivia_DSM20514_Uniprot_270120.fasta	39437.1	0.998	1	1	1	0.000111	0.0552	362
Box 2	2-oxoacid:ferredoxin oxidoreductase, beta subunit OS=Prevotella bivia DSM 20514 OX=868129 GN=PrebiDRAFT_0191 PE=4 SV=1	I4Z6Z2	Prevotella_bivia_DSM20514_Uniprot_270120.fasta	27910.4	1	8	11	12	0.00133	0.278	255
Box 2	Outer membrane protein/peptidoglycan-associated (Lipo)protein OS=Prevotella bivia DSM 20514 OX=868129 GN=PrebiDRAFT_0189 PE=4 SV=1	I4Z6Z0	Prevotella_bivia_DSM20514_Uniprot_270120.fasta	39639.8	1	14	19	28	0.0031	0.415	364
Box 2	50S ribosomal protein L23 OS=Prevotella bivia DSM 20514 OX=868129 GN=rplW PE=3 SV=1	I4Z909	Prevotella_bivia_DSM20514_Uniprot_270120.fasta	16620.8	1	1	1	1	0.000111	0.0748	147
Box 2	50S ribosomal protein L3 OS=Prevotella bivia DSM 20514 OX=868129 GN=rplC PE=3 SV=1	I4Z907	Prevotella_bivia_DSM20514_Uniprot_270120.fasta	21756.6	1	15	26	88	0.00975	0.755	204
Box 2	30S ribosomal protein S10 OS=Prevotella bivia DSM 20514 OX=868129 GN=rpsJ PE=3 SV=1	I4Z906	Prevotella_bivia_DSM20514_Uniprot_270120.fasta	11359.8	0.485	1	1	1	0.000111	0.158	101
Box 2	Elongation factor G OS=Prevotella bivia DSM 20514 OX=868129 GN=fusA PE=3 SV=1	I4Z905	Prevotella_bivia_DSM20514_Uniprot_270120.fasta	77329	0.244	0	0	0	0	0	705
Box 2	30S ribosomal protein S7 OS=Prevotella bivia DSM 20514 OX=868129 GN=rpsG PE=3 SV=1	I4Z904	Prevotella_bivia_DSM20514_Uniprot_270120.fasta	18166.6	1	2	2	2	0.000222	0.19	158
Box 2	30S ribosomal protein S12 OS=Prevotella bivia DSM 20514 OX=868129 GN=rpsL PE=3 SV=1	I4Z903	Prevotella_bivia_DSM20514_Uniprot_270120.fasta	14212.5	1	3	4	4	0.000443	0.323	127
Box 2	tRNA (guanine-N(1)-)-methyltransferase OS=Prevotella bivia DSM 20514 OX=868129 GN=trmD PE=3 SV=1	I4ZBN5	Prevotella_bivia_DSM20514_Uniprot_270120.fasta	25386.4	1	2	2	2	0.000222	0.116	224
Box 2	Cyclic nucleotide-binding protein OS=Prevotella bivia DSM 20514 OX=868129 GN=PrebiDRAFT_0160 PE=4 SV=1	I4Z6W1	Prevotella_bivia_DSM20514_Uniprot_270120.fasta	23325.1	0.999	2	2	2	0.000222	0.0955	199
Box 2	Uncharacterized protein OS=Prevotella bivia DSM 20514 OX=868129 GN=PrebiDRAFT_0183 PE=4 SV=1	I4Z6Y4	Prevotella_bivia_DSM20514_Uniprot_270120.fasta	24138.2	1	5	7	7	0.000776	0.333	210
Box 2	Uncharacterized protein OS=Prevotella bivia DSM 20514 OX=868129 GN=PrebiDRAFT_1433 PE=4 SV=1	I4ZA96	Prevotella_bivia_DSM20514_Uniprot_270120.fasta	28408.3	1	4	4	4	0.000443	0.165	248
Box 2	Uncharacterized protein OS=Prevotella bivia DSM 20514 OX=868129 GN=PrebiDRAFT_1431 PE=4 SV=1	I4ZA94	Prevotella_bivia_DSM20514_Uniprot_270120.fasta	36217	1	4	5	5	0.000554	0.22	318
Box 2	Putative permease OS=Prevotella bivia DSM 20514 OX=868129 GN=PrebiDRAFT_1428 PE=4 SV=1	I4ZA91	Prevotella_bivia_DSM20514_Uniprot_270120.fasta	39799.3	1	5	10	10	0.00111	0.0922	358
Box 2	Thymidine kinase OS=Prevotella bivia DSM 20514 OX=868129 GN=tdk PE=3 SV=1	I4ZA90	Prevotella_bivia_DSM20514_Uniprot_270120.fasta	22314.9	1	6	6	6	0.000665	0.295	200
Box 2	Uncharacterized protein OS=Prevotella bivia DSM 20514 OX=868129 GN=PrebiDRAFT_0836 PE=4 SV=1	I4Z8N2	Prevotella_bivia_DSM20514_Uniprot_270120.fasta	35523.2	0.949	1	1	1	0.000111	0.0481	312
Box 2	UDP-N-acetylglucosamine--N-acetylmuramyl-(pentapeptide) pyrophosphoryl-undecaprenol N-acetylglucosamine transferase OS=Prevotella bivia DSM 20514 OX=868129 GN=murG PE=3 SV=1	I4Z8N0	Prevotella_bivia_DSM20514_Uniprot_270120.fasta	39714.4	1	1	1	1	0.000111	0.0245	367
Box 2	Phosphoglucosamine mutase OS=Prevotella bivia DSM 20514 OX=868129 GN=PrebiDRAFT_1937 PE=3 SV=1	I4ZBM2	Prevotella_bivia_DSM20514_Uniprot_270120.fasta	50406	1	3	4	4	0.000443	0.112	464
Box 2	50S ribosomal protein L31 type B OS=Prevotella bivia DSM 20514 OX=868129 GN=rpmE2 PE=3 SV=1	I4Z799	Prevotella_bivia_DSM20514_Uniprot_270120.fasta	9499.9	0.999	1	1	1	0.000111	0.193	83
Box 2	Multidrug resistance efflux pump OS=Prevotella bivia DSM 20514 OX=868129 GN=PrebiDRAFT_0177 PE=4 SV=1	I4Z6X8	Prevotella_bivia_DSM20514_Uniprot_270120.fasta	35469.6	1	9	11	11	0.00122	0.321	327
Box 2	Uncharacterized protein OS=Prevotella bivia DSM 20514 OX=868129 GN=PrebiDRAFT_0316 PE=4 SV=1	I4Z797	Prevotella_bivia_DSM20514_Uniprot_270120.fasta	15479.1	1	2	2	2	0.000222	0.177	141
Box 2	Ribosomal RNA small subunit methyltransferase I OS=Prevotella bivia DSM 20514 OX=868129 GN=rsmI PE=3 SV=1	I4ZA85	Prevotella_bivia_DSM20514_Uniprot_270120.fasta	25862.3	1	9	14	14	0.00155	0.343	233
Box 2	Cell division protein FtsA OS=Prevotella bivia DSM 20514 OX=868129 GN=ftsA PE=3 SV=1	I4Z8N3	Prevotella_bivia_DSM20514_Uniprot_270120.fasta	54098	0.541	1	1	1	0.000111	0.0289	485
Box 2	Uncharacterized protein OS=Prevotella bivia DSM 20514 OX=868129 GN=PrebiDRAFT_0827 PE=4 SV=1	I4Z8M3	Prevotella_bivia_DSM20514_Uniprot_270120.fasta	23110.4	1	2	2	2	0.000222	0.157	204
Box 2	Ribosomal RNA small subunit methyltransferase H OS=Prevotella bivia DSM 20514 OX=868129 GN=rsmH PE=3 SV=1	I4Z8M2	Prevotella_bivia_DSM20514_Uniprot_270120.fasta	36600.3	1	3	3	3	0.000332	0.0972	319
Box 2	Methionine aminopeptidase OS=Prevotella bivia DSM 20514 OX=868129 GN=map PE=3 SV=1	I4ZBL2	Prevotella_bivia_DSM20514_Uniprot_270120.fasta	33521.8	0.997	0	0	0	0	0	302
Box 2	tRNA N6-adenosine threonylcarbamoyltransferase OS=Prevotella bivia DSM 20514 OX=868129 GN=tsaD PE=3 SV=1	I4ZBL1	Prevotella_bivia_DSM20514_Uniprot_270120.fasta	37410.3	1	5	6	7	0.000776	0.219	343
Box 2	Uncharacterized protein OS=Prevotella bivia DSM 20514 OX=868129 GN=PrebiDRAFT_0164 PE=4 SV=1	I4Z6W5	Prevotella_bivia_DSM20514_Uniprot_270120.fasta	37470.1	1	7	9	9	0.000997	0.248	330
Box 2	Uncharacterized protein OS=Prevotella bivia DSM 20514 OX=868129 GN=PrebiDRAFT_1938 PE=4 SV=1	I4ZBM3	Prevotella_bivia_DSM20514_Uniprot_270120.fasta	23485.3	1	8	10	10	0.00111	0.514	212
Box 2	Major Facilitator Superfamily transporter OS=Prevotella bivia DSM 20514 OX=868129 GN=PrebiDRAFT_1940 PE=4 SV=1	I4ZBM5	Prevotella_bivia_DSM20514_Uniprot_270120.fasta	44399.2	0.059	0	0	0	0	0	402
Box 2	NADH-quinone oxidoreductase subunit B OS=Prevotella bivia DSM 20514 OX=868129 GN=nuoB PE=3 SV=1	I4ZA72	Prevotella_bivia_DSM20514_Uniprot_270120.fasta	33038.6	1	1	2	2	0.000222	0.0731	301
Box 2	50S ribosomal protein L28 OS=Prevotella bivia DSM 20514 OX=868129 GN=rpmB PE=3 SV=1	I4ZBK9	Prevotella_bivia_DSM20514_Uniprot_270120.fasta	9785.9	1	2	2	2	0.000222	0.103	87
Box 2	Uncharacterized protein OS=Prevotella bivia DSM 20514 OX=868129 GN=PrebiDRAFT_0819 PE=4 SV=1	I4Z8L5	Prevotella_bivia_DSM20514_Uniprot_270120.fasta	69013.6	0.26	0	0	0	0	0	626
Box 2	Serine acetyltransferase OS=Prevotella bivia DSM 20514 OX=868129 GN=PrebiDRAFT_1919 PE=4 SV=1	I4ZBK4	Prevotella_bivia_DSM20514_Uniprot_270120.fasta	35169.2	1	2	2	2	0.000222	0.0637	314
Box 2	ABC-type transport system, involved in lipoprotein release, permease component OS=Prevotella bivia DSM 20514 OX=868129 GN=PrebiDRAFT_0158 PE=4 SV=1	I4Z6V9	Prevotella_bivia_DSM20514_Uniprot_270120.fasta	46479.1	1	1	1	1	0.000111	0.0289	415
Box 2	Aspartate/tyrosine/aromatic aminotransferase OS=Prevotella bivia DSM 20514 OX=868129 GN=PrebiDRAFT_0157 PE=4 SV=1	I4Z6V8	Prevotella_bivia_DSM20514_Uniprot_270120.fasta	45142.7	0.999	0	0	0	0	0	400
Box 2	Pyruvate/oxaloacetate carboxyltransferase OS=Prevotella bivia DSM 20514 OX=868129 GN=PrebiDRAFT_0288 PE=4 SV=1	I4Z777	Prevotella_bivia_DSM20514_Uniprot_270120.fasta	65343.9	1	2	2	2	0.000222	0.0405	592
Box 2	Copper homeostasis protein CutC OS=Prevotella bivia DSM 20514 OX=868129 GN=cutC PE=3 SV=1	I4Z774	Prevotella_bivia_DSM20514_Uniprot_270120.fasta	24614	0.999	1	1	1	0.000111	0.0789	228
Box 2	FKBP-type peptidyl-prolyl cis-trans isomerase OS=Prevotella bivia DSM 20514 OX=868129 GN=PrebiDRAFT_0151 PE=4 SV=1	I4Z6V3	Prevotella_bivia_DSM20514_Uniprot_270120.fasta	22259.6	1	1	1	1	0.000111	0.0448	201
Box 2	Uncharacterized protein OS=Prevotella bivia DSM 20514 OX=868129 GN=PrebiDRAFT_2130 PE=4 SV=1	I4ZC49	Prevotella_bivia_DSM20514_Uniprot_270120.fasta	44615.7	1	1	1	1	0.000111	0.0332	391
Box 2	Pseudouridine synthase OS=Prevotella bivia DSM 20514 OX=868129 GN=PrebiDRAFT_1397 PE=3 SV=1	I4ZA61	Prevotella_bivia_DSM20514_Uniprot_270120.fasta	62688.8	0.95	1	1	1	0.000111	0.0306	555
Box 2	Asparagine--tRNA ligase OS=Prevotella bivia DSM 20514 OX=868129 GN=asnS PE=3 SV=1	I4ZA60	Prevotella_bivia_DSM20514_Uniprot_270120.fasta	52911.4	0.998	1	1	1	0.000111	0.0194	463
Box 2	50S ribosomal protein L2 OS=Prevotella bivia DSM 20514 OX=868129 GN=rplB PE=3 SV=1	I4Z910	Prevotella_bivia_DSM20514_Uniprot_270120.fasta	29776.9	1	13	21	66	0.00731	0.425	275
Box 2	50S ribosomal protein L16 OS=Prevotella bivia DSM 20514 OX=868129 GN=rplP PE=3 SV=1	I4Z914	Prevotella_bivia_DSM20514_Uniprot_270120.fasta	16056	1	3	3	3	0.000332	0.246	142
Box 2	Ribose-phosphate pyrophosphokinase OS=Prevotella bivia DSM 20514 OX=868129 GN=PrebiDRAFT_1912 PE=4 SV=1	I4ZBJ8	Prevotella_bivia_DSM20514_Uniprot_270120.fasta	34145.9	0.998	1	1	1	0.000111	0.0417	312
Box 2	DnaJ-class molecular chaperone with C-terminal Zn finger domain OS=Prevotella bivia DSM 20514 OX=868129 GN=PrebiDRAFT_1909 PE=4 SV=1	I4ZBJ5	Prevotella_bivia_DSM20514_Uniprot_270120.fasta	25700.6	1	3	3	3	0.000332	0.162	234
Box 2	Uncharacterized protein OS=Prevotella bivia DSM 20514 OX=868129 GN=PrebiDRAFT_1908 PE=4 SV=1	I4ZBJ4	Prevotella_bivia_DSM20514_Uniprot_270120.fasta	25533.4	1	11	17	18	0.00199	0.466	223
Box 2	Uncharacterized protein OS=Prevotella bivia DSM 20514 OX=868129 GN=PrebiDRAFT_1907 PE=4 SV=1	I4ZBJ3	Prevotella_bivia_DSM20514_Uniprot_270120.fasta	26061.1	1	2	2	3	0.000332	0.0796	226
Box 2	Cysteine synthase OS=Prevotella bivia DSM 20514 OX=868129 GN=PrebiDRAFT_1393 PE=3 SV=1	I4ZA58	Prevotella_bivia_DSM20514_Uniprot_270120.fasta	33176.4	1	7	7	7	0.000776	0.371	315
Box 2	ATPase_AAA_core domain-containing protein OS=Prevotella bivia DSM 20514 OX=868129 GN=PrebiDRAFT_1392 PE=4 SV=1	I4ZA57	Prevotella_bivia_DSM20514_Uniprot_270120.fasta	31330.4	0.95	1	1	1	0.000111	0.0549	273
Box 2	Outer membrane protein/peptidoglycan-associated (Lipo)protein OS=Prevotella bivia DSM 20514 OX=868129 GN=PrebiDRAFT_1387 PE=4 SV=1	I4ZA52	Prevotella_bivia_DSM20514_Uniprot_270120.fasta	38974.7	1	14	20	183	0.0203	0.384	357
Box 2	Uncharacterized protein OS=Prevotella bivia DSM 20514 OX=868129 GN=PrebiDRAFT_2086 PE=4 SV=1	I4ZC09	Prevotella_bivia_DSM20514_Uniprot_270120.fasta	29678.3	0.781	1	1	1	0.000111	0.05	260
Box 2	30S ribosomal protein S14 OS=Prevotella bivia DSM 20514 OX=868129 GN=rpsN PE=3 SV=1	I4Z920	Prevotella_bivia_DSM20514_Uniprot_270120.fasta	11411	1	2	2	2	0.000222	0.28	100
Box 2	50S ribosomal protein L6 OS=Prevotella bivia DSM 20514 OX=868129 GN=rplF PE=3 SV=1	I4Z922	Prevotella_bivia_DSM20514_Uniprot_270120.fasta	20576.4	1	5	6	6	0.000665	0.319	188
Box 2	50S ribosomal protein L18 OS=Prevotella bivia DSM 20514 OX=868129 GN=rplR PE=3 SV=1	I4Z923	Prevotella_bivia_DSM20514_Uniprot_270120.fasta	12598.9	0.989	1	1	1	0.000111	0.0965	114
Box 2	DNA topoisomerase 1 OS=Prevotella bivia DSM 20514 OX=868129 GN=topA PE=3 SV=1	I4Z8Q7	Prevotella_bivia_DSM20514_Uniprot_270120.fasta	88654.7	0.238	0	0	0	0	0	782
Box 2	Metalloendopeptidase-like membrane protein OS=Prevotella bivia DSM 20514 OX=868129 GN=PrebiDRAFT_0796 PE=4 SV=1	I4Z8J3	Prevotella_bivia_DSM20514_Uniprot_270120.fasta	38324.1	0.373	0	0	0	0	0	339
Box 2	Glycosyl transferase OS=Prevotella bivia DSM 20514 OX=868129 GN=PrebiDRAFT_1816 PE=4 SV=1	I4ZBA5	Prevotella_bivia_DSM20514_Uniprot_270120.fasta	46395.1	1	3	3	3	0.000332	0.0955	398
Box 2	Transcriptional regulator OS=Prevotella bivia DSM 20514 OX=868129 GN=PrebiDRAFT_1897 PE=4 SV=1	I4ZBI3	Prevotella_bivia_DSM20514_Uniprot_270120.fasta	41084.5	0.911	1	1	1	0.000111	0.0339	354
Box 2	Uncharacterized protein OS=Prevotella bivia DSM 20514 OX=868129 GN=PrebiDRAFT_1896 PE=4 SV=1	I4ZBI2	Prevotella_bivia_DSM20514_Uniprot_270120.fasta	32615	1	4	5	6	0.000665	0.135	282
Box 2	Lysozyme M1 (1,4-beta-N-acetylmuramidase) OS=Prevotella bivia DSM 20514 OX=868129 GN=PrebiDRAFT_1895 PE=4 SV=1	I4ZBI1	Prevotella_bivia_DSM20514_Uniprot_270120.fasta	27452.1	1	3	3	3	0.000332	0.132	235
Box 2	DZANK-type domain-containing protein OS=Prevotella bivia DSM 20514 OX=868129 GN=PrebiDRAFT_1894 PE=4 SV=1	I4ZBI0	Prevotella_bivia_DSM20514_Uniprot_270120.fasta	48629.4	1	2	2	2	0.000222	0.0686	437
Box 2	Acetylornithine deacetylase/succinyldiaminopimelate desuccinylase-like deacylase OS=Prevotella bivia DSM 20514 OX=868129 GN=PrebiDRAFT_0136 PE=4 SV=1	I4Z6T9	Prevotella_bivia_DSM20514_Uniprot_270120.fasta	50667.8	1	1	1	1	0.000111	0.0243	453
Box 2	Malonyl CoA-acyl carrier protein transacylase OS=Prevotella bivia DSM 20514 OX=868129 GN=PrebiDRAFT_0135 PE=3 SV=1	I4Z6T8	Prevotella_bivia_DSM20514_Uniprot_270120.fasta	30756.3	0.998	1	1	1	0.000111	0.0408	294
Box 2	Peptidyl-prolyl cis-trans isomerase OS=Prevotella bivia DSM 20514 OX=868129 GN=PrebiDRAFT_0263 PE=3 SV=1	I4Z757	Prevotella_bivia_DSM20514_Uniprot_270120.fasta	27950.5	0.95	1	1	1	0.000111	0.0366	246
Box 2	DnaJ-class molecular chaperone with C-terminal Zn finger domain OS=Prevotella bivia DSM 20514 OX=868129 GN=PrebiDRAFT_0262 PE=4 SV=1	I4Z756	Prevotella_bivia_DSM20514_Uniprot_270120.fasta	30916.1	1	9	14	14	0.00155	0.392	278
Box 2	Geranylgeranyl pyrophosphate synthase OS=Prevotella bivia DSM 20514 OX=868129 GN=PrebiDRAFT_1960 PE=3 SV=1	I4ZBP4	Prevotella_bivia_DSM20514_Uniprot_270120.fasta	37049.5	0.995	0	0	0	0	0	324
Box 2	Pantothenate kinase, acetyl-CoA regulated OS=Prevotella bivia DSM 20514 OX=868129 GN=PrebiDRAFT_0128 PE=4 SV=1	I4Z6T1	Prevotella_bivia_DSM20514_Uniprot_270120.fasta	30337.5	1	9	15	16	0.00177	0.532	282
Box 2	Uncharacterized protein OS=Prevotella bivia DSM 20514 OX=868129 GN=PrebiDRAFT_0255 PE=4 SV=1	I4Z750	Prevotella_bivia_DSM20514_Uniprot_270120.fasta	31418.8	1	3	3	3	0.000332	0.12	274
Box 2	Amino acid/peptide transporter (Peptide:H symporter) OS=Prevotella bivia DSM 20514 OX=868129 GN=PrebiDRAFT_2094 PE=3 SV=1	I4ZC17	Prevotella_bivia_DSM20514_Uniprot_270120.fasta	57273.3	1	4	5	5	0.000554	0.11	519
Box 2	30S ribosomal protein S11 OS=Prevotella bivia DSM 20514 OX=868129 GN=rpsK PE=3 SV=1	I4Z931	Prevotella_bivia_DSM20514_Uniprot_270120.fasta	13855.9	1	2	2	2	0.000222	0.186	129
Box 2	2-keto-4-pentenoate hydratase/2-oxohepta-3-ene-1,7-dioic acid hydratase OS=Prevotella bivia DSM 20514 OX=868129 GN=PrebiDRAFT_0792 PE=4 SV=1	I4Z8I9	Prevotella_bivia_DSM20514_Uniprot_270120.fasta	23257.6	1	2	2	2	0.000222	0.107	205
Box 2	Elongation factor Ts OS=Prevotella bivia DSM 20514 OX=868129 GN=tsf PE=3 SV=1	I4Z8I8	Prevotella_bivia_DSM20514_Uniprot_270120.fasta	36105.4	1	8	10	11	0.00122	0.355	332
Box 2	30S ribosomal protein S9 OS=Prevotella bivia DSM 20514 OX=868129 GN=rpsI PE=3 SV=1	I4Z8I6	Prevotella_bivia_DSM20514_Uniprot_270120.fasta	14261.3	1	1	1	1	0.000111	0.125	128
Box 2	50S ribosomal protein L13 OS=Prevotella bivia DSM 20514 OX=868129 GN=rplM PE=3 SV=1	I4Z8I5	Prevotella_bivia_DSM20514_Uniprot_270120.fasta	17321.6	1	5	5	5	0.000554	0.351	154
Box 2	3-carboxymuconate cyclase OS=Prevotella bivia DSM 20514 OX=868129 GN=PrebiDRAFT_0787 PE=4 SV=1	I4Z8I4	Prevotella_bivia_DSM20514_Uniprot_270120.fasta	38877.8	1	1	1	1	0.000111	0.0307	358
Box 2	Dipeptidyl-peptidase OS=Prevotella bivia DSM 20514 OX=868129 GN=PrebiDRAFT_0785 PE=3 SV=1	I4Z8I2	Prevotella_bivia_DSM20514_Uniprot_270120.fasta	80618.4	1	3	3	3	0.000332	0.0496	705
Box 2	Tetratricopeptide repeat protein OS=Prevotella bivia DSM 20514 OX=868129 GN=PrebiDRAFT_1888 PE=4 SV=1	I4ZBH4	Prevotella_bivia_DSM20514_Uniprot_270120.fasta	26542.3	1	4	4	4	0.000443	0.185	227
Box 2	Putative membrane protein required for spore maturation OS=Prevotella bivia DSM 20514 OX=868129 GN=PrebiDRAFT_0783 PE=4 SV=1	I4Z8I0	Prevotella_bivia_DSM20514_Uniprot_270120.fasta	43748.9	1	4	6	6	0.000665	0.103	408
Box 2	N-terminal double-transmembrane domain-containing protein OS=Prevotella bivia DSM 20514 OX=868129 GN=PrebiDRAFT_1886 PE=4 SV=1	I4ZBH2	Prevotella_bivia_DSM20514_Uniprot_270120.fasta	35439.8	1	6	13	16	0.00177	0.352	318
Box 2	Uncharacterized protein OS=Prevotella bivia DSM 20514 OX=868129 GN=PrebiDRAFT_1885 PE=4 SV=1	I4ZBH1	Prevotella_bivia_DSM20514_Uniprot_270120.fasta	40175.1	1	4	4	4	0.000443	0.175	354
Box 2	DUF58 domain-containing protein OS=Prevotella bivia DSM 20514 OX=868129 GN=PrebiDRAFT_1884 PE=4 SV=1	I4ZBH0	Prevotella_bivia_DSM20514_Uniprot_270120.fasta	34008.9	1	4	5	5	0.000554	0.148	290
Box 2	Putative esterase of the alpha-beta hydrolase superfamily OS=Prevotella bivia DSM 20514 OX=868129 GN=PrebiDRAFT_0251 PE=4 SV=1	I4Z747	Prevotella_bivia_DSM20514_Uniprot_270120.fasta	32920	0.997	1	1	1	0.000111	0.0348	287
Box 2	tRNA1(Val) (adenine(37)-N6)-methyltransferase OS=Prevotella bivia DSM 20514 OX=868129 GN=PrebiDRAFT_0123 PE=3 SV=1	I4Z6S6	Prevotella_bivia_DSM20514_Uniprot_270120.fasta	26119.2	1	5	6	6	0.000665	0.312	234
Box 2	DAGKc domain-containing protein OS=Prevotella bivia DSM 20514 OX=868129 GN=PrebiDRAFT_0122 PE=4 SV=1	I4Z6S5	Prevotella_bivia_DSM20514_Uniprot_270120.fasta	37458.6	1	3	3	3	0.000332	0.0877	342
Box 2	7-keto-8-aminopelargonate synthetase-like enzyme OS=Prevotella bivia DSM 20514 OX=868129 GN=PrebiDRAFT_0121 PE=3 SV=1	I4Z6S4	Prevotella_bivia_DSM20514_Uniprot_270120.fasta	43915.3	1	1	1	1	0.000111	0.0202	396
Box 2	Riboflavin biosynthesis protein RibBA OS=Prevotella bivia DSM 20514 OX=868129 GN=ribBA PE=3 SV=1	I4ZA35	Prevotella_bivia_DSM20514_Uniprot_270120.fasta	44995.7	1	1	1	1	0.000111	0.0299	402
Box 2	Uncharacterized protein OS=Prevotella bivia DSM 20514 OX=868129 GN=PrebiDRAFT_1367 PE=4 SV=1	I4ZA34	Prevotella_bivia_DSM20514_Uniprot_270120.fasta	40958.6	1	7	9	9	0.000997	0.257	354
Box 2	Uncharacterized protein OS=Prevotella bivia DSM 20514 OX=868129 GN=PrebiDRAFT_1366 PE=4 SV=1	I4ZA33	Prevotella_bivia_DSM20514_Uniprot_270120.fasta	28951.9	1	14	30	94	0.0104	0.591	254
Box 2	23S RNA-specific pseudouridylate synthase OS=Prevotella bivia DSM 20514 OX=868129 GN=PrebiDRAFT_1974 PE=4 SV=1	I4ZBQ7	Prevotella_bivia_DSM20514_Uniprot_270120.fasta	26480.9	1	3	4	4	0.000443	0.189	233
Box 2	Putative permease, DMT superfamily OS=Prevotella bivia DSM 20514 OX=868129 GN=PrebiDRAFT_1975 PE=4 SV=1	I4ZBQ8	Prevotella_bivia_DSM20514_Uniprot_270120.fasta	34609.9	0.999	1	1	1	0.000111	0.0254	315
Box 2	HAD-superfamily hydrolase, subfamily IIB OS=Prevotella bivia DSM 20514 OX=868129 GN=PrebiDRAFT_1002 PE=4 SV=1	I4Z940	Prevotella_bivia_DSM20514_Uniprot_270120.fasta	32403.3	1	5	6	6	0.000665	0.192	292
Box 2	Peptidyl-prolyl cis-trans isomerase OS=Prevotella bivia DSM 20514 OX=868129 GN=PrebiDRAFT_0879 PE=3 SV=1	I4Z8S5	Prevotella_bivia_DSM20514_Uniprot_270120.fasta	21504.5	0.95	1	1	1	0.000111	0.0597	201
Box 2	MoxR-like ATPase OS=Prevotella bivia DSM 20514 OX=868129 GN=PrebiDRAFT_1883 PE=4 SV=1	I4ZBG9	Prevotella_bivia_DSM20514_Uniprot_270120.fasta	37166	1	9	11	11	0.00122	0.441	331
Box 2	Glucosamine-6-phosphate deaminase OS=Prevotella bivia DSM 20514 OX=868129 GN=nagB PE=3 SV=1	I4Z8H5	Prevotella_bivia_DSM20514_Uniprot_270120.fasta	29224.6	1	9	11	12	0.00133	0.407	263
Box 2	Signal recognition particle receptor FtsY OS=Prevotella bivia DSM 20514 OX=868129 GN=ftsY PE=3 SV=1	I4ZBG5	Prevotella_bivia_DSM20514_Uniprot_270120.fasta	34501.1	1	2	2	2	0.000222	0.0568	317
Box 2	Nitroreductase OS=Prevotella bivia DSM 20514 OX=868129 GN=PrebiDRAFT_1829 PE=4 SV=1	I4ZBB7	Prevotella_bivia_DSM20514_Uniprot_270120.fasta	27719.7	1	11	13	13	0.00144	0.349	241
Box 2	Uncharacterized protein OS=Prevotella bivia DSM 20514 OX=868129 GN=PrebiDRAFT_0243 PE=4 SV=1	I4Z739	Prevotella_bivia_DSM20514_Uniprot_270120.fasta	28803.1	1	2	2	2	0.000222	0.0813	246
Box 2	Hemerythrin domain-containing protein OS=Prevotella bivia DSM 20514 OX=868129 GN=PrebiDRAFT_0241 PE=4 SV=1	I4Z737	Prevotella_bivia_DSM20514_Uniprot_270120.fasta	60270.5	0.73	1	1	1	0.000111	0.0271	517
Box 2	Transcriptional regulator/sugar kinase OS=Prevotella bivia DSM 20514 OX=868129 GN=PrebiDRAFT_0113 PE=4 SV=1	I4Z6R6	Prevotella_bivia_DSM20514_Uniprot_270120.fasta	34045.1	1	7	12	14	0.00155	0.308	325
Box 2	Iron-sulfur cluster carrier protein OS=Prevotella bivia DSM 20514 OX=868129 GN=PrebiDRAFT_1360 PE=3 SV=1	I4ZA27	Prevotella_bivia_DSM20514_Uniprot_270120.fasta	39543.3	1	5	6	6	0.000665	0.156	366
Box 2	Putative HAD superfamily hydrolase OS=Prevotella bivia DSM 20514 OX=868129 GN=PrebiDRAFT_1359 PE=4 SV=1	I4ZA26	Prevotella_bivia_DSM20514_Uniprot_270120.fasta	26521.8	1	4	4	4	0.000443	0.205	234
Box 2	Uncharacterized protein OS=Prevotella bivia DSM 20514 OX=868129 GN=PrebiDRAFT_1356 PE=4 SV=1	I4ZA23	Prevotella_bivia_DSM20514_Uniprot_270120.fasta	69658.4	1	2	2	2	0.000222	0.034	618
Box 2	Putative Zn-dependent peptidase OS=Prevotella bivia DSM 20514 OX=868129 GN=PrebiDRAFT_1355 PE=4 SV=1	I4ZA22	Prevotella_bivia_DSM20514_Uniprot_270120.fasta	110762	0.538	1	1	1	0.000111	0.0102	979
Box 2	Molecular chaperone of HSP90 family OS=Prevotella bivia DSM 20514 OX=868129 GN=PrebiDRAFT_1992 PE=4 SV=1	I4ZBR9	Prevotella_bivia_DSM20514_Uniprot_270120.fasta	78822.3	1	2	2	2	0.000222	0.0322	684
Box 2	30S ribosomal protein S20 OS=Prevotella bivia DSM 20514 OX=868129 GN=rpsT PE=3 SV=1	I4Z8T4	Prevotella_bivia_DSM20514_Uniprot_270120.fasta	9628	0.85	1	2	2	0.000222	0.119	84
Box 2	DNA gyrase subunit B OS=Prevotella bivia DSM 20514 OX=868129 GN=gyrB PE=3 SV=1	I4Z8T5	Prevotella_bivia_DSM20514_Uniprot_270120.fasta	73725.2	0.056	0	0	0	0	0	656
Box 2	5'-nucleotidase/2',3'-cyclic phosphodiesterase-like hydrolase OS=Prevotella bivia DSM 20514 OX=868129 GN=PrebiDRAFT_1018 PE=4 SV=1	I4Z956	Prevotella_bivia_DSM20514_Uniprot_270120.fasta	31209.3	1	6	10	10	0.00111	0.281	278
Box 2	Dihydrodipicolinate reductase OS=Prevotella bivia DSM 20514 OX=868129 GN=PrebiDRAFT_0768 PE=3 SV=1	I4Z8G5	Prevotella_bivia_DSM20514_Uniprot_270120.fasta	27807.7	1	1	1	1	0.000111	0.108	251
Box 2	Probable transcriptional regulatory protein PrebiDRAFT_1869 OS=Prevotella bivia DSM 20514 OX=868129 GN=PrebiDRAFT_1869 PE=3 SV=1	I4ZBF5	Prevotella_bivia_DSM20514_Uniprot_270120.fasta	27655.8	1	2	3	3	0.000332	0.128	242
Box 2	Phenylalanine--tRNA ligase beta subunit OS=Prevotella bivia DSM 20514 OX=868129 GN=pheT PE=3 SV=1	I4ZBF4	Prevotella_bivia_DSM20514_Uniprot_270120.fasta	92303.4	0.142	0	0	0	0	0	822
Box 2	Uncharacterized protein OS=Prevotella bivia DSM 20514 OX=868129 GN=PrebiDRAFT_0763 PE=4 SV=1	I4Z8G0	Prevotella_bivia_DSM20514_Uniprot_270120.fasta	36767.1	1	2	2	2	0.000222	0.071	310
Box 2	30S ribosomal protein S15 OS=Prevotella bivia DSM 20514 OX=868129 GN=rpsO PE=3 SV=1	I4Z729	Prevotella_bivia_DSM20514_Uniprot_270120.fasta	10730.3	1	2	2	2	0.000222	0.297	91
Box 2	Membrane protease subunit, stomatin/prohibitin OS=Prevotella bivia DSM 20514 OX=868129 GN=PrebiDRAFT_0105 PE=4 SV=1	I4Z6Q8	Prevotella_bivia_DSM20514_Uniprot_270120.fasta	35620	1	12	12	14	0.00155	0.539	317
Box 2	Uncharacterized protein OS=Prevotella bivia DSM 20514 OX=868129 GN=PrebiDRAFT_0229 PE=4 SV=1	I4Z727	Prevotella_bivia_DSM20514_Uniprot_270120.fasta	25403.1	1	4	6	6	0.000665	0.214	224
Box 2	Uncharacterized protein OS=Prevotella bivia DSM 20514 OX=868129 GN=PrebiDRAFT_1352 PE=4 SV=1	I4ZA19	Prevotella_bivia_DSM20514_Uniprot_270120.fasta	19391.6	1	4	5	5	0.000554	0.253	166
Box 2	Peptidase family M48 OS=Prevotella bivia DSM 20514 OX=868129 GN=PrebiDRAFT_0102 PE=3 SV=1	I4Z6Q5	Prevotella_bivia_DSM20514_Uniprot_270120.fasta	32157.8	1	3	4	4	0.000443	0.0925	292
Box 2	Succinate--CoA ligase [ADP-forming] subunit alpha OS=Prevotella bivia DSM 20514 OX=868129 GN=sucD PE=3 SV=1	I4Z723	Prevotella_bivia_DSM20514_Uniprot_270120.fasta	30180.7	1	5	5	6	0.000665	0.248	290
Box 2	Phosphomannose isomerase OS=Prevotella bivia DSM 20514 OX=868129 GN=PrebiDRAFT_1348 PE=4 SV=1	I4ZA15	Prevotella_bivia_DSM20514_Uniprot_270120.fasta	35897.2	0.996	1	1	1	0.000111	0.0344	320
Box 2	Putative glycosyltransferase OS=Prevotella bivia DSM 20514 OX=868129 GN=PrebiDRAFT_1347 PE=4 SV=1	I4ZA14	Prevotella_bivia_DSM20514_Uniprot_270120.fasta	41305.8	0.321	0	0	0	0	0	353
Box 2	Phosphotransacetylase OS=Prevotella bivia DSM 20514 OX=868129 GN=PrebiDRAFT_0222 PE=4 SV=1	I4Z720	Prevotella_bivia_DSM20514_Uniprot_270120.fasta	33717.1	1	2	2	2	0.000222	0.0912	307
Box 2	NAD-dependent protein deacetylase, SIR2 family OS=Prevotella bivia DSM 20514 OX=868129 GN=PrebiDRAFT_1343 PE=4 SV=1	I4ZA10	Prevotella_bivia_DSM20514_Uniprot_270120.fasta	28080.4	1	1	1	1	0.000111	0.0444	248
Box 2	Biopolymer transport protein OS=Prevotella bivia DSM 20514 OX=868129 GN=PrebiDRAFT_1022 PE=3 SV=1	I4Z960	Prevotella_bivia_DSM20514_Uniprot_270120.fasta	29720.6	1	15	33	184	0.0204	0.566	279
Box 2	Biopolymer transport protein OS=Prevotella bivia DSM 20514 OX=868129 GN=PrebiDRAFT_1024 PE=3 SV=1	I4Z962	Prevotella_bivia_DSM20514_Uniprot_270120.fasta	25447.7	1	6	11	13	0.00144	0.361	227
Box 2	Uncharacterized protein OS=Prevotella bivia DSM 20514 OX=868129 GN=PrebiDRAFT_1027 PE=4 SV=1	I4Z965	Prevotella_bivia_DSM20514_Uniprot_270120.fasta	52131	0.086	0	0	0	0	0	470
Box 2	Uncharacterized protein OS=Prevotella bivia DSM 20514 OX=868129 GN=PrebiDRAFT_0759 PE=4 SV=1	I4Z8F6	Prevotella_bivia_DSM20514_Uniprot_270120.fasta	23602.1	1	2	2	2	0.000222	0.117	205
Box 2	LPS biosynthesis protein OS=Prevotella bivia DSM 20514 OX=868129 GN=PrebiDRAFT_0902 PE=4 SV=1	I4Z8U7	Prevotella_bivia_DSM20514_Uniprot_270120.fasta	32481.3	0.998	1	1	1	0.000111	0.0397	277
Box 2	Uncharacterized protein OS=Prevotella bivia DSM 20514 OX=868129 GN=PrebiDRAFT_0757 PE=4 SV=1	I4Z8F4	Prevotella_bivia_DSM20514_Uniprot_270120.fasta	44230.7	1	1	1	1	0.000111	0.0209	382
Box 2	Muramidase (Flagellum-specific) OS=Prevotella bivia DSM 20514 OX=868129 GN=PrebiDRAFT_1859 PE=4 SV=1	I4ZBE6	Prevotella_bivia_DSM20514_Uniprot_270120.fasta	37069.3	0.997	1	1	1	0.000111	0.0282	319
Box 2	50S ribosomal protein L20 OS=Prevotella bivia DSM 20514 OX=868129 GN=rplT PE=3 SV=1	I4ZBE4	Prevotella_bivia_DSM20514_Uniprot_270120.fasta	13218.1	0.999	1	1	1	0.000111	0.123	114
Box 2	50S ribosomal protein L35 OS=Prevotella bivia DSM 20514 OX=868129 GN=rpmI PE=3 SV=1	I4ZBE3	Prevotella_bivia_DSM20514_Uniprot_270120.fasta	7530.2	0.95	1	1	1	0.000111	0.215	65
Box 2	Uncharacterized protein OS=Prevotella bivia DSM 20514 OX=868129 GN=PrebiDRAFT_0094 PE=4 SV=1	I4Z6P7	Prevotella_bivia_DSM20514_Uniprot_270120.fasta	21092.1	1	2	3	3	0.000332	0.123	179
Box 2	Deoxynucleoside kinase OS=Prevotella bivia DSM 20514 OX=868129 GN=PrebiDRAFT_1341 PE=4 SV=1	I4ZA08	Prevotella_bivia_DSM20514_Uniprot_270120.fasta	24777	1	2	3	3	0.000332	0.0817	208
Box 2	Deoxynucleoside kinase OS=Prevotella bivia DSM 20514 OX=868129 GN=PrebiDRAFT_1340 PE=4 SV=1	I4ZA07	Prevotella_bivia_DSM20514_Uniprot_270120.fasta	24309.2	1	1	1	2	0.000222	0.0735	204
Box 2	dTDP-glucose pyrophosphorylase OS=Prevotella bivia DSM 20514 OX=868129 GN=PrebiDRAFT_0082 PE=4 SV=1	I4Z6P3	Prevotella_bivia_DSM20514_Uniprot_270120.fasta	34141.9	0.992	1	1	1	0.000111	0.0891	303
Box 2	TonB-linked outer membrane protein, SusC/RagA family OS=Prevotella bivia DSM 20514 OX=868129 GN=PrebiDRAFT_2135 PE=3 SV=1	I4ZC54	Prevotella_bivia_DSM20514_Uniprot_270120.fasta	127459	1	2	2	2	0.000222	0.0283	1129
Box 2	Uncharacterized protein OS=Prevotella bivia DSM 20514 OX=868129 GN=PrebiDRAFT_0080 PE=4 SV=1	I4Z6P1	Prevotella_bivia_DSM20514_Uniprot_270120.fasta	78359.5	0.382	0	0	0	0	0	715
Box 2	Serine hydroxymethyltransferase OS=Prevotella bivia DSM 20514 OX=868129 GN=glyA PE=3 SV=1	I4ZA03	Prevotella_bivia_DSM20514_Uniprot_270120.fasta	46644.9	0.994	1	1	1	0.000111	0.0258	426
Box 2	DUF4369 domain-containing protein OS=Prevotella bivia DSM 20514 OX=868129 GN=PrebiDRAFT_1033 PE=4 SV=1	I4Z971	Prevotella_bivia_DSM20514_Uniprot_270120.fasta	31836.4	0.86	1	1	1	0.000111	0.0565	283
Box 2	DUF2179 domain-containing protein OS=Prevotella bivia DSM 20514 OX=868129 GN=PrebiDRAFT_0752 PE=4 SV=1	I4Z8E9	Prevotella_bivia_DSM20514_Uniprot_270120.fasta	34741.7	1	1	1	1	0.000111	0.0475	316
Box 2	Holliday junction ATP-dependent DNA helicase RuvB OS=Prevotella bivia DSM 20514 OX=868129 GN=ruvB PE=3 SV=1	I4Z8E8	Prevotella_bivia_DSM20514_Uniprot_270120.fasta	38174.8	1	2	2	3	0.000332	0.087	345
Box 2	Histidine kinase OS=Prevotella bivia DSM 20514 OX=868129 GN=PrebiDRAFT_1850 PE=4 SV=1	I4ZBD8	Prevotella_bivia_DSM20514_Uniprot_270120.fasta	60093.7	1	2	2	3	0.000332	0.0442	520
Box 2	ATP synthase gamma chain OS=Prevotella bivia DSM 20514 OX=868129 GN=atpG PE=3 SV=1	I4ZBD6	Prevotella_bivia_DSM20514_Uniprot_270120.fasta	35746.4	1	7	9	10	0.00111	0.309	320
Box 2	ATP synthase subunit alpha OS=Prevotella bivia DSM 20514 OX=868129 GN=atpA PE=3 SV=1	I4ZBD5	Prevotella_bivia_DSM20514_Uniprot_270120.fasta	57572.9	0.586	1	1	1	0.000111	0.0152	527
Box 2	ATP synthase subunit c OS=Prevotella bivia DSM 20514 OX=868129 GN=atpE PE=3 SV=1	I4ZBD2	Prevotella_bivia_DSM20514_Uniprot_270120.fasta	7931.4	1	2	4	5	0.000554	0.387	80
Box 2	ATP synthase subunit a OS=Prevotella bivia DSM 20514 OX=868129 GN=atpB PE=3 SV=1	I4ZBD1	Prevotella_bivia_DSM20514_Uniprot_270120.fasta	41753.1	1	2	2	2	0.000222	0.0565	372
Box 2	Uncharacterized protein OS=Prevotella bivia DSM 20514 OX=868129 GN=PrebiDRAFT_2143 PE=4 SV=1	I4ZC60	Prevotella_bivia_DSM20514_Uniprot_270120.fasta	51944.6	0.732	1	1	1	0.000111	0.0216	464
Box 2	TonB family protein OS=Prevotella bivia DSM 20514 OX=868129 GN=PrebiDRAFT_0205 PE=4 SV=1	I4Z705	Prevotella_bivia_DSM20514_Uniprot_270120.fasta	39520.5	1	3	3	3	0.000332	0.111	360
Box 2	Uncharacterized protein OS=Prevotella bivia DSM 20514 OX=868129 GN=PrebiDRAFT_2145 PE=4 SV=1	I4ZC62	Prevotella_bivia_DSM20514_Uniprot_270120.fasta	23905.9	1	4	4	4	0.000443	0.255	212
Box 2	DNA replication protein OS=Prevotella bivia DSM 20514 OX=868129 GN=PrebiDRAFT_2108 PE=4 SV=1	I4ZC31,I4ZC69	Prevotella_bivia_DSM20514_Uniprot_270120.fasta	29713.5	1	8	8	8	0.000886	0.431	262
Box 2	ParB-like partition protein OS=Prevotella bivia DSM 20514 OX=868129 GN=PrebiDRAFT_1042 PE=3 SV=1	I4Z980	Prevotella_bivia_DSM20514_Uniprot_270120.fasta	34180.9	1	9	11	11	0.00122	0.343	303
Box 2	ATPase involved in chromosome partitioning OS=Prevotella bivia DSM 20514 OX=868129 GN=PrebiDRAFT_1043 PE=4 SV=1	I4Z981	Prevotella_bivia_DSM20514_Uniprot_270120.fasta	27824.7	1	8	11	11	0.00122	0.425	254
Box 2	Menaquinone-dependent succinate dehydrogenase/fumarate reductase, flavoprotein subunit OS=Prevotella bivia DSM 20514 OX=868129 GN=PrebiDRAFT_0742 PE=4 SV=1	I4Z8D9	Prevotella_bivia_DSM20514_Uniprot_270120.fasta	73369.5	1	6	6	6	0.000665	0.114	660
Box 2	Glycosyl transferase OS=Prevotella bivia DSM 20514 OX=868129 GN=PrebiDRAFT_1048 PE=4 SV=1	I4Z986	Prevotella_bivia_DSM20514_Uniprot_270120.fasta	28300.7	1	14	21	27	0.00299	0.619	247
Box 2	ATP synthase subunit beta OS=Prevotella bivia DSM 20514 OX=868129 GN=atpD PE=3 SV=1	I4ZBC8	Prevotella_bivia_DSM20514_Uniprot_270120.fasta	55630.1	1	6	9	9	0.000997	0.152	508
Box 2	ATP-dependent 6-phosphofructokinase OS=Prevotella bivia DSM 20514 OX=868129 GN=pfkA PE=3 SV=1	I4ZBC7	Prevotella_bivia_DSM20514_Uniprot_270120.fasta	35203	1	1	1	2	0.000222	0.0431	325
Box 2	Deoxyribose-phosphate aldolase OS=Prevotella bivia DSM 20514 OX=868129 GN=PrebiDRAFT_0735 PE=4 SV=1	I4Z8D2	Prevotella_bivia_DSM20514_Uniprot_270120.fasta	34641	0.209	0	0	0	0	0	315
Box 2	UDP-glucose 4-epimerase OS=Prevotella bivia DSM 20514 OX=868129 GN=PrebiDRAFT_1836 PE=3 SV=1	I4ZBC4	Prevotella_bivia_DSM20514_Uniprot_270120.fasta	38316.8	0.247	0	0	0	0	0	345
Box 2	ABC-type (Unclassified) transport system, ATPase component OS=Prevotella bivia DSM 20514 OX=868129 GN=PrebiDRAFT_0345 PE=4 SV=1	I4Z7C3	Prevotella_bivia_DSM20514_Uniprot_270120.fasta	31454.1	1	4	4	5	0.000554	0.152	276
Box 2	Uncharacterized protein OS=Prevotella bivia DSM 20514 OX=868129 GN=PrebiDRAFT_0077 PE=4 SV=1	I4Z6N8	Prevotella_bivia_DSM20514_Uniprot_270120.fasta	48019.9	0.996	1	1	1	0.000111	0.0252	436
Box 2	Protein translocase subunit SecA OS=Prevotella bivia DSM 20514 OX=868129 GN=secA PE=3 SV=1	I4Z6N5	Prevotella_bivia_DSM20514_Uniprot_270120.fasta	127454	0.422	0	0	0	0	0	1117
Box 2	Glycogen synthase OS=Prevotella bivia DSM 20514 OX=868129 GN=PrebiDRAFT_2026 PE=4 SV=1	I4ZBV3	Prevotella_bivia_DSM20514_Uniprot_270120.fasta	31003.8	1	10	11	12	0.00133	0.474	270
Box 2	Uncharacterized protein OS=Prevotella bivia DSM 20514 OX=868129 GN=PrebiDRAFT_2167 PE=4 SV=1	I4ZC77	Prevotella_bivia_DSM20514_Uniprot_270120.fasta	32777	1	15	22	31	0.00343	0.537	283
Box 2	Uncharacterized protein OS=Prevotella bivia DSM 20514 OX=868129 GN=PrebiDRAFT_2168 PE=4 SV=1	I4ZC78	Prevotella_bivia_DSM20514_Uniprot_270120.fasta	27915.8	1	2	3	3	0.000332	0.119	243
Box 2	Uncharacterized protein OS=Prevotella bivia DSM 20514 OX=868129 GN=PrebiDRAFT_1054 PE=4 SV=1	I4Z992	Prevotella_bivia_DSM20514_Uniprot_270120.fasta	32643	1	2	2	2	0.000222	0.11	281
Box 2	Ribosome-binding ATPase YchF OS=Prevotella bivia DSM 20514 OX=868129 GN=ychF PE=3 SV=1	I4Z8C9	Prevotella_bivia_DSM20514_Uniprot_270120.fasta	40361.9	0.05	0	0	0	0	0	367
Box 2	Phosphatidylglycerol--prolipoprotein diacylglyceryl transferase OS=Prevotella bivia DSM 20514 OX=868129 GN=lgt PE=3 SV=1	I4Z8C8	Prevotella_bivia_DSM20514_Uniprot_270120.fasta	32326.1	1	2	2	2	0.000222	0.0786	280
Box 2	Uncharacterized protein OS=Prevotella bivia DSM 20514 OX=868129 GN=PrebiDRAFT_0931 PE=4 SV=1	I4Z8X5	Prevotella_bivia_DSM20514_Uniprot_270120.fasta	24472.6	1	4	7	7	0.000776	0.208	212
Box 2	Phosphoglycerol transferase family protein, alkaline phosphatase superfamily OS=Prevotella bivia DSM 20514 OX=868129 GN=PrebiDRAFT_0934 PE=4 SV=1	I4Z8X8	Prevotella_bivia_DSM20514_Uniprot_270120.fasta	78273.7	1	2	2	2	0.000222	0.0289	692
Box 2	Phenylalanine--tRNA ligase alpha subunit OS=Prevotella bivia DSM 20514 OX=868129 GN=pheS PE=3 SV=1	I4ZBB6	Prevotella_bivia_DSM20514_Uniprot_270120.fasta	39234.6	1	3	3	3	0.000332	0.107	345
Box 2	Acyl carrier protein OS=Prevotella bivia DSM 20514 OX=868129 GN=acpP PE=3 SV=1	I4Z8C1	Prevotella_bivia_DSM20514_Uniprot_270120.fasta	8420.7	0.95	1	1	1	0.000111	0.205	78
Box 2	Cell division protein FtsX OS=Prevotella bivia DSM 20514 OX=868129 GN=PrebiDRAFT_0062 PE=3 SV=1	I4Z6M3	Prevotella_bivia_DSM20514_Uniprot_270120.fasta	32415.3	1	5	6	6	0.000665	0.188	292
Box 2	Putative esterase of the alpha-beta hydrolase superfamily OS=Prevotella bivia DSM 20514 OX=868129 GN=PrebiDRAFT_0061 PE=4 SV=1	I4Z6M2	Prevotella_bivia_DSM20514_Uniprot_270120.fasta	32371.4	0.061	0	0	0	0	0	286
Box 2	Biotin-(Acetyl-CoA carboxylase) ligase OS=Prevotella bivia DSM 20514 OX=868129 GN=PrebiDRAFT_2175 PE=4 SV=1	I4ZC85	Prevotella_bivia_DSM20514_Uniprot_270120.fasta	29830.6	1	6	6	8	0.000886	0.279	262
Box 2	Aminopeptidase C OS=Prevotella bivia DSM 20514 OX=868129 GN=PrebiDRAFT_0059 PE=4 SV=1	I4Z6M0	Prevotella_bivia_DSM20514_Uniprot_270120.fasta	44946.5	0.998	1	1	1	0.000111	0.02	400
Box 2	Malate/lactate dehydrogenase OS=Prevotella bivia DSM 20514 OX=868129 GN=PrebiDRAFT_0936 PE=3 SV=1	I4Z8Y0	Prevotella_bivia_DSM20514_Uniprot_270120.fasta	35498	1	5	6	6	0.000665	0.21	328
Box 2	dITP/XTP pyrophosphatase OS=Prevotella bivia DSM 20514 OX=868129 GN=PrebiDRAFT_0722 PE=3 SV=1	I4Z8B9	Prevotella_bivia_DSM20514_Uniprot_270120.fasta	21298.6	0.05	0	0	0	0	0	192
Box 2	DUF2179 domain-containing protein OS=Prevotella bivia DSM 20514 OX=868129 GN=PrebiDRAFT_0720 PE=4 SV=1	I4Z8B7	Prevotella_bivia_DSM20514_Uniprot_270120.fasta	36948.9	1	2	2	2	0.000222	0.0997	331
Box 2	Putative ATPase involved in cell division OS=Prevotella bivia DSM 20514 OX=868129 GN=PrebiDRAFT_1819 PE=4 SV=1	I4ZBA8	Prevotella_bivia_DSM20514_Uniprot_270120.fasta	29672.8	1	10	13	13	0.00144	0.454	262
Box 2	Aspartokinase OS=Prevotella bivia DSM 20514 OX=868129 GN=PrebiDRAFT_1818 PE=3 SV=1	I4ZBA7	Prevotella_bivia_DSM20514_Uniprot_270120.fasta	49376.2	1	2	2	2	0.000222	0.0501	439
Box 2	Uncharacterized protein OS=Prevotella bivia DSM 20514 OX=868129 GN=PrebiDRAFT_0715 PE=4 SV=1	I4Z8B2	Prevotella_bivia_DSM20514_Uniprot_270120.fasta	31671.6	1	4	5	7	0.000776	0.159	271
Box 2	Acyl-CoA dehydrogenase OS=Prevotella bivia DSM 20514 OX=868129 GN=PrebiDRAFT_1813 PE=3 SV=1	I4ZBA2	Prevotella_bivia_DSM20514_Uniprot_270120.fasta	64382.6	1	2	2	2	0.000222	0.0405	568
Box 2	Electron transfer flavoprotein, alpha subunit OS=Prevotella bivia DSM 20514 OX=868129 GN=PrebiDRAFT_1812 PE=4 SV=1	I4ZBA1	Prevotella_bivia_DSM20514_Uniprot_270120.fasta	36997.1	1	4	4	4	0.000443	0.168	340
Box 2	Electron transfer flavoprotein, beta subunit OS=Prevotella bivia DSM 20514 OX=868129 GN=PrebiDRAFT_1811 PE=4 SV=1	I4ZBA0	Prevotella_bivia_DSM20514_Uniprot_270120.fasta	31236.2	1	14	22	28	0.0031	0.478	289
Box 2	3,4-dihydroxy-2-butanone 4-phosphate synthase OS=Prevotella bivia DSM 20514 OX=868129 GN=PrebiDRAFT_1279 PE=3 SV=1	I4Z9V7	Prevotella_bivia_DSM20514_Uniprot_270120.fasta	25003.8	1	3	3	3	0.000332	0.152	230
Box 2	Probable GTP-binding protein EngB OS=Prevotella bivia DSM 20514 OX=868129 GN=engB PE=3 SV=1	I4Z6L4	Prevotella_bivia_DSM20514_Uniprot_270120.fasta	23566.7	1	3	3	3	0.000332	0.199	206
Box 2	DNA-directed RNA polymerase, sigma subunit (Sigma70/sigma32) OS=Prevotella bivia DSM 20514 OX=868129 GN=PrebiDRAFT_2187 PE=3 SV=1	I4ZC97	Prevotella_bivia_DSM20514_Uniprot_270120.fasta	32796.2	0.682	1	1	1	0.000111	0.0315	286
Box 2	Uncharacterized protein OS=Prevotella bivia DSM 20514 OX=868129 GN=PrebiDRAFT_2189 PE=4 SV=1	I4ZC99	Prevotella_bivia_DSM20514_Uniprot_270120.fasta	33154.1	1	2	2	2	0.000222	0.0983	295
Box 2	50S ribosomal protein L7/L12 OS=Prevotella bivia DSM 20514 OX=868129 GN=rplL PE=3 SV=1	I4Z8Z2	Prevotella_bivia_DSM20514_Uniprot_270120.fasta	12689.7	1	11	14	14	0.00155	0.896	125
Box 2	Nucleoside-diphosphate-sugar epimerase OS=Prevotella bivia DSM 20514 OX=868129 GN=PrebiDRAFT_0709 PE=4 SV=1	I4Z8A6	Prevotella_bivia_DSM20514_Uniprot_270120.fasta	37747	1	5	5	5	0.000554	0.16	332
Box 2	Phosphoglycerate dehydrogenase-like oxidoreductase OS=Prevotella bivia DSM 20514 OX=868129 GN=PrebiDRAFT_0042 PE=3 SV=1	I4Z6K4	Prevotella_bivia_DSM20514_Uniprot_270120.fasta	32851	1	11	11	11	0.00122	0.367	305
Box 2	Phosphoserine aminotransferase OS=Prevotella bivia DSM 20514 OX=868129 GN=serC PE=3 SV=1	I4Z6K3	Prevotella_bivia_DSM20514_Uniprot_270120.fasta	39850.3	0.997	1	1	1	0.000111	0.0253	356
Box 2	DNA gyrase subunit A OS=Prevotella bivia DSM 20514 OX=868129 GN=gyrA PE=3 SV=1	I4Z6J8	Prevotella_bivia_DSM20514_Uniprot_270120.fasta	97357.4	0.192	0	0	0	0	0	863
Box 2	Acyl-ACP thioesterase OS=Prevotella bivia DSM 20514 OX=868129 GN=PrebiDRAFT_0031 PE=4 SV=1	I4Z6J3	Prevotella_bivia_DSM20514_Uniprot_270120.fasta	29995.1	1	1	1	1	0.000111	0.0504	258
Box 2	Uncharacterized protein OS=Prevotella bivia DSM 20514 OX=868129 GN=PrebiDRAFT_1251 PE=4 SV=1	I4Z9T1	Prevotella_bivia_DSM20514_Uniprot_270120.fasta	24574	1	4	5	6	0.000665	0.185	211
Box 2	6-phosphogluconolactonase/glucosamine-6-phosphate isomerase/deaminase OS=Prevotella bivia DSM 20514 OX=868129 GN=PrebiDRAFT_0779 PE=4 SV=1	I4Z8H6	Prevotella_bivia_DSM20514_Uniprot_270120.fasta	74820.9	0.635	1	1	1	0.000111	0.0241	663
Box 2	50S ribosomal protein L9 OS=Prevotella bivia DSM 20514 OX=868129 GN=rplI PE=3 SV=1	I4Z6I6	Prevotella_bivia_DSM20514_Uniprot_270120.fasta	18121.4	1	9	11	12	0.00133	0.626	171
Box 2	30S ribosomal protein S18 OS=Prevotella bivia DSM 20514 OX=868129 GN=rpsR PE=3 SV=1	I4Z6I5	Prevotella_bivia_DSM20514_Uniprot_270120.fasta	10571.6	1	2	2	3	0.000332	0.236	89
Box 2	Aspartate carbamoyltransferase OS=Prevotella bivia DSM 20514 OX=868129 GN=pyrB PE=3 SV=1	I4Z6H0	Prevotella_bivia_DSM20514_Uniprot_270120.fasta	36294.2	1	2	2	2	0.000222	0.054	315
Box 2	Uncharacterized protein OS=Prevotella bivia DSM 20514 OX=868129 GN=PrebiDRAFT_1220 PE=4 SV=1	I4Z9Q1	Prevotella_bivia_DSM20514_Uniprot_270120.fasta	33369.4	1	2	2	2	0.000222	0.0667	285
Box 2	UDP-3-O-acylglucosamine N-acyltransferase OS=Prevotella bivia DSM 20514 OX=868129 GN=lpxD PE=3 SV=1	I4ZAZ9	Prevotella_bivia_DSM20514_Uniprot_270120.fasta	37502.7	1	1	1	1	0.000111	0.0405	346
Box 2	UDP-3-O-acyl-N-acetylglucosamine deacetylase OS=Prevotella bivia DSM 20514 OX=868129 GN=lpxC PE=3 SV=1	I4ZAZ8	Prevotella_bivia_DSM20514_Uniprot_270120.fasta	51546.4	1	2	2	2	0.000222	0.0434	461
Box 2	Acyl-[acyl-carrier-protein]--UDP-N-acetylglucosamine O-acyltransferase OS=Prevotella bivia DSM 20514 OX=868129 GN=PrebiDRAFT_1700 PE=3 SV=1	I4ZAZ7	Prevotella_bivia_DSM20514_Uniprot_270120.fasta	27851.4	1	5	8	8	0.000886	0.233	257
Box 2	Uncharacterized protein OS=Prevotella bivia DSM 20514 OX=868129 GN=PrebiDRAFT_1695 PE=4 SV=1	I4ZAZ2	Prevotella_bivia_DSM20514_Uniprot_270120.fasta	18518.6	0.299	0	0	0	0	0	164
Box 2	Pyridoxal 5'-phosphate synthase subunit PdxS OS=Prevotella bivia DSM 20514 OX=868129 GN=pdxS PE=3 SV=1	I4Z7Z8	Prevotella_bivia_DSM20514_Uniprot_270120.fasta	31470.2	1	4	7	8	0.000886	0.155	291
Box 2	DUF1735 domain-containing protein OS=Prevotella bivia DSM 20514 OX=868129 GN=PrebiDRAFT_1690 PE=4 SV=1	I4ZAY7	Prevotella_bivia_DSM20514_Uniprot_270120.fasta	43272.3	0.999	1	1	1	0.000111	0.0384	391
Box 2	Uncharacterized protein OS=Prevotella bivia DSM 20514 OX=868129 GN=PrebiDRAFT_1689 PE=4 SV=1	I4ZAY6	Prevotella_bivia_DSM20514_Uniprot_270120.fasta	37372.4	1	2	2	2	0.000222	0.104	337
Box 2	Phosphoglycerate kinase OS=Prevotella bivia DSM 20514 OX=868129 GN=pgk PE=3 SV=1	I4ZC16	Prevotella_bivia_DSM20514_Uniprot_270120.fasta	44513.7	0.982	1	1	1	0.000111	0.0312	416
Box 2	Enoyl-[acyl-carrier-protein] reductase [NADH] OS=Prevotella bivia DSM 20514 OX=868129 GN=PrebiDRAFT_0581 PE=3 SV=1	I4Z7Y9	Prevotella_bivia_DSM20514_Uniprot_270120.fasta	31415	1	12	17	18	0.00199	0.519	285
Box 2	AMP-forming long-chain acyl-CoA synthetase OS=Prevotella bivia DSM 20514 OX=868129 GN=PrebiDRAFT_0580 PE=4 SV=1	I4Z7Y8	Prevotella_bivia_DSM20514_Uniprot_270120.fasta	69905.5	0.999	1	1	1	0.000111	0.0245	613
Box 2	Peptidyl-prolyl cis-trans isomerase (Rotamase)-cyclophilin family OS=Prevotella bivia DSM 20514 OX=868129 GN=PrebiDRAFT_1810 PE=4 SV=1	I4ZB99	Prevotella_bivia_DSM20514_Uniprot_270120.fasta	26431.7	0.977	0	0	0	0	0	235
Box 2	OMP_b-brl domain-containing protein OS=Prevotella bivia DSM 20514 OX=868129 GN=PrebiDRAFT_1680 PE=4 SV=1	I4ZAX7	Prevotella_bivia_DSM20514_Uniprot_270120.fasta	17047.5	0.962	0	0	0	0	0	159
Box 2	Glycosyl transferase OS=Prevotella bivia DSM 20514 OX=868129 GN=PrebiDRAFT_1671 PE=4 SV=1	I4ZAX2	Prevotella_bivia_DSM20514_Uniprot_270120.fasta	36265.2	1	2	2	2	0.000222	0.0597	318
Box 2	Uncharacterized protein OS=Prevotella bivia DSM 20514 OX=868129 GN=PrebiDRAFT_1669 PE=4 SV=1	I4ZAX0	Prevotella_bivia_DSM20514_Uniprot_270120.fasta	25327.1	1	4	4	4	0.000443	0.272	228
Box 2	TonB-linked outer membrane protein, SusC/RagA family OS=Prevotella bivia DSM 20514 OX=868129 GN=PrebiDRAFT_0569 PE=4 SV=1	I4Z7X8	Prevotella_bivia_DSM20514_Uniprot_270120.fasta	113048	1	3	3	3	0.000332	0.0354	1018
Box 2	C-terminal processing peptidase OS=Prevotella bivia DSM 20514 OX=868129 GN=PrebiDRAFT_1664 PE=3 SV=1	I4ZAW5	Prevotella_bivia_DSM20514_Uniprot_270120.fasta	64303.8	0.999	1	1	1	0.000111	0.0174	575
Box 2	Protein-(Glutamine-N5) methyltransferase, release factor-specific OS=Prevotella bivia DSM 20514 OX=868129 GN=PrebiDRAFT_0562 PE=3 SV=1	I4Z7X1	Prevotella_bivia_DSM20514_Uniprot_270120.fasta	32117.3	0.95	1	1	1	0.000111	0.0456	285
Box 2	ABC-type multidrug transport system, ATPase and permease component OS=Prevotella bivia DSM 20514 OX=868129 GN=PrebiDRAFT_0692 PE=4 SV=1	I4Z890	Prevotella_bivia_DSM20514_Uniprot_270120.fasta	70413.9	0.155	0	0	0	0	0	624
Box 2	Uncharacterized protein OS=Prevotella bivia DSM 20514 OX=868129 GN=PrebiDRAFT_1195 PE=4 SV=1	I4Z9M6	Prevotella_bivia_DSM20514_Uniprot_270120.fasta	42232.8	0.985	0	0	0	0	0	372
Box 2	Phosphoglycerol transferase family protein, alkaline phosphatase superfamily OS=Prevotella bivia DSM 20514 OX=868129 GN=PrebiDRAFT_0691 PE=4 SV=1	I4Z889	Prevotella_bivia_DSM20514_Uniprot_270120.fasta	75406.7	0.099	0	0	0	0	0	659
Box 2	Lauroyl/myristoyl acyltransferase OS=Prevotella bivia DSM 20514 OX=868129 GN=PrebiDRAFT_0689 PE=4 SV=1	I4Z887	Prevotella_bivia_DSM20514_Uniprot_270120.fasta	38304	0.387	0	0	0	0	0	319
Box 2	Glycosyl transferase family 11 OS=Prevotella bivia DSM 20514 OX=868129 GN=PrebiDRAFT_0688 PE=4 SV=1	I4Z886	Prevotella_bivia_DSM20514_Uniprot_270120.fasta	32097.3	1	3	4	4	0.000443	0.115	270
Box 2	dTDP-glucose 4,6-dehydratase OS=Prevotella bivia DSM 20514 OX=868129 GN=PrebiDRAFT_1657 PE=3 SV=1	I4ZAV8	Prevotella_bivia_DSM20514_Uniprot_270120.fasta	43764.5	1	2	2	2	0.000222	0.0729	384
Box 2	Cytidylate kinase OS=Prevotella bivia DSM 20514 OX=868129 GN=PrebiDRAFT_1655 PE=4 SV=1	I4ZAV6	Prevotella_bivia_DSM20514_Uniprot_270120.fasta	24006.8	1	2	2	2	0.000222	0.145	207
Box 2	Glycosyl transferase OS=Prevotella bivia DSM 20514 OX=868129 GN=PrebiDRAFT_0683 PE=4 SV=1	I4Z881	Prevotella_bivia_DSM20514_Uniprot_270120.fasta	35940.1	1	7	12	12	0.00133	0.29	317
Box 2	Putative xylanase/chitin deacetylase OS=Prevotella bivia DSM 20514 OX=868129 GN=PrebiDRAFT_0682 PE=4 SV=1	I4Z880	Prevotella_bivia_DSM20514_Uniprot_270120.fasta	30372.7	1	8	11	12	0.00133	0.374	262
Box 2	D-alanine--D-alanine ligase OS=Prevotella bivia DSM 20514 OX=868129 GN=ddl PE=3 SV=1	I4Z7Q3	Prevotella_bivia_DSM20514_Uniprot_270120.fasta	37022.9	0.988	1	1	1	0.000111	0.0361	332
Box 2	Uncharacterized protein OS=Prevotella bivia DSM 20514 OX=868129 GN=PrebiDRAFT_1184 PE=4 SV=1	I4Z9L5	Prevotella_bivia_DSM20514_Uniprot_270120.fasta	47639.4	1	10	17	21	0.00233	0.278	413
Box 2	Glycosyl transferase OS=Prevotella bivia DSM 20514 OX=868129 GN=PrebiDRAFT_0679 PE=4 SV=1	I4Z877	Prevotella_bivia_DSM20514_Uniprot_270120.fasta	30286.9	1	11	17	18	0.00199	0.477	256
Box 2	Uncharacterized protein OS=Prevotella bivia DSM 20514 OX=868129 GN=PrebiDRAFT_1777 PE=4 SV=1	I4ZB69	Prevotella_bivia_DSM20514_Uniprot_270120.fasta	17400.1	1	6	11	13	0.00144	0.469	160
Box 2	Lipoprotein-releasing system ATP-binding protein LolD OS=Prevotella bivia DSM 20514 OX=868129 GN=lolD PE=3 SV=1	I4Z7V5	Prevotella_bivia_DSM20514_Uniprot_270120.fasta	25282.5	1	7	8	9	0.000997	0.519	233
Box 2	Phosphatidylserine synthase OS=Prevotella bivia DSM 20514 OX=868129 GN=PrebiDRAFT_1774 PE=3 SV=1	I4ZB66	Prevotella_bivia_DSM20514_Uniprot_270120.fasta	26034.9	0.821	1	1	1	0.000111	0.042	238
Box 2	Outer membrane protein/protective antigen OMA87 OS=Prevotella bivia DSM 20514 OX=868129 GN=PrebiDRAFT_0674 PE=4 SV=1	I4Z872	Prevotella_bivia_DSM20514_Uniprot_270120.fasta	99545.9	1	4	4	4	0.000443	0.0722	872
Box 2	1,4-dihydroxy-2-naphthoate octaprenyltransferase OS=Prevotella bivia DSM 20514 OX=868129 GN=menA PE=3 SV=1	I4ZAU2	Prevotella_bivia_DSM20514_Uniprot_270120.fasta	35306.4	1	2	2	2	0.000222	0.0658	319
Box 2	K+dependent Na+ exchanger related-protein OS=Prevotella bivia DSM 20514 OX=868129 GN=PrebiDRAFT_1174 PE=4 SV=1	I4Z9K5	Prevotella_bivia_DSM20514_Uniprot_270120.fasta	33872.5	0.95	1	1	1	0.000111	0.0562	320
Box 2	(P)ppGpp synthetase, RelA/SpoT family OS=Prevotella bivia DSM 20514 OX=868129 GN=PrebiDRAFT_1173 PE=3 SV=1	I4Z9K4	Prevotella_bivia_DSM20514_Uniprot_270120.fasta	84785.2	0.05	0	0	0	0	0	740
Box 2	Alkyl hydroperoxide reductase, F subunit OS=Prevotella bivia DSM 20514 OX=868129 GN=PrebiDRAFT_1171 PE=4 SV=1	I4Z9K2	Prevotella_bivia_DSM20514_Uniprot_270120.fasta	56647.6	1	1	1	1	0.000111	0.0269	520
Box 2	Alkyl hydroperoxide reductase C OS=Prevotella bivia DSM 20514 OX=868129 GN=PrebiDRAFT_1170 PE=3 SV=1	I4Z9K1	Prevotella_bivia_DSM20514_Uniprot_270120.fasta	20992.7	1	4	4	4	0.000443	0.255	188
Box 2	Uracil phosphoribosyltransferase OS=Prevotella bivia DSM 20514 OX=868129 GN=PrebiDRAFT_0667 PE=4 SV=1	I4Z865	Prevotella_bivia_DSM20514_Uniprot_270120.fasta	24320.7	1	2	2	2	0.000222	0.114	219
Box 2	Lipocalin-like domain-containing protein OS=Prevotella bivia DSM 20514 OX=868129 GN=PrebiDRAFT_1636 PE=4 SV=1	I4ZAT7	Prevotella_bivia_DSM20514_Uniprot_270120.fasta	20418.4	1	2	2	2	0.000222	0.13	185
Box 2	Uncharacterized protein OS=Prevotella bivia DSM 20514 OX=868129 GN=PrebiDRAFT_1761 PE=4 SV=1	I4ZB56	Prevotella_bivia_DSM20514_Uniprot_270120.fasta	33485.9	1	6	6	6	0.000665	0.182	307
Box 2	Putative permease OS=Prevotella bivia DSM 20514 OX=868129 GN=PrebiDRAFT_0616 PE=3 SV=1	I4Z820	Prevotella_bivia_DSM20514_Uniprot_270120.fasta	59380.2	1	1	1	1	0.000111	0.0217	553
Box 2	Opacity protein OS=Prevotella bivia DSM 20514 OX=868129 GN=PrebiDRAFT_0620 PE=4 SV=1	I4Z823	Prevotella_bivia_DSM20514_Uniprot_270120.fasta	20633.8	1	2	3	3	0.000332	0.114	193
Box 2	Uncharacterized protein OS=Prevotella bivia DSM 20514 OX=868129 GN=PrebiDRAFT_0494 PE=4 SV=1	I4Z7Q5	Prevotella_bivia_DSM20514_Uniprot_270120.fasta	28157	1	3	3	4	0.000443	0.161	255
Box 2	Elongation factor P OS=Prevotella bivia DSM 20514 OX=868129 GN=efp PE=3 SV=1	I4Z7Q7	Prevotella_bivia_DSM20514_Uniprot_270120.fasta	21000	1	6	10	10	0.00111	0.606	188
Box 2	Preprotein translocase, YajC subunit OS=Prevotella bivia DSM 20514 OX=868129 GN=PrebiDRAFT_1164 PE=4 SV=1	I4Z9J5	Prevotella_bivia_DSM20514_Uniprot_270120.fasta	11745.1	0.954	1	1	1	0.000111	0.15	107
Box 2	Transcription antitermination protein NusB OS=Prevotella bivia DSM 20514 OX=868129 GN=PrebiDRAFT_1163 PE=3 SV=1	I4Z9J4	Prevotella_bivia_DSM20514_Uniprot_270120.fasta	39338	1	3	3	3	0.000332	0.113	337
Box 2	50S ribosomal protein L25 OS=Prevotella bivia DSM 20514 OX=868129 GN=rplY PE=3 SV=1	I4Z9J3	Prevotella_bivia_DSM20514_Uniprot_270120.fasta	21695.1	1	10	12	14	0.00155	0.508	197
Box 2	Beta-propeller domain-containing protein, methanol dehydrogenase OS=Prevotella bivia DSM 20514 OX=868129 GN=PrebiDRAFT_1837 PE=4 SV=1	I4ZBC5	Prevotella_bivia_DSM20514_Uniprot_270120.fasta	26840.5	1	4	6	6	0.000665	0.173	248
Box 2	ABC-type multidrug transport system, ATPase component OS=Prevotella bivia DSM 20514 OX=868129 GN=PrebiDRAFT_0527 PE=4 SV=1	I4Z7T8	Prevotella_bivia_DSM20514_Uniprot_270120.fasta	30670.5	1	5	7	9	0.000997	0.308	273
Box 2	DUF2807 domain-containing protein OS=Prevotella bivia DSM 20514 OX=868129 GN=PrebiDRAFT_0526 PE=4 SV=1	I4Z7T7	Prevotella_bivia_DSM20514_Uniprot_270120.fasta	26716	0.999	2	2	2	0.000222	0.0785	242
Box 2	DUF2807 domain-containing protein OS=Prevotella bivia DSM 20514 OX=868129 GN=PrebiDRAFT_0525 PE=4 SV=1	I4Z7T6	Prevotella_bivia_DSM20514_Uniprot_270120.fasta	28199.1	0.993	0	0	0	0	0	255
Box 2	30S ribosomal protein S1 OS=Prevotella bivia DSM 20514 OX=868129 GN=PrebiDRAFT_1625 PE=3 SV=1	I4ZAS6	Prevotella_bivia_DSM20514_Uniprot_270120.fasta	66007.3	0.193	0	0	0	0	0	589
Box 2	Uncharacterized protein OS=Prevotella bivia DSM 20514 OX=868129 GN=PrebiDRAFT_0521 PE=4 SV=1	I4Z7T2	Prevotella_bivia_DSM20514_Uniprot_270120.fasta	26757.3	1	11	12	14	0.00155	0.449	236
Box 2	Na(+)-translocating NADH-quinone reductase subunit A OS=Prevotella bivia DSM 20514 OX=868129 GN=nqrA PE=3 SV=1	I4ZAS4	Prevotella_bivia_DSM20514_Uniprot_270120.fasta	49385.4	1	2	3	3	0.000332	0.0973	452
Box 2	2-dehydro-3-deoxyphosphooctonate aldolase OS=Prevotella bivia DSM 20514 OX=868129 GN=PrebiDRAFT_1746 PE=3 SV=1	I4ZB43	Prevotella_bivia_DSM20514_Uniprot_270120.fasta	27588.2	0.998	1	1	1	0.000111	0.0357	252
Box 2	Na(+)-translocating NADH-quinone reductase subunit C OS=Prevotella bivia DSM 20514 OX=868129 GN=nqrC PE=3 SV=1	I4ZAS2	Prevotella_bivia_DSM20514_Uniprot_270120.fasta	25973.7	1	10	13	14	0.00155	0.409	237
Box 2	Fucose permease OS=Prevotella bivia DSM 20514 OX=868129 GN=PrebiDRAFT_0504 PE=4 SV=1	I4Z7R5	Prevotella_bivia_DSM20514_Uniprot_270120.fasta	46026.7	1	2	2	3	0.000332	0.0457	438
Box 2	Uncharacterized protein OS=Prevotella bivia DSM 20514 OX=868129 GN=PrebiDRAFT_0506 PE=4 SV=1	I4Z7R7	Prevotella_bivia_DSM20514_Uniprot_270120.fasta	14614.7	1	3	3	3	0.000332	0.282	131
Box 2	Uncharacterized protein OS=Prevotella bivia DSM 20514 OX=868129 GN=PrebiDRAFT_0508 PE=4 SV=1	I4Z7R9	Prevotella_bivia_DSM20514_Uniprot_270120.fasta	34606.7	1	12	14	14	0.00155	0.511	307
Box 2	Putative N-acetylglucosamine kinase OS=Prevotella bivia DSM 20514 OX=868129 GN=PrebiDRAFT_1598 PE=4 SV=1	I4ZAQ0	Prevotella_bivia_DSM20514_Uniprot_270120.fasta	32552.7	1	3	3	3	0.000332	0.119	295
Box 2	Protein RecA OS=Prevotella bivia DSM 20514 OX=868129 GN=recA PE=3 SV=1	I4Z7S9	Prevotella_bivia_DSM20514_Uniprot_270120.fasta	36598.6	1	5	8	8	0.000886	0.223	341
Box 2	Saccharopine dehydrogenase-like oxidoreductase OS=Prevotella bivia DSM 20514 OX=868129 GN=PrebiDRAFT_0517 PE=4 SV=1	I4Z7S8	Prevotella_bivia_DSM20514_Uniprot_270120.fasta	47665.1	1	3	3	3	0.000332	0.0881	420
Box 2	Putative O-methyltransferase OS=Prevotella bivia DSM 20514 OX=868129 GN=PrebiDRAFT_0645 PE=4 SV=1	I4Z847	Prevotella_bivia_DSM20514_Uniprot_270120.fasta	23967.4	0.998	1	1	1	0.000111	0.0476	210
Box 2	Carbamoyl-phosphate synthase small chain OS=Prevotella bivia DSM 20514 OX=868129 GN=carA PE=3 SV=1	I4ZB35	Prevotella_bivia_DSM20514_Uniprot_270120.fasta	39939.8	0.28	0	0	0	0	0	358
Box 2	tRNA (guanine-N(7)-)-methyltransferase OS=Prevotella bivia DSM 20514 OX=868129 GN=trmB PE=3 SV=1	I4ZAR4	Prevotella_bivia_DSM20514_Uniprot_270120.fasta	31074.4	1	9	9	10	0.00111	0.389	265
Box 2	Endonuclease OS=Prevotella bivia DSM 20514 OX=868129 GN=PrebiDRAFT_0317 PE=3 SV=1	I4Z798	Prevotella_bivia_DSM20514_Uniprot_270120.fasta	36200.3	1	4	4	4	0.000443	0.233	318
Box 2	Periplasmic protein involved in polysaccharide export OS=Prevotella bivia DSM 20514 OX=868129 GN=PrebiDRAFT_1735 PE=4 SV=1	I4ZB32	Prevotella_bivia_DSM20514_Uniprot_270120.fasta	29413.9	1	7	10	12	0.00133	0.491	271
Box 2	Uncharacterized protein OS=Prevotella bivia DSM 20514 OX=868129 GN=PrebiDRAFT_0824 PE=4 SV=1	I4Z8M0	Prevotella_bivia_DSM20514_Uniprot_270120.fasta	36374	1	3	3	3	0.000332	0.113	311
Box 2	Uncharacterized protein OS=Prevotella bivia DSM 20514 OX=868129 GN=PrebiDRAFT_1733 PE=4 SV=1	I4ZB30	Prevotella_bivia_DSM20514_Uniprot_270120.fasta	41906.4	1	10	10	11	0.00122	0.326	368
Box 2	Transcriptional regulator OS=Prevotella bivia DSM 20514 OX=868129 GN=PrebiDRAFT_1168 PE=3 SV=1	I4Z9J9	Prevotella_bivia_DSM20514_Uniprot_270120.fasta	35720.2	1	2	2	2	0.000222	0.0649	308
Box 2	Putative Zn-dependent peptidase OS=Prevotella bivia DSM 20514 OX=868129 GN=PrebiDRAFT_0638 PE=3 SV=1	I4Z840	Prevotella_bivia_DSM20514_Uniprot_270120.fasta	105806	0.686	1	1	1	0.000111	0.0117	938
Box 2	AAA+ family ATPase OS=Prevotella bivia DSM 20514 OX=868129 GN=PrebiDRAFT_1144 PE=4 SV=1	I4Z9H6	Prevotella_bivia_DSM20514_Uniprot_270120.fasta	40516.8	1	7	8	9	0.000997	0.229	363
Box 2	Subtilisin-like serine protease OS=Prevotella bivia DSM 20514 OX=868129 GN=PrebiDRAFT_1143 PE=4 SV=1	I4Z9H5	Prevotella_bivia_DSM20514_Uniprot_270120.fasta	86294.5	0.501	1	1	1	0.000111	0.0143	770
Box 2	S-adenosylmethionine synthase OS=Prevotella bivia DSM 20514 OX=868129 GN=metK PE=3 SV=1	I4Z839	Prevotella_bivia_DSM20514_Uniprot_270120.fasta	47772.5	0.353	0	0	0	0	0	430
Box 2	Membrane-bound metallopeptidase OS=Prevotella bivia DSM 20514 OX=868129 GN=PrebiDRAFT_0507 PE=4 SV=1	I4Z7R8	Prevotella_bivia_DSM20514_Uniprot_270120.fasta	71064.7	0.98	0	0	0	0	0	639
Box 2	Uroporphyrinogen-III synthase OS=Prevotella bivia DSM 20514 OX=868129 GN=PrebiDRAFT_0635 PE=4 SV=1	I4Z837	Prevotella_bivia_DSM20514_Uniprot_270120.fasta	28260.1	1	6	8	8	0.000886	0.23	248
Box 2	Uncharacterized protein OS=Prevotella bivia DSM 20514 OX=868129 GN=PrebiDRAFT_1606 PE=4 SV=1	I4ZAQ8	Prevotella_bivia_DSM20514_Uniprot_270120.fasta	30745.5	1	2	2	2	0.000222	0.103	261
Box 2	Galactokinase OS=Prevotella bivia DSM 20514 OX=868129 GN=PrebiDRAFT_0503 PE=3 SV=1	I4Z7R4	Prevotella_bivia_DSM20514_Uniprot_270120.fasta	43293.3	0.321	0	0	0	0	0	386
Box 2	Uncharacterized protein OS=Prevotella bivia DSM 20514 OX=868129 GN=PrebiDRAFT_1612 PE=4 SV=1	I4ZAR3	Prevotella_bivia_DSM20514_Uniprot_270120.fasta	54548.3	1	2	2	2	0.000222	0.0503	477
Box 2	Cation diffusion facilitator family transporter OS=Prevotella bivia DSM 20514 OX=868129 GN=PrebiDRAFT_0628 PE=4 SV=1	I4Z830	Prevotella_bivia_DSM20514_Uniprot_270120.fasta	35643.5	0.999	1	2	2	0.000222	0.0436	321
Box 2	Na(+)-translocating NADH-quinone reductase subunit F OS=Prevotella bivia DSM 20514 OX=868129 GN=nqrF PE=3 SV=1	I4ZAR9	Prevotella_bivia_DSM20514_Uniprot_270120.fasta	46956	0.81	1	1	1	0.000111	0.0262	420
Box 2	Alpha-glucan phosphorylase OS=Prevotella bivia DSM 20514 OX=868129 GN=PrebiDRAFT_0648 PE=4 SV=1	I4Z850	Prevotella_bivia_DSM20514_Uniprot_270120.fasta	98243.1	0.425	0	0	0	0	0	852
Box 2	L-asparaginase type I family protein OS=Prevotella bivia DSM 20514 OX=868129 GN=PrebiDRAFT_1734 PE=4 SV=1	I4ZB31	Prevotella_bivia_DSM20514_Uniprot_270120.fasta	38872.8	0.95	1	1	1	0.000111	0.0432	347
Box 2	Plasmid pRiA4b ORF-3-like protein OS=Prevotella bivia DSM 20514 OX=868129 GN=PrebiDRAFT_0657 PE=4 SV=1	I4Z856	Prevotella_bivia_DSM20514_Uniprot_270120.fasta	27649.3	1	6	9	9	0.000997	0.304	237
Box 2	2-oxoacid:ferredoxin oxidoreductase, beta subunit OS=Prevotella bivia DSM 20514 OX=868129 GN=PrebiDRAFT_0659 PE=4 SV=1	I4Z858	Prevotella_bivia_DSM20514_Uniprot_270120.fasta	36809.3	0.999	1	1	1	0.000111	0.0328	335
Box 2	Endonuclease III OS=Prevotella bivia DSM 20514 OX=868129 GN=nth PE=3 SV=1	I4ZCF3	Prevotella_bivia_DSM20514_Uniprot_270120.fasta	24532.4	0.05	0	0	0	0	0	216
Box 2	Uncharacterized protein OS=Prevotella bivia DSM 20514 OX=868129 GN=PrebiDRAFT_2248 PE=4 SV=1	I4ZCF2	Prevotella_bivia_DSM20514_Uniprot_270120.fasta	27359.8	0.179	0	0	0	0	0	237
Box 2	Ribonuclease Y OS=Prevotella bivia DSM 20514 OX=868129 GN=rny PE=3 SV=1	I4Z6Y1	Prevotella_bivia_DSM20514_Uniprot_270120.fasta	57579	1	1	1	1	0.000111	0.0292	513
Box 2	Glycosyl transferase OS=Prevotella bivia DSM 20514 OX=868129 GN=PrebiDRAFT_0497 PE=4 SV=1	I4Z7Q8	Prevotella_bivia_DSM20514_Uniprot_270120.fasta	41443.1	0.358	0	0	0	0	0	360
Box 2	Putative membrane protein OS=Prevotella bivia DSM 20514 OX=868129 GN=PrebiDRAFT_0624 PE=4 SV=1	I4Z827	Prevotella_bivia_DSM20514_Uniprot_270120.fasta	36530.7	1	4	4	4	0.000443	0.101	318
Box 2	Uracil-xanthine permease OS=Prevotella bivia DSM 20514 OX=868129 GN=PrebiDRAFT_1722 PE=4 SV=1	I4ZB19	Prevotella_bivia_DSM20514_Uniprot_270120.fasta	42297.1	0.988	1	1	1	0.000111	0.0199	402
Box 2	Na(+)-translocating NADH-quinone reductase subunit B OS=Prevotella bivia DSM 20514 OX=868129 GN=nqrB PE=3 SV=1	I4ZAS3	Prevotella_bivia_DSM20514_Uniprot_270120.fasta	41428.4	1	4	5	8	0.000886	0.106	386
Box 2	Uncharacterized protein OS=Prevotella bivia DSM 20514 OX=868129 GN=PrebiDRAFT_0491 PE=4 SV=1	I4Z7Q2	Prevotella_bivia_DSM20514_Uniprot_270120.fasta	24203	1	4	5	5	0.000554	0.177	220
Box 2	Uridine phosphorylase OS=Prevotella bivia DSM 20514 OX=868129 GN=PrebiDRAFT_1716 PE=4 SV=1	I4ZB13	Prevotella_bivia_DSM20514_Uniprot_270120.fasta	32374.1	0.848	0	0	0	0	0	291
Box 2	50S ribosomal protein L27 OS=Prevotella bivia DSM 20514 OX=868129 GN=rpmA PE=3 SV=1	I4ZB10	Prevotella_bivia_DSM20514_Uniprot_270120.fasta	10344.7	0.997	1	1	1	0.000111	0.0938	96
Box 2	Peptidyl-prolyl cis-trans isomerase OS=Prevotella bivia DSM 20514 OX=868129 GN=PrebiDRAFT_0529 PE=3 SV=1	I4Z7U0	Prevotella_bivia_DSM20514_Uniprot_270120.fasta	22624.5	1	10	17	18	0.00199	0.629	205
Box 2	Uncharacterized protein OS=Prevotella bivia DSM 20514 OX=868129 GN=PrebiDRAFT_0532 PE=4 SV=1	I4Z7U3	Prevotella_bivia_DSM20514_Uniprot_270120.fasta	31361.4	1	9	13	13	0.00144	0.513	277
Box 2	Periplasmic protease OS=Prevotella bivia DSM 20514 OX=868129 GN=PrebiDRAFT_0533 PE=4 SV=1	I4Z7U4	Prevotella_bivia_DSM20514_Uniprot_270120.fasta	38836.5	1	2	2	2	0.000222	0.0641	343
Box 2	Lactate dehydrogenase-like oxidoreductase OS=Prevotella bivia DSM 20514 OX=868129 GN=PrebiDRAFT_2244 PE=3 SV=1	I4ZCE8	Prevotella_bivia_DSM20514_Uniprot_270120.fasta	35207.4	1	5	6	7	0.000776	0.172	319
Box 2	Uncharacterized protein OS=Prevotella bivia DSM 20514 OX=868129 GN=PrebiDRAFT_2239 PE=4 SV=1	I4ZCE4	Prevotella_bivia_DSM20514_Uniprot_270120.fasta	53348.7	1	2	2	2	0.000222	0.0552	471
Box 2	Fe-S oxidoreductase OS=Prevotella bivia DSM 20514 OX=868129 GN=PrebiDRAFT_2238 PE=4 SV=1	I4ZCE3	Prevotella_bivia_DSM20514_Uniprot_270120.fasta	27057.2	1	4	4	4	0.000443	0.23	243
Box 2	ABC-type transport system involved in resistance to organic solvents, periplasmic component OS=Prevotella bivia DSM 20514 OX=868129 GN=PrebiDRAFT_2236 PE=4 SV=1	I4ZCE1	Prevotella_bivia_DSM20514_Uniprot_270120.fasta	35256.5	0.997	1	1	1	0.000111	0.0245	326
Box 2	50S ribosomal protein L21 OS=Prevotella bivia DSM 20514 OX=868129 GN=rplU PE=3 SV=1	I4ZB09	Prevotella_bivia_DSM20514_Uniprot_270120.fasta	16469	1	2	2	2	0.000222	0.156	147
Box 2	Demethylmenaquinone methyltransferase OS=Prevotella bivia DSM 20514 OX=868129 GN=menG PE=3 SV=1	I4ZB05	Prevotella_bivia_DSM20514_Uniprot_270120.fasta	27495.8	1	2	2	2	0.000222	0.119	244
Box 2	RNA polymerase sigma factor, sigma-70 family OS=Prevotella bivia DSM 20514 OX=868129 GN=PrebiDRAFT_1760 PE=3 SV=1	I4ZB55	Prevotella_bivia_DSM20514_Uniprot_270120.fasta	32977.6	1	8	11	11	0.00122	0.397	290
Box 2	Glutamate racemase OS=Prevotella bivia DSM 20514 OX=868129 GN=murI PE=3 SV=1	I4Z876	Prevotella_bivia_DSM20514_Uniprot_270120.fasta	31481	1	7	7	7	0.000776	0.28	279
Box 2	1,4-dihydroxy-2-naphthoyl-CoA synthase OS=Prevotella bivia DSM 20514 OX=868129 GN=menB PE=3 SV=1	I4Z9E5	Prevotella_bivia_DSM20514_Uniprot_270120.fasta	32693	1	2	2	2	0.000222	0.0856	292
Box 2	Diadenylate cyclase OS=Prevotella bivia DSM 20514 OX=868129 GN=dacA PE=3 SV=1	I4Z806	Prevotella_bivia_DSM20514_Uniprot_270120.fasta	28675.3	1	9	13	15	0.00166	0.375	256
Box 2	Dihydropteroate synthase OS=Prevotella bivia DSM 20514 OX=868129 GN=PrebiDRAFT_0600 PE=4 SV=1	I4Z805	Prevotella_bivia_DSM20514_Uniprot_270120.fasta	29889.7	1	4	4	5	0.000554	0.167	270
Box 2	Transcriptional regulator OS=Prevotella bivia DSM 20514 OX=868129 GN=PrebiDRAFT_1582 PE=3 SV=1	I4ZAN5	Prevotella_bivia_DSM20514_Uniprot_270120.fasta	34003.7	1	3	3	3	0.000332	0.126	302
Box 2	23S rRNA (Uracil-5-)-methyltransferase RumA OS=Prevotella bivia DSM 20514 OX=868129 GN=PrebiDRAFT_1647 PE=3 SV=1	I4ZAU8	Prevotella_bivia_DSM20514_Uniprot_270120.fasta	54306.8	1	1	1	1	0.000111	0.0294	476
Box 2	4-hydroxy-tetrahydrodipicolinate synthase OS=Prevotella bivia DSM 20514 OX=868129 GN=dapA PE=3 SV=1	I4ZAU9	Prevotella_bivia_DSM20514_Uniprot_270120.fasta	32336.8	1	2	3	3	0.000332	0.102	294
Box 2	Glycosyltransferase OS=Prevotella bivia DSM 20514 OX=868129 GN=PrebiDRAFT_0685 PE=4 SV=1	I4Z883	Prevotella_bivia_DSM20514_Uniprot_270120.fasta	45672.1	0.709	1	1	1	0.000111	0.0381	394
Box 2	Glycosyltransferase OS=Prevotella bivia DSM 20514 OX=868129 GN=PrebiDRAFT_1101 PE=4 SV=1	I4Z9D8	Prevotella_bivia_DSM20514_Uniprot_270120.fasta	42933.3	0.6	1	1	1	0.000111	0.034	382
Box 2	Uncharacterized protein OS=Prevotella bivia DSM 20514 OX=868129 GN=PrebiDRAFT_0558 PE=4 SV=1	I4Z7W7	Prevotella_bivia_DSM20514_Uniprot_270120.fasta	28860.4	1	3	3	3	0.000332	0.208	255
Box 2	Zn-ribbon protein OS=Prevotella bivia DSM 20514 OX=868129 GN=PrebiDRAFT_2218 PE=4 SV=1	I4ZCC6	Prevotella_bivia_DSM20514_Uniprot_270120.fasta	31930	1	10	15	15	0.00166	0.347	274
Box 2	Glycosyl transferase OS=Prevotella bivia DSM 20514 OX=868129 GN=PrebiDRAFT_1095 PE=4 SV=1	I4Z9D2	Prevotella_bivia_DSM20514_Uniprot_270120.fasta	37849.5	0.071	0	0	0	0	0	326
Box 2	Putative glycosyltransferase OS=Prevotella bivia DSM 20514 OX=868129 GN=PrebiDRAFT_1094 PE=4 SV=1	I4Z9D1	Prevotella_bivia_DSM20514_Uniprot_270120.fasta	32830.5	0.746	1	1	1	0.000111	0.0502	279
Box 2	Uncharacterized protein OS=Prevotella bivia DSM 20514 OX=868129 GN=PrebiDRAFT_2213 PE=4 SV=1	I4ZCC1	Prevotella_bivia_DSM20514_Uniprot_270120.fasta	22364.4	0.805	1	1	1	0.000111	0.0663	196
Box 2	Uncharacterized protein OS=Prevotella bivia DSM 20514 OX=868129 GN=PrebiDRAFT_2212 PE=4 SV=1	I4ZCC0	Prevotella_bivia_DSM20514_Uniprot_270120.fasta	29876.7	0.999	1	1	1	0.000111	0.0588	255
Box 2	Dipeptidase OS=Prevotella bivia DSM 20514 OX=868129 GN=PrebiDRAFT_1576 PE=3 SV=1	I4ZAM9	Prevotella_bivia_DSM20514_Uniprot_270120.fasta	61019	0.614	1	2	2	0.000222	0.0257	544
Box 2	GSCFA family protein OS=Prevotella bivia DSM 20514 OX=868129 GN=PrebiDRAFT_1575 PE=4 SV=1	I4ZAM8	Prevotella_bivia_DSM20514_Uniprot_270120.fasta	31063.9	1	4	4	4	0.000443	0.213	267
Box 2	5'-methylthioadenosine/S-adenosylhomocysteine nucleosidase OS=Prevotella bivia DSM 20514 OX=868129 GN=PrebiDRAFT_1571 PE=3 SV=1	I4ZAM4	Prevotella_bivia_DSM20514_Uniprot_270120.fasta	27055.7	1	4	4	4	0.000443	0.169	242
Box 2	Chaperone protein DnaJ OS=Prevotella bivia DSM 20514 OX=868129 GN=dnaJ PE=3 SV=1	I4ZAB3	Prevotella_bivia_DSM20514_Uniprot_270120.fasta	41643.9	0.153	0	0	0	0	0	386
Box 2	Protein-export membrane protein SecG OS=Prevotella bivia DSM 20514 OX=868129 GN=PrebiDRAFT_2211 PE=3 SV=1	I4ZCB9	Prevotella_bivia_DSM20514_Uniprot_270120.fasta	12573.7	1	2	2	2	0.000222	0.273	121
Box 2	Acyl-(Acyl carrier protein)--UDP-N-acetylglucosamine O-acyltransferase OS=Prevotella bivia DSM 20514 OX=868129 GN=PrebiDRAFT_2206 PE=4 SV=1	I4ZCB5	Prevotella_bivia_DSM20514_Uniprot_270120.fasta	28349.4	1	7	9	9	0.000997	0.304	260
Box 2	Outer membrane protein OS=Prevotella bivia DSM 20514 OX=868129 GN=PrebiDRAFT_2205 PE=3 SV=1	I4ZCB4	Prevotella_bivia_DSM20514_Uniprot_270120.fasta	50462.9	0.961	1	1	1	0.000111	0.0305	459
Box 2	Hydrophobe/amphiphile efflux-1 (HAE1) family transporter OS=Prevotella bivia DSM 20514 OX=868129 GN=PrebiDRAFT_2204 PE=3 SV=1	I4ZCB3	Prevotella_bivia_DSM20514_Uniprot_270120.fasta	118902	0.895	0	0	0	0	0	1090
Box 2	RND family efflux transporter, MFP subunit OS=Prevotella bivia DSM 20514 OX=868129 GN=PrebiDRAFT_2203 PE=3 SV=1	I4ZCB2	Prevotella_bivia_DSM20514_Uniprot_270120.fasta	46725	1	2	2	2	0.000222	0.0856	444
Box 2	Peroxiredoxin OS=Prevotella bivia DSM 20514 OX=868129 GN=PrebiDRAFT_2201 PE=4 SV=1	I4ZCB0	Prevotella_bivia_DSM20514_Uniprot_270120.fasta	31589.9	1	3	4	4	0.000443	0.155	278
Box 2	Pyruvate:ferredoxin (Flavodoxin) oxidoreductase, homodimeric OS=Prevotella bivia DSM 20514 OX=868129 GN=PrebiDRAFT_1564 PE=3 SV=1	I4ZAL7	Prevotella_bivia_DSM20514_Uniprot_270120.fasta	131432	1	2	2	2	0.000222	0.0218	1191
Box 2	Uncharacterized protein OS=Prevotella bivia DSM 20514 OX=868129 GN=PrebiDRAFT_1561 PE=4 SV=1	I4ZAL4	Prevotella_bivia_DSM20514_Uniprot_270120.fasta	41975.9	0.166	0	0	0	0	0	364
Box 2	Phosphate-selective porin O and P OS=Prevotella bivia DSM 20514 OX=868129 GN=PrebiDRAFT_1560 PE=4 SV=1	I4ZAL3	Prevotella_bivia_DSM20514_Uniprot_270120.fasta	42235.6	1	4	5	5	0.000554	0.139	373
Box 2	N-(5'-phosphoribosyl)anthranilate isomerase OS=Prevotella bivia DSM 20514 OX=868129 GN=trpF PE=3 SV=1	I4ZAL1	Prevotella_bivia_DSM20514_Uniprot_270120.fasta	25997	1	4	4	4	0.000443	0.25	232
Box 2	Acetyltransferase, fucose-4-O-acetylase OS=Prevotella bivia DSM 20514 OX=868129 GN=PrebiDRAFT_1081 PE=4 SV=1	I4Z9B8	Prevotella_bivia_DSM20514_Uniprot_270120.fasta	37679.6	0.976	1	1	1	0.000111	0.0334	329
Box 2	Aminoacyl-histidine dipeptidase OS=Prevotella bivia DSM 20514 OX=868129 GN=PrebiDRAFT_1076 PE=4 SV=1	I4Z9B3	Prevotella_bivia_DSM20514_Uniprot_270120.fasta	53048.2	0.493	1	1	1	0.000111	0.0289	484
Box 2	Response regulator with CheY-like receiver domain and winged-helix DNA-binding domain OS=Prevotella bivia DSM 20514 OX=868129 GN=PrebiDRAFT_2195 PE=4 SV=1	I4ZCA5	Prevotella_bivia_DSM20514_Uniprot_270120.fasta	26049.3	1	5	5	5	0.000554	0.329	228
Box 2	Ribosomal RNA small subunit methyltransferase A OS=Prevotella bivia DSM 20514 OX=868129 GN=rsmA PE=3 SV=1	I4Z9B1	Prevotella_bivia_DSM20514_Uniprot_270120.fasta	30816	1	1	2	2	0.000222	0.0375	267
Box 2	Aspartate-semialdehyde dehydrogenase OS=Prevotella bivia DSM 20514 OX=868129 GN=asd PE=3 SV=1	I4Z7V7	Prevotella_bivia_DSM20514_Uniprot_270120.fasta	37262.9	1	2	2	2	0.000222	0.0861	337
Box 2	Zn-dependent oligopeptidase OS=Prevotella bivia DSM 20514 OX=868129 GN=PrebiDRAFT_1549 PE=3 SV=1	I4ZAK6	Prevotella_bivia_DSM20514_Uniprot_270120.fasta	80301.2	1	2	2	2	0.000222	0.0335	716
Box 2	FtsH-interacting integral membrane protein OS=Prevotella bivia DSM 20514 OX=868129 GN=PrebiDRAFT_1545 PE=3 SV=1	I4ZAK2	Prevotella_bivia_DSM20514_Uniprot_270120.fasta	26276.5	0.707	1	1	1	0.000111	0.0544	239
Box 2	Esterase/lipase OS=Prevotella bivia DSM 20514 OX=868129 GN=PrebiDRAFT_0863 PE=4 SV=1	I4Z8Q9	Prevotella_bivia_DSM20514_Uniprot_270120.fasta	30524	0.238	0	0	0	0	0	274
Box 2	Mg2+/Co2+ transporter OS=Prevotella bivia DSM 20514 OX=868129 GN=PrebiDRAFT_1069 PE=3 SV=1	I4Z9A6	Prevotella_bivia_DSM20514_Uniprot_270120.fasta	35756.1	1	6	6	7	0.000776	0.247	308
Box 2	Phosphatidylserine decarboxylase-related protein OS=Prevotella bivia DSM 20514 OX=868129 GN=PrebiDRAFT_1773 PE=3 SV=1	I4ZB65	Prevotella_bivia_DSM20514_Uniprot_270120.fasta	26718.5	1	3	7	7	0.000776	0.238	235
Box 2	Mannose-1-phosphate guanylyltransferase OS=Prevotella bivia DSM 20514 OX=868129 GN=PrebiDRAFT_1542 PE=4 SV=1	I4ZAJ9	Prevotella_bivia_DSM20514_Uniprot_270120.fasta	41779.2	0.461	0	0	0	0	0	365
Box 2	HEPN_MAE_28990 domain-containing protein OS=Prevotella bivia DSM 20514 OX=868129 GN=PrebiDRAFT_1540 PE=4 SV=1	I4ZAJ8	Prevotella_bivia_DSM20514_Uniprot_270120.fasta	25759.9	1	2	2	2	0.000222	0.124	226
Box 2	Uncharacterized protein OS=Prevotella bivia DSM 20514 OX=868129 GN=PrebiDRAFT_1537 PE=4 SV=1	I4ZAJ5	Prevotella_bivia_DSM20514_Uniprot_270120.fasta	46707	0.91	1	1	1	0.000111	0.0327	397
Box 2	TonB family protein OS=Prevotella bivia DSM 20514 OX=868129 GN=PrebiDRAFT_1961 PE=4 SV=1	I4ZBP5	Prevotella_bivia_DSM20514_Uniprot_270120.fasta	29185.2	1	5	6	7	0.000776	0.246	264
Box 2	60 kDa chaperonin OS=Prevotella bivia DSM 20514 OX=868129 GN=groL PE=3 SV=1	I4ZAJ2	Prevotella_bivia_DSM20514_Uniprot_270120.fasta	57712.6	1	18	25	26	0.00288	0.436	541
Box 2	10 kDa chaperonin OS=Prevotella bivia DSM 20514 OX=868129 GN=groS PE=3 SV=1	I4ZAJ1	Prevotella_bivia_DSM20514_Uniprot_270120.fasta	9657.3	0.146	0	0	0	0	0	89
Box 2	Ribonuclease Z OS=Prevotella bivia DSM 20514 OX=868129 GN=rnz PE=3 SV=1	I4ZAT6	Prevotella_bivia_DSM20514_Uniprot_270120.fasta	34881.5	0.121	0	0	0	0	0	304
Box 2	Protein involved in cell division OS=Prevotella bivia DSM 20514 OX=868129 GN=PrebiDRAFT_0553 PE=4 SV=1	I4Z7W3	Prevotella_bivia_DSM20514_Uniprot_270120.fasta	34854.3	0.997	0	0	0	0	0	298
Box 2	Uncharacterized protein OS=Prevotella bivia DSM 20514 OX=868129 GN=PrebiDRAFT_0427 PE=4 SV=1	I4Z7J5	Prevotella_bivia_DSM20514_Uniprot_270120.fasta	32221.1	0.956	1	1	1	0.000111	0.0417	288
Box 2	DNA-directed RNA polymerase subunit alpha OS=Prevotella bivia DSM 20514 OX=868129 GN=rpoA PE=3 SV=1	I4Z933	Prevotella_bivia_DSM20514_Uniprot_270120.fasta	37618.3	1	8	11	12	0.00133	0.325	332
Box 2	Quinolinate synthase A OS=Prevotella bivia DSM 20514 OX=868129 GN=nadA PE=3 SV=1	I4ZAI6	Prevotella_bivia_DSM20514_Uniprot_270120.fasta	36724.5	0.87	1	1	1	0.000111	0.03	333
Box 2	Nicotinate-nucleotide pyrophosphorylase OS=Prevotella bivia DSM 20514 OX=868129 GN=PrebiDRAFT_1526 PE=3 SV=1	I4ZAI5	Prevotella_bivia_DSM20514_Uniprot_270120.fasta	31241.5	1	8	11	16	0.00177	0.289	284
Box 2	Rubrerythrin OS=Prevotella bivia DSM 20514 OX=868129 GN=PrebiDRAFT_1525 PE=4 SV=1	I4ZAI4	Prevotella_bivia_DSM20514_Uniprot_270120.fasta	24499.2	1	5	9	9	0.000997	0.359	217
Box 2	Uncharacterized protein OS=Prevotella bivia DSM 20514 OX=868129 GN=PrebiDRAFT_0541 PE=4 SV=1	I4Z7V1	Prevotella_bivia_DSM20514_Uniprot_270120.fasta	35678.9	0.95	1	1	1	0.000111	0.0497	322
Box 2	Nucleoside-diphosphate-sugar epimerase OS=Prevotella bivia DSM 20514 OX=868129 GN=PrebiDRAFT_0420 PE=4 SV=1	I4Z7I9	Prevotella_bivia_DSM20514_Uniprot_270120.fasta	35343.4	1	5	6	6	0.000665	0.276	319
Box 2	Signal peptide peptidase SppA, 67K type OS=Prevotella bivia DSM 20514 OX=868129 GN=PrebiDRAFT_0418 PE=4 SV=1	I4Z7I7	Prevotella_bivia_DSM20514_Uniprot_270120.fasta	64871.4	0.05	0	0	0	0	0	592
Box 2	Purine nucleoside phosphorylase OS=Prevotella bivia DSM 20514 OX=868129 GN=PrebiDRAFT_0416 PE=3 SV=1	I4Z7I5	Prevotella_bivia_DSM20514_Uniprot_270120.fasta	29971.6	0.998	1	1	1	0.000111	0.0595	269
Box 2	30S ribosomal protein S5 OS=Prevotella bivia DSM 20514 OX=868129 GN=rpsE PE=3 SV=1	I4Z924	Prevotella_bivia_DSM20514_Uniprot_270120.fasta	17492.3	1	6	7	7	0.000776	0.429	170
Box 2	30S ribosomal protein S3 OS=Prevotella bivia DSM 20514 OX=868129 GN=rpsC PE=3 SV=1	I4Z913	Prevotella_bivia_DSM20514_Uniprot_270120.fasta	27471.6	1	12	19	51	0.00565	0.449	245
Box 2	Outer membrane receptor protein OS=Prevotella bivia DSM 20514 OX=868129 GN=PrebiDRAFT_1595 PE=3 SV=1	I4ZAP7	Prevotella_bivia_DSM20514_Uniprot_270120.fasta	79756.7	1	9	9	9	0.000997	0.176	711
Box 2	Translation initiation factor IF-3 OS=Prevotella bivia DSM 20514 OX=868129 GN=infC PE=3 SV=1	I4ZBE2	Prevotella_bivia_DSM20514_Uniprot_270120.fasta	26254.7	1	13	19	23	0.00255	0.423	227
Box 2	50S ribosomal protein L19 OS=Prevotella bivia DSM 20514 OX=868129 GN=rplS PE=3 SV=1	I4Z954	Prevotella_bivia_DSM20514_Uniprot_270120.fasta	13494.6	1	1	1	1	0.000111	0.143	119
Box 2	50S ribosomal protein L22 OS=Prevotella bivia DSM 20514 OX=868129 GN=rplV PE=3 SV=1	I4Z912	Prevotella_bivia_DSM20514_Uniprot_270120.fasta	15598.6	1	4	5	5	0.000554	0.235	136
Box 2	Uncharacterized protein OS=Prevotella bivia DSM 20514 OX=868129 GN=PrebiDRAFT_1889 PE=4 SV=1	I4ZBH5	Prevotella_bivia_DSM20514_Uniprot_270120.fasta	96257.9	1	13	16	17	0.00188	0.196	861
Box 2	Uncharacterized protein OS=Prevotella bivia DSM 20514 OX=868129 GN=PrebiDRAFT_1070 PE=4 SV=1	I4Z9A7	Prevotella_bivia_DSM20514_Uniprot_270120.fasta	68621.5	0.991	1	1	1	0.000111	0.0274	585
Box 2	Copper/silver-translocating P-type ATPase,heavy metal-translocating P-type ATPase, Cd/Co/Hg/Pb/Zn-transporting OS=Prevotella bivia DSM 20514 OX=868129 GN=PrebiDRAFT_0457 PE=3 SV=1	I4Z7M2	Prevotella_bivia_DSM20514_Uniprot_270120.fasta	76088.6	1	8	9	11	0.00122	0.162	708
Box 2	30S ribosomal protein S4 OS=Prevotella bivia DSM 20514 OX=868129 GN=rpsD PE=3 SV=1	I4Z932	Prevotella_bivia_DSM20514_Uniprot_270120.fasta	22552.4	1	10	11	12	0.00133	0.468	201
Box 2	2-amino-3-ketobutyrate coenzyme A ligase OS=Prevotella bivia DSM 20514 OX=868129 GN=kbl PE=3 SV=1	I4Z7Q1	Prevotella_bivia_DSM20514_Uniprot_270120.fasta	43869	1	8	11	11	0.00122	0.268	395
Box 2	50S ribosomal protein L4 OS=Prevotella bivia DSM 20514 OX=868129 GN=rplD PE=3 SV=1	I4Z908	Prevotella_bivia_DSM20514_Uniprot_270120.fasta	23047.8	1	15	27	88	0.00975	0.608	209
Box 2	50S ribosomal protein L17 OS=Prevotella bivia DSM 20514 OX=868129 GN=rplQ PE=3 SV=1	I4Z934	Prevotella_bivia_DSM20514_Uniprot_270120.fasta	17802.2	1	9	12	12	0.00133	0.513	158
Box 2	Aspartate ammonia-lyase OS=Prevotella bivia DSM 20514 OX=868129 GN=PrebiDRAFT_0927 PE=4 SV=1	I4Z8X1	Prevotella_bivia_DSM20514_Uniprot_270120.fasta	52075.3	1	3	3	3	0.000332	0.0882	476
Box 2	ATP-dependent zinc metalloprotease FtsH OS=Prevotella bivia DSM 20514 OX=868129 GN=ftsH PE=3 SV=1	I4Z998	Prevotella_bivia_DSM20514_Uniprot_270120.fasta	79121.8	1	7	7	7	0.000776	0.125	718
Box 2	Multifunctional fusion protein OS=Prevotella bivia DSM 20514 OX=868129 GN=secF PE=3 SV=1	I4Z825	Prevotella_bivia_DSM20514_Uniprot_270120.fasta	109458	1	4	4	4	0.000443	0.0476	1008
Box 2	Uncharacterized protein OS=Prevotella bivia DSM 20514 OX=868129 GN=PrebiDRAFT_1421 PE=4 SV=1	I4ZA84	Prevotella_bivia_DSM20514_Uniprot_270120.fasta	34528.6	1	14	23	25	0.00277	0.516	304
Box 2	ABC-type phosphate transport system, periplasmic component OS=Prevotella bivia DSM 20514 OX=868129 GN=PrebiDRAFT_1026 PE=4 SV=1	I4Z964	Prevotella_bivia_DSM20514_Uniprot_270120.fasta	35552.1	1	8	11	12	0.00133	0.398	322
Box 2	Biopolymer transport protein OS=Prevotella bivia DSM 20514 OX=868129 GN=PrebiDRAFT_1023 PE=3 SV=1	I4Z961	Prevotella_bivia_DSM20514_Uniprot_270120.fasta	24079.1	1	22	38	49	0.00543	0.82	217
Box 2	Signal peptidase I OS=Prevotella bivia DSM 20514 OX=868129 GN=PrebiDRAFT_0769 PE=3 SV=1	I4Z8G6	Prevotella_bivia_DSM20514_Uniprot_270120.fasta	59191.4	1	3	3	3	0.000332	0.0725	510
Box 2	Phosphoenolpyruvate carboxykinase (ATP) OS=Prevotella bivia DSM 20514 OX=868129 GN=pckA PE=3 SV=1	I4Z866	Prevotella_bivia_DSM20514_Uniprot_270120.fasta	59648.7	1	17	20	21	0.00233	0.439	540
Box 2	Uncharacterized protein OS=Prevotella bivia DSM 20514 OX=868129 GN=PrebiDRAFT_1732 PE=4 SV=1	I4ZB29	Prevotella_bivia_DSM20514_Uniprot_270120.fasta	52780.7	0.987	1	1	1	0.000111	0.0282	461
Box 2	Outer membrane assembly lipoprotein YfiO OS=Prevotella bivia DSM 20514 OX=868129 GN=PrebiDRAFT_1569 PE=4 SV=1	I4ZAM2	Prevotella_bivia_DSM20514_Uniprot_270120.fasta	34685.8	1	14	23	23	0.00255	0.505	301
Box 2	Protein kinase family protein OS=Prevotella bivia DSM 20514 OX=868129 GN=PrebiDRAFT_0744 PE=4 SV=1	I4Z8E1	Prevotella_bivia_DSM20514_Uniprot_270120.fasta	44540	1	4	5	5	0.000554	0.167	402
Box 2	Capsular exopolysaccharide biosynthesis protein OS=Prevotella bivia DSM 20514 OX=868129 GN=PrebiDRAFT_0185 PE=4 SV=1	I4Z6Y6	Prevotella_bivia_DSM20514_Uniprot_270120.fasta	92925.1	1	2	2	2	0.000222	0.0312	832
Box 2	Protein translocase subunit SecY OS=Prevotella bivia DSM 20514 OX=868129 GN=secY PE=3 SV=1	I4Z927	Prevotella_bivia_DSM20514_Uniprot_270120.fasta	48809.8	1	6	7	7	0.000776	0.164	444
Box 2	Seryl-tRNA synthetase OS=Prevotella bivia DSM 20514 OX=868129 GN=PrebiDRAFT_1714 PE=4 SV=1	I4ZB11	Prevotella_bivia_DSM20514_Uniprot_270120.fasta	48472.7	1	1	1	1	0.000111	0.0256	429
Box 2	Uncharacterized protein OS=Prevotella bivia DSM 20514 OX=868129 GN=PrebiDRAFT_0163 PE=4 SV=1	I4Z6W4	Prevotella_bivia_DSM20514_Uniprot_270120.fasta	60831.3	1	8	11	11	0.00122	0.196	547
Box 2	Putative lipoprotein NlpE involved in copper resistance OS=Prevotella bivia DSM 20514 OX=868129 GN=PrebiDRAFT_0781 PE=4 SV=1	I4Z8H8	Prevotella_bivia_DSM20514_Uniprot_270120.fasta	16690.4	1	11	19	69	0.00765	0.506	154
Box 2	Fructose-1,6-bisphosphate aldolase, class II OS=Prevotella bivia DSM 20514 OX=868129 GN=PrebiDRAFT_1003 PE=4 SV=1	I4Z941	Prevotella_bivia_DSM20514_Uniprot_270120.fasta	37008.4	1	22	26	28	0.0031	0.611	337
Box 2	Elongation factor Tu OS=Prevotella bivia DSM 20514 OX=868129 GN=tuf PE=3 SV=1	I4Z8Y6	Prevotella_bivia_DSM20514_Uniprot_270120.fasta	44010.7	1	8	9	13	0.00144	0.261	398
Box 2	Flagellar motor protein OS=Prevotella bivia DSM 20514 OX=868129 GN=PrebiDRAFT_0922 PE=4 SV=1	I4Z8W7	Prevotella_bivia_DSM20514_Uniprot_270120.fasta	31945.3	1	21	36	42	0.00465	0.753	287
Box 2	Triosephosphate isomerase OS=Prevotella bivia DSM 20514 OX=868129 GN=tpiA PE=3 SV=1	I4ZC94	Prevotella_bivia_DSM20514_Uniprot_270120.fasta	27282.4	1	17	25	26	0.00288	0.715	253
Box 2	30S ribosomal protein S2 OS=Prevotella bivia DSM 20514 OX=868129 GN=rpsB PE=3 SV=1	I4Z8I7	Prevotella_bivia_DSM20514_Uniprot_270120.fasta	29279.8	1	22	40	55	0.00609	0.816	266
Box 2	Outer membrane protein OS=Prevotella bivia DSM 20514 OX=868129 GN=PrebiDRAFT_1989 PE=4 SV=1	I4ZBR6	Prevotella_bivia_DSM20514_Uniprot_270120.fasta	22051.4	1	6	9	11	0.00122	0.425	200
Box 2	Succinate dehydrogenase/fumarate reductase, Fe-S protein subunit OS=Prevotella bivia DSM 20514 OX=868129 GN=PrebiDRAFT_0743 PE=4 SV=1	I4Z8E0	Prevotella_bivia_DSM20514_Uniprot_270120.fasta	27436.6	1	9	17	24	0.00266	0.454	251
Box 2	Phospho-N-acetylmuramoyl-pentapeptide-transferase OS=Prevotella bivia DSM 20514 OX=868129 GN=mraY PE=3 SV=1	I4Z8M6	Prevotella_bivia_DSM20514_Uniprot_270120.fasta	47256.3	1	4	5	5	0.000554	0.111	423
Box 2	Outer membrane receptor protein OS=Prevotella bivia DSM 20514 OX=868129 GN=PrebiDRAFT_1939 PE=3 SV=1	I4ZBM4	Prevotella_bivia_DSM20514_Uniprot_270120.fasta	77721.3	1	4	4	4	0.000443	0.0658	684
Box 2	Peptidyl-prolyl cis-trans isomerase OS=Prevotella bivia DSM 20514 OX=868129 GN=PrebiDRAFT_0880 PE=3 SV=1	I4Z8S6	Prevotella_bivia_DSM20514_Uniprot_270120.fasta	31784.3	1	10	20	26	0.00288	0.38	303
Box 2	Endolytic murein transglycosylase OS=Prevotella bivia DSM 20514 OX=868129 GN=mltG PE=3 SV=1	I4Z6G7	Prevotella_bivia_DSM20514_Uniprot_270120.fasta	39328.6	1	10	13	13	0.00144	0.317	344
Box 2	Glyceraldehyde-3-phosphate dehydrogenase OS=Prevotella bivia DSM 20514 OX=868129 GN=PrebiDRAFT_1453 PE=3 SV=1	I4ZAB6	Prevotella_bivia_DSM20514_Uniprot_270120.fasta	36592.6	1	15	19	21	0.00233	0.675	342
Box 2	Uncharacterized protein OS=Prevotella bivia DSM 20514 OX=868129 GN=PrebiDRAFT_1182 PE=4 SV=1	I4Z9L3	Prevotella_bivia_DSM20514_Uniprot_270120.fasta	46367.5	1	16	19	20	0.00222	0.343	411
Box 2	Beta-lactamase OS=Prevotella bivia DSM 20514 OX=868129 GN=PrebiDRAFT_1215 PE=3 SV=1	I4Z9P6	Prevotella_bivia_DSM20514_Uniprot_270120.fasta	35377.2	1	10	23	24	0.00266	0.427	321
Box 2	Transcription termination factor Rho OS=Prevotella bivia DSM 20514 OX=868129 GN=rho PE=3 SV=1	I4Z9K3	Prevotella_bivia_DSM20514_Uniprot_270120.fasta	73066	1	2	2	2	0.000222	0.0274	657
Box 2	Outer membrane receptor protein OS=Prevotella bivia DSM 20514 OX=868129 GN=PrebiDRAFT_0029 PE=3 SV=1	I4Z6J1	Prevotella_bivia_DSM20514_Uniprot_270120.fasta	92486.1	1	12	12	12	0.00133	0.211	830
Box 2	Uncharacterized protein OS=Prevotella bivia DSM 20514 OX=868129 GN=PrebiDRAFT_0928 PE=4 SV=1	I4Z8X2	Prevotella_bivia_DSM20514_Uniprot_270120.fasta	46050	1	9	11	13	0.00144	0.299	398
Box 2	Enolase OS=Prevotella bivia DSM 20514 OX=868129 GN=eno PE=3 SV=1	I4ZCE6	Prevotella_bivia_DSM20514_Uniprot_270120.fasta	47081.4	1	15	24	29	0.00321	0.451	435
Box 2	Uncharacterized protein OS=Prevotella bivia DSM 20514 OX=868129 GN=PrebiDRAFT_0398 PE=4 SV=1	I4Z7G9	Prevotella_bivia_DSM20514_Uniprot_270120.fasta	54951.1	1	2	2	2	0.000222	0.0609	509
Box 2	Acetyl-CoA carboxylase, carboxyltransferase component (Subunits alpha and beta) OS=Prevotella bivia DSM 20514 OX=868129 GN=PrebiDRAFT_2021 PE=4 SV=1	I4ZBU8	Prevotella_bivia_DSM20514_Uniprot_270120.fasta	57063.1	1	3	3	3	0.000332	0.094	521
Box 2	Periplasmic serine protease, Do/DeqQ family OS=Prevotella bivia DSM 20514 OX=868129 GN=PrebiDRAFT_1864 PE=4 SV=1	I4ZBF0	Prevotella_bivia_DSM20514_Uniprot_270120.fasta	52243.9	1	9	9	9	0.000997	0.264	492
Box 2	TPR_21 domain-containing protein OS=Prevotella bivia DSM 20514 OX=868129 GN=PrebiDRAFT_0011 PE=4 SV=1	I4Z6H3	Prevotella_bivia_DSM20514_Uniprot_270120.fasta	24469.7	1	10	12	13	0.00144	0.531	224
Box 2	Threonine--tRNA ligase OS=Prevotella bivia DSM 20514 OX=868129 GN=thrS PE=3 SV=1	I4ZC01	Prevotella_bivia_DSM20514_Uniprot_270120.fasta	73986.4	0.994	1	1	1	0.000111	0.0123	649
Box 2	Uncharacterized protein OS=Prevotella bivia DSM 20514 OX=868129 GN=PrebiDRAFT_2181 PE=4 SV=1	I4ZC91	Prevotella_bivia_DSM20514_Uniprot_270120.fasta	26525.2	1	12	20	35	0.00388	0.576	236
Box 2	Aminoacyl-histidine dipeptidase OS=Prevotella bivia DSM 20514 OX=868129 GN=PrebiDRAFT_1991 PE=4 SV=1	I4ZBR8	Prevotella_bivia_DSM20514_Uniprot_270120.fasta	53761.8	1	3	3	3	0.000332	0.0725	483
Box 2	Chaperone protein DnaK OS=Prevotella bivia DSM 20514 OX=868129 GN=dnaK PE=2 SV=1	I4Z7W0	Prevotella_bivia_DSM20514_Uniprot_270120.fasta	68016.1	1	7	9	9	0.000997	0.15	633
Box 2	30S ribosomal protein S13 OS=Prevotella bivia DSM 20514 OX=868129 GN=rpsM PE=3 SV=1	I4Z930	Prevotella_bivia_DSM20514_Uniprot_270120.fasta	14069.1	1	3	3	4	0.000443	0.278	126
Box 2	Bacterial membrane protein YfhO OS=Prevotella bivia DSM 20514 OX=868129 GN=PrebiDRAFT_1572 PE=4 SV=1	I4ZAM5	Prevotella_bivia_DSM20514_Uniprot_270120.fasta	93994	0.997	1	1	1	0.000111	0.0119	837
Box 2	Outer membrane protein/peptidoglycan-associated (Lipo)protein OS=Prevotella bivia DSM 20514 OX=868129 GN=PrebiDRAFT_1763 PE=4 SV=1	I4ZB58	Prevotella_bivia_DSM20514_Uniprot_270120.fasta	23215.2	1	3	6	7	0.000776	0.332	226

## Sheet: Peptide report
		Number of identified peptides in samples of figure 6
		Box 1	Box 2
Protein	Peptide
Haloacid dehalogenase superfamily enzyme, subfamily IA OS=Prevotella bivia DSM 20514 OX=868129 GN=PrebiDRAFT_0003 PE=4 SV=1	FEQTYALFR
Haloacid dehalogenase superfamily enzyme, subfamily IA OS=Prevotella bivia DSM 20514 OX=868129 GN=PrebiDRAFT_0003 PE=4 SV=1	FEQTYALFR
Endolytic murein transglycosylase OS=Prevotella bivia DSM 20514 OX=868129 GN=mltG PE=3 SV=1	IGNSGALMTFR
Endolytic murein transglycosylase OS=Prevotella bivia DSM 20514 OX=868129 GN=mltG PE=3 SV=1	LQADPTVK
Endolytic murein transglycosylase OS=Prevotella bivia DSM 20514 OX=868129 GN=mltG PE=3 SV=1	IGNSGALMTFR
Endolytic murein transglycosylase OS=Prevotella bivia DSM 20514 OX=868129 GN=mltG PE=3 SV=1	EDFSGTHNFAK
Endolytic murein transglycosylase OS=Prevotella bivia DSM 20514 OX=868129 GN=mltG PE=3 SV=1	IGNSGALMTFR
Endolytic murein transglycosylase OS=Prevotella bivia DSM 20514 OX=868129 GN=mltG PE=3 SV=1	LQADPTVK
Endolytic murein transglycosylase OS=Prevotella bivia DSM 20514 OX=868129 GN=mltG PE=3 SV=1	TYEEHQVNADNYAK
Endolytic murein transglycosylase OS=Prevotella bivia DSM 20514 OX=868129 GN=mltG PE=3 SV=1	EDFSGTHNFAK		1
Endolytic murein transglycosylase OS=Prevotella bivia DSM 20514 OX=868129 GN=mltG PE=3 SV=1	EDSPYNTYMYK		1
Endolytic murein transglycosylase OS=Prevotella bivia DSM 20514 OX=868129 GN=mltG PE=3 SV=1	FLDKINAGSK		1
Endolytic murein transglycosylase OS=Prevotella bivia DSM 20514 OX=868129 GN=mltG PE=3 SV=1	GLPIGPIR
Endolytic murein transglycosylase OS=Prevotella bivia DSM 20514 OX=868129 GN=mltG PE=3 SV=1	GYGFLVYK		1
Endolytic murein transglycosylase OS=Prevotella bivia DSM 20514 OX=868129 GN=mltG PE=3 SV=1	IGNSGALMTFR	2	2
Endolytic murein transglycosylase OS=Prevotella bivia DSM 20514 OX=868129 GN=mltG PE=3 SV=1	IPSVDAIDAVLNYVHHDYMYMCAK
Endolytic murein transglycosylase OS=Prevotella bivia DSM 20514 OX=868129 GN=mltG PE=3 SV=1	LQADPTVK		1
Endolytic murein transglycosylase OS=Prevotella bivia DSM 20514 OX=868129 GN=mltG PE=3 SV=1	NGMQAPISLTIK	1	2
Endolytic murein transglycosylase OS=Prevotella bivia DSM 20514 OX=868129 GN=mltG PE=3 SV=1	QLASVIGYGDHIR		1
Endolytic murein transglycosylase OS=Prevotella bivia DSM 20514 OX=868129 GN=mltG PE=3 SV=1	TLGDLADDVCK	1	1
Endolytic murein transglycosylase OS=Prevotella bivia DSM 20514 OX=868129 GN=mltG PE=3 SV=1	TYEEHQVNADNYAK	2	2
Aspartate carbamoyltransferase regulatory chain OS=Prevotella bivia DSM 20514 OX=868129 GN=pyrI PE=3 SV=1	LVAAIENGSVIDHIPAEK
Aspartate carbamoyltransferase regulatory chain OS=Prevotella bivia DSM 20514 OX=868129 GN=pyrI PE=3 SV=1	TFQVVNLLQLQK
Aspartate carbamoyltransferase regulatory chain OS=Prevotella bivia DSM 20514 OX=868129 GN=pyrI PE=3 SV=1	KVVTPDELR
Aspartate carbamoyltransferase regulatory chain OS=Prevotella bivia DSM 20514 OX=868129 GN=pyrI PE=3 SV=1	LSVVAPNVVLNIIK
Aspartate carbamoyltransferase regulatory chain OS=Prevotella bivia DSM 20514 OX=868129 GN=pyrI PE=3 SV=1	LSVVAPNVVLNIIKDYEVVEK
Aspartate carbamoyltransferase regulatory chain OS=Prevotella bivia DSM 20514 OX=868129 GN=pyrI PE=3 SV=1	LVAAIENGSVIDHIPAEK
Aspartate carbamoyltransferase regulatory chain OS=Prevotella bivia DSM 20514 OX=868129 GN=pyrI PE=3 SV=1	LVMPVTIGFNFSSK
Aspartate carbamoyltransferase regulatory chain OS=Prevotella bivia DSM 20514 OX=868129 GN=pyrI PE=3 SV=1	TFQVVNLLQLQK
Aspartate carbamoyltransferase regulatory chain OS=Prevotella bivia DSM 20514 OX=868129 GN=pyrI PE=3 SV=1	VSDKFFTDDEISR
Aspartate carbamoyltransferase regulatory chain OS=Prevotella bivia DSM 20514 OX=868129 GN=pyrI PE=3 SV=1	VVTPDELR
Aspartate carbamoyltransferase OS=Prevotella bivia DSM 20514 OX=868129 GN=pyrB PE=3 SV=1	ELAMPLEYK
Aspartate carbamoyltransferase OS=Prevotella bivia DSM 20514 OX=868129 GN=pyrB PE=3 SV=1	VIGFTDAK
Aspartate carbamoyltransferase OS=Prevotella bivia DSM 20514 OX=868129 GN=pyrB PE=3 SV=1	VIATLFYEPSTR
Aspartate carbamoyltransferase OS=Prevotella bivia DSM 20514 OX=868129 GN=pyrB PE=3 SV=1	VNEIAYDVDNDPHAYYIQQAK
Aspartate carbamoyltransferase OS=Prevotella bivia DSM 20514 OX=868129 GN=pyrB PE=3 SV=1	ELAMPLEYK		1
Aspartate carbamoyltransferase OS=Prevotella bivia DSM 20514 OX=868129 GN=pyrB PE=3 SV=1	VIGFTDAK		1
Aspartate carbamoyltransferase OS=Prevotella bivia DSM 20514 OX=868129 GN=pyrB PE=3 SV=1	AELLHLIEMAHEFEK
Aspartate carbamoyltransferase OS=Prevotella bivia DSM 20514 OX=868129 GN=pyrB PE=3 SV=1	DTILMVSNYADAIAMR
Aspartate carbamoyltransferase OS=Prevotella bivia DSM 20514 OX=868129 GN=pyrB PE=3 SV=1	ELAMPLEYK
Aspartate carbamoyltransferase OS=Prevotella bivia DSM 20514 OX=868129 GN=pyrB PE=3 SV=1	FSDLMEYEHVK
Aspartate carbamoyltransferase OS=Prevotella bivia DSM 20514 OX=868129 GN=pyrB PE=3 SV=1	GETLKDTILMVSNYADAIAMR
Aspartate carbamoyltransferase OS=Prevotella bivia DSM 20514 OX=868129 GN=pyrB PE=3 SV=1	GKVIATLFYEPSTR
Aspartate carbamoyltransferase OS=Prevotella bivia DSM 20514 OX=868129 GN=pyrB PE=3 SV=1	HFNPTFHFIAPK
Aspartate carbamoyltransferase OS=Prevotella bivia DSM 20514 OX=868129 GN=pyrB PE=3 SV=1	TVHSLIMAMR
Aspartate carbamoyltransferase OS=Prevotella bivia DSM 20514 OX=868129 GN=pyrB PE=3 SV=1	VIATLFYEPSTR
Aspartate carbamoyltransferase OS=Prevotella bivia DSM 20514 OX=868129 GN=pyrB PE=3 SV=1	VIGFTDAK
Aspartate carbamoyltransferase OS=Prevotella bivia DSM 20514 OX=868129 GN=pyrB PE=3 SV=1	VNEIAYDVDNDPHAYYIQQAK
Aspartate carbamoyltransferase OS=Prevotella bivia DSM 20514 OX=868129 GN=pyrB PE=3 SV=1	YVEHEDFTPEIIADADILYMTR
Membrane carboxypeptidase/penicillin-binding protein OS=Prevotella bivia DSM 20514 OX=868129 GN=PrebiDRAFT_0008 PE=4 SV=1	AANVYFNK	1
Membrane carboxypeptidase/penicillin-binding protein OS=Prevotella bivia DSM 20514 OX=868129 GN=PrebiDRAFT_0008 PE=4 SV=1	AANVYFNKEPK	1
Membrane carboxypeptidase/penicillin-binding protein OS=Prevotella bivia DSM 20514 OX=868129 GN=PrebiDRAFT_0008 PE=4 SV=1	AYVGGIDYQHFK	1
Membrane carboxypeptidase/penicillin-binding protein OS=Prevotella bivia DSM 20514 OX=868129 GN=PrebiDRAFT_0008 PE=4 SV=1	FASQVYSSDQK	1
Membrane carboxypeptidase/penicillin-binding protein OS=Prevotella bivia DSM 20514 OX=868129 GN=PrebiDRAFT_0008 PE=4 SV=1	FESTALGQGASTALPVWAYYMQLVYADK	1
Membrane carboxypeptidase/penicillin-binding protein OS=Prevotella bivia DSM 20514 OX=868129 GN=PrebiDRAFT_0008 PE=4 SV=1	FESTALGQGASTALPVWAYYMQLVYADKR	1
Membrane carboxypeptidase/penicillin-binding protein OS=Prevotella bivia DSM 20514 OX=868129 GN=PrebiDRAFT_0008 PE=4 SV=1	FYEHSGVDFIALGR
Membrane carboxypeptidase/penicillin-binding protein OS=Prevotella bivia DSM 20514 OX=868129 GN=PrebiDRAFT_0008 PE=4 SV=1	IEDSHGNVLAK
Membrane carboxypeptidase/penicillin-binding protein OS=Prevotella bivia DSM 20514 OX=868129 GN=PrebiDRAFT_0008 PE=4 SV=1	IYTTIDTR
Membrane carboxypeptidase/penicillin-binding protein OS=Prevotella bivia DSM 20514 OX=868129 GN=PrebiDRAFT_0008 PE=4 SV=1	LIGTWNQDNANR
Membrane carboxypeptidase/penicillin-binding protein OS=Prevotella bivia DSM 20514 OX=868129 GN=PrebiDRAFT_0008 PE=4 SV=1	LLQKPIEWVIAIK	1
Membrane carboxypeptidase/penicillin-binding protein OS=Prevotella bivia DSM 20514 OX=868129 GN=PrebiDRAFT_0008 PE=4 SV=1	LQALFNQASR	1
Membrane carboxypeptidase/penicillin-binding protein OS=Prevotella bivia DSM 20514 OX=868129 GN=PrebiDRAFT_0008 PE=4 SV=1	MQQYAEEAVR
Membrane carboxypeptidase/penicillin-binding protein OS=Prevotella bivia DSM 20514 OX=868129 GN=PrebiDRAFT_0008 PE=4 SV=1	MQQYAEEAVRK
Membrane carboxypeptidase/penicillin-binding protein OS=Prevotella bivia DSM 20514 OX=868129 GN=PrebiDRAFT_0008 PE=4 SV=1	NGDPYNVNADGLR	1
Membrane carboxypeptidase/penicillin-binding protein OS=Prevotella bivia DSM 20514 OX=868129 GN=PrebiDRAFT_0008 PE=4 SV=1	NLNVIESALLVGLCK	2
Membrane carboxypeptidase/penicillin-binding protein OS=Prevotella bivia DSM 20514 OX=868129 GN=PrebiDRAFT_0008 PE=4 SV=1	QQNAGGGSTITQQLAK	1
Membrane carboxypeptidase/penicillin-binding protein OS=Prevotella bivia DSM 20514 OX=868129 GN=PrebiDRAFT_0008 PE=4 SV=1	SGYLTHNEYIELCGQPLGVHYSK	1
Membrane carboxypeptidase/penicillin-binding protein OS=Prevotella bivia DSM 20514 OX=868129 GN=PrebiDRAFT_0008 PE=4 SV=1	TYGGWTPR	1
Membrane carboxypeptidase/penicillin-binding protein OS=Prevotella bivia DSM 20514 OX=868129 GN=PrebiDRAFT_0008 PE=4 SV=1	VAIGYNSLSPHLVHALVATEDER	1
Membrane carboxypeptidase/penicillin-binding protein OS=Prevotella bivia DSM 20514 OX=868129 GN=PrebiDRAFT_0008 PE=4 SV=1	YGQEVPLK	1
Membrane carboxypeptidase/penicillin-binding protein OS=Prevotella bivia DSM 20514 OX=868129 GN=PrebiDRAFT_0008 PE=4 SV=1	YLNYTGDIGGK
TPR_21 domain-containing protein OS=Prevotella bivia DSM 20514 OX=868129 GN=PrebiDRAFT_0011 PE=4 SV=1	AAQMADAQADENTNLSIAPLALR		2
TPR_21 domain-containing protein OS=Prevotella bivia DSM 20514 OX=868129 GN=PrebiDRAFT_0011 PE=4 SV=1	AAQMADAQADENTNLSIAPLALRK		1
TPR_21 domain-containing protein OS=Prevotella bivia DSM 20514 OX=868129 GN=PrebiDRAFT_0011 PE=4 SV=1	AEASEIYK
TPR_21 domain-containing protein OS=Prevotella bivia DSM 20514 OX=868129 GN=PrebiDRAFT_0011 PE=4 SV=1	AGIILESEGK		2
TPR_21 domain-containing protein OS=Prevotella bivia DSM 20514 OX=868129 GN=PrebiDRAFT_0011 PE=4 SV=1	FSTSDDQIISPASQMALGDIYANNNQNDK		2
TPR_21 domain-containing protein OS=Prevotella bivia DSM 20514 OX=868129 GN=PrebiDRAFT_0011 PE=4 SV=1	FSTSDDQIISPASQMALGDIYANNNQNDKAVESLK
TPR_21 domain-containing protein OS=Prevotella bivia DSM 20514 OX=868129 GN=PrebiDRAFT_0011 PE=4 SV=1	FSTSDDQIISPASQMALGDIYANNNQNDKAVESLKK		1
TPR_21 domain-containing protein OS=Prevotella bivia DSM 20514 OX=868129 GN=PrebiDRAFT_0011 PE=4 SV=1	KAAQMADAQADENTNLSIAPLALR
TPR_21 domain-containing protein OS=Prevotella bivia DSM 20514 OX=868129 GN=PrebiDRAFT_0011 PE=4 SV=1	KAEASEIYKEIK
TPR_21 domain-containing protein OS=Prevotella bivia DSM 20514 OX=868129 GN=PrebiDRAFT_0011 PE=4 SV=1	KAGIILESEGK		1
TPR_21 domain-containing protein OS=Prevotella bivia DSM 20514 OX=868129 GN=PrebiDRAFT_0011 PE=4 SV=1	KAGIILESEGKK		1
TPR_21 domain-containing protein OS=Prevotella bivia DSM 20514 OX=868129 GN=PrebiDRAFT_0011 PE=4 SV=1	KYVNSPIFQDIDK
TPR_21 domain-containing protein OS=Prevotella bivia DSM 20514 OX=868129 GN=PrebiDRAFT_0011 PE=4 SV=1	KYVNSPIFQDIDKYIER
TPR_21 domain-containing protein OS=Prevotella bivia DSM 20514 OX=868129 GN=PrebiDRAFT_0011 PE=4 SV=1	SQTLFNAQQYDQALK		1
TPR_21 domain-containing protein OS=Prevotella bivia DSM 20514 OX=868129 GN=PrebiDRAFT_0011 PE=4 SV=1	STTEATLNNSEAVFFK
TPR_21 domain-containing protein OS=Prevotella bivia DSM 20514 OX=868129 GN=PrebiDRAFT_0011 PE=4 SV=1	TLISDPQEQEASTELAK		1
TPR_21 domain-containing protein OS=Prevotella bivia DSM 20514 OX=868129 GN=PrebiDRAFT_0011 PE=4 SV=1	VQSDYGSTEAGNLANLYIALCYAHSAKPNWASAAQYAEK
TPR_21 domain-containing protein OS=Prevotella bivia DSM 20514 OX=868129 GN=PrebiDRAFT_0011 PE=4 SV=1	YVNSPIFQDIDK
TPR_21 domain-containing protein OS=Prevotella bivia DSM 20514 OX=868129 GN=PrebiDRAFT_0011 PE=4 SV=1	YVNSPIFQDIDKYIER		1
DNA replication and repair protein RecF OS=Prevotella bivia DSM 20514 OX=868129 GN=recF PE=3 SV=1	GDLLNVIQR
Transcriptional regulator OS=Prevotella bivia DSM 20514 OX=868129 GN=PrebiDRAFT_0014 PE=4 SV=1	RMDEEGLVSR
Outer membrane lipoprotein carrier protein LolA OS=Prevotella bivia DSM 20514 OX=868129 GN=PrebiDRAFT_0015 PE=4 SV=1	LGLGGTSGTVAIK
Outer membrane lipoprotein carrier protein LolA OS=Prevotella bivia DSM 20514 OX=868129 GN=PrebiDRAFT_0015 PE=4 SV=1	LSVNPYSIISMYK
Outer membrane lipoprotein carrier protein LolA OS=Prevotella bivia DSM 20514 OX=868129 GN=PrebiDRAFT_0015 PE=4 SV=1	NGYTLSMTTK
Outer membrane lipoprotein carrier protein LolA OS=Prevotella bivia DSM 20514 OX=868129 GN=PrebiDRAFT_0015 PE=4 SV=1	NLSNSMFQFNR
Outer membrane lipoprotein carrier protein LolA OS=Prevotella bivia DSM 20514 OX=868129 GN=PrebiDRAFT_0015 PE=4 SV=1	QASVWFDGK
Outer membrane lipoprotein carrier protein LolA OS=Prevotella bivia DSM 20514 OX=868129 GN=PrebiDRAFT_0015 PE=4 SV=1	STNEVNISTPTEAQR
Outer membrane lipoprotein carrier protein LolA OS=Prevotella bivia DSM 20514 OX=868129 GN=PrebiDRAFT_0015 PE=4 SV=1	SVPEAYITLSGNQLK
DNA segregation ATPase, FtsK/SpoIIIE family OS=Prevotella bivia DSM 20514 OX=868129 GN=PrebiDRAFT_0016 PE=3 SV=1	VGAMIDSR
DNA segregation ATPase, FtsK/SpoIIIE family OS=Prevotella bivia DSM 20514 OX=868129 GN=PrebiDRAFT_0016 PE=3 SV=1	AIVMSQQGSTSMIQR	2
DNA segregation ATPase, FtsK/SpoIIIE family OS=Prevotella bivia DSM 20514 OX=868129 GN=PrebiDRAFT_0016 PE=3 SV=1	ATVGPTITLYEITPAQGVR	1
DNA segregation ATPase, FtsK/SpoIIIE family OS=Prevotella bivia DSM 20514 OX=868129 GN=PrebiDRAFT_0016 PE=3 SV=1	EIEIPITR
DNA segregation ATPase, FtsK/SpoIIIE family OS=Prevotella bivia DSM 20514 OX=868129 GN=PrebiDRAFT_0016 PE=3 SV=1	EVLISDENTLDALLSTLHGH	1
DNA segregation ATPase, FtsK/SpoIIIE family OS=Prevotella bivia DSM 20514 OX=868129 GN=PrebiDRAFT_0016 PE=3 SV=1	EVSLEVEEAKVEEK	2
DNA segregation ATPase, FtsK/SpoIIIE family OS=Prevotella bivia DSM 20514 OX=868129 GN=PrebiDRAFT_0016 PE=3 SV=1	FIANQPGPVHPLEIPEPISEDGGGNAGGLDTHNVDPLFEDAAR	1
DNA segregation ATPase, FtsK/SpoIIIE family OS=Prevotella bivia DSM 20514 OX=868129 GN=PrebiDRAFT_0016 PE=3 SV=1	FPTLDLLK	1
DNA segregation ATPase, FtsK/SpoIIIE family OS=Prevotella bivia DSM 20514 OX=868129 GN=PrebiDRAFT_0016 PE=3 SV=1	FQESNMELPIALGK
DNA segregation ATPase, FtsK/SpoIIIE family OS=Prevotella bivia DSM 20514 OX=868129 GN=PrebiDRAFT_0016 PE=3 SV=1	GDMLYLNGGEPVR
DNA segregation ATPase, FtsK/SpoIIIE family OS=Prevotella bivia DSM 20514 OX=868129 GN=PrebiDRAFT_0016 PE=3 SV=1	GTIGIEVPNANPNIVSMFSILNSK	1
DNA segregation ATPase, FtsK/SpoIIIE family OS=Prevotella bivia DSM 20514 OX=868129 GN=PrebiDRAFT_0016 PE=3 SV=1	IIAPMPGK	1
DNA segregation ATPase, FtsK/SpoIIIE family OS=Prevotella bivia DSM 20514 OX=868129 GN=PrebiDRAFT_0016 PE=3 SV=1	IPHLLVAGATGQGK	1
DNA segregation ATPase, FtsK/SpoIIIE family OS=Prevotella bivia DSM 20514 OX=868129 GN=PrebiDRAFT_0016 PE=3 SV=1	KFQESNMELPIALGK	2
DNA segregation ATPase, FtsK/SpoIIIE family OS=Prevotella bivia DSM 20514 OX=868129 GN=PrebiDRAFT_0016 PE=3 SV=1	LMDQLESAGIVGAAQGSKPR	1
DNA segregation ATPase, FtsK/SpoIIIE family OS=Prevotella bivia DSM 20514 OX=868129 GN=PrebiDRAFT_0016 PE=3 SV=1	NAVSGMDVETPDEDTSGADEALYTSELTDPTAK
DNA segregation ATPase, FtsK/SpoIIIE family OS=Prevotella bivia DSM 20514 OX=868129 GN=PrebiDRAFT_0016 PE=3 SV=1	NLEDDIALSLAAIGIR
DNA segregation ATPase, FtsK/SpoIIIE family OS=Prevotella bivia DSM 20514 OX=868129 GN=PrebiDRAFT_0016 PE=3 SV=1	SVGLNAIITSLLYK	1
DNA segregation ATPase, FtsK/SpoIIIE family OS=Prevotella bivia DSM 20514 OX=868129 GN=PrebiDRAFT_0016 PE=3 SV=1	TFTEALGIK
DNA segregation ATPase, FtsK/SpoIIIE family OS=Prevotella bivia DSM 20514 OX=868129 GN=PrebiDRAFT_0016 PE=3 SV=1	TILDRPGAQQLVGR
DNA segregation ATPase, FtsK/SpoIIIE family OS=Prevotella bivia DSM 20514 OX=868129 GN=PrebiDRAFT_0016 PE=3 SV=1	TITNDVFMVDLAK	2
DNA segregation ATPase, FtsK/SpoIIIE family OS=Prevotella bivia DSM 20514 OX=868129 GN=PrebiDRAFT_0016 PE=3 SV=1	TSYVGKEELEANK	1
DNA segregation ATPase, FtsK/SpoIIIE family OS=Prevotella bivia DSM 20514 OX=868129 GN=PrebiDRAFT_0016 PE=3 SV=1	TSYVGKEELEANKNR
DNA segregation ATPase, FtsK/SpoIIIE family OS=Prevotella bivia DSM 20514 OX=868129 GN=PrebiDRAFT_0016 PE=3 SV=1	VGAMIDSR	1
DNA segregation ATPase, FtsK/SpoIIIE family OS=Prevotella bivia DSM 20514 OX=868129 GN=PrebiDRAFT_0016 PE=3 SV=1	VIDLDNEITELDEETDTDIK
DNA segregation ATPase, FtsK/SpoIIIE family OS=Prevotella bivia DSM 20514 OX=868129 GN=PrebiDRAFT_0016 PE=3 SV=1	VIDLDNEITELDEETDTDIKNTANPYKK
DNA segregation ATPase, FtsK/SpoIIIE family OS=Prevotella bivia DSM 20514 OX=868129 GN=PrebiDRAFT_0016 PE=3 SV=1	VLNDFGVQIR
DNA segregation ATPase, FtsK/SpoIIIE family OS=Prevotella bivia DSM 20514 OX=868129 GN=PrebiDRAFT_0016 PE=3 SV=1	VQCAFVDTPEVDK
DNA segregation ATPase, FtsK/SpoIIIE family OS=Prevotella bivia DSM 20514 OX=868129 GN=PrebiDRAFT_0016 PE=3 SV=1	VQCAFVDTPEVDKINK	2
DNA segregation ATPase, FtsK/SpoIIIE family OS=Prevotella bivia DSM 20514 OX=868129 GN=PrebiDRAFT_0016 PE=3 SV=1	VVANSTDMGTPINPR	2
DNA segregation ATPase, FtsK/SpoIIIE family OS=Prevotella bivia DSM 20514 OX=868129 GN=PrebiDRAFT_0016 PE=3 SV=1	WKFPTLDLLK
Putative SAM-dependent methyltransferase OS=Prevotella bivia DSM 20514 OX=868129 GN=PrebiDRAFT_0018 PE=3 SV=1	AIEEGIEEGDVVR
Putative SAM-dependent methyltransferase OS=Prevotella bivia DSM 20514 OX=868129 GN=PrebiDRAFT_0018 PE=3 SV=1	HAAYCEDAFK
Putative SAM-dependent methyltransferase OS=Prevotella bivia DSM 20514 OX=868129 GN=PrebiDRAFT_0018 PE=3 SV=1	QAVFTAAAQAGR
Putative SAM-dependent methyltransferase OS=Prevotella bivia DSM 20514 OX=868129 GN=PrebiDRAFT_0018 PE=3 SV=1	QLITDALVSVMGDQLTSVYYK
Putative SAM-dependent methyltransferase OS=Prevotella bivia DSM 20514 OX=868129 GN=PrebiDRAFT_0018 PE=3 SV=1	TGFFIDQR
30S ribosomal protein S6 OS=Prevotella bivia DSM 20514 OX=868129 GN=rpsF PE=3 SV=1	ALLTDNGAEILNEEAWGLK
30S ribosomal protein S6 OS=Prevotella bivia DSM 20514 OX=868129 GN=rpsF PE=3 SV=1	ALLTDNGAEILNEEAWGLKK
30S ribosomal protein S6 OS=Prevotella bivia DSM 20514 OX=868129 GN=rpsF PE=3 SV=1	KLAYNIQK
30S ribosomal protein S6 OS=Prevotella bivia DSM 20514 OX=868129 GN=rpsF PE=3 SV=1	MNQYETVFILTPVLSDEQMK
30S ribosomal protein S6 OS=Prevotella bivia DSM 20514 OX=868129 GN=rpsF PE=3 SV=1	MNQYETVFILTPVLSDEQMKETVAK
30S ribosomal protein S6 OS=Prevotella bivia DSM 20514 OX=868129 GN=rpsF PE=3 SV=1	QDKYSAAYAEK
30S ribosomal protein S6 OS=Prevotella bivia DSM 20514 OX=868129 GN=rpsF PE=3 SV=1	QDKYSAAYAEKR
30S ribosomal protein S6 OS=Prevotella bivia DSM 20514 OX=868129 GN=rpsF PE=3 SV=1	SSGFYALLEFNAEPSVINTLETGFR
30S ribosomal protein S6 OS=Prevotella bivia DSM 20514 OX=868129 GN=rpsF PE=3 SV=1	YITVKQDKYSAAYAEK
30S ribosomal protein S6 OS=Prevotella bivia DSM 20514 OX=868129 GN=rpsF PE=3 SV=1	YSAAYAEK
30S ribosomal protein S6 OS=Prevotella bivia DSM 20514 OX=868129 GN=rpsF PE=3 SV=1	YSAAYAEKR
30S ribosomal protein S18 OS=Prevotella bivia DSM 20514 OX=868129 GN=rpsR PE=3 SV=1	YLTAPSIDTK
30S ribosomal protein S18 OS=Prevotella bivia DSM 20514 OX=868129 GN=rpsR PE=3 SV=1	YIDYKDPEFLK		1
30S ribosomal protein S18 OS=Prevotella bivia DSM 20514 OX=868129 GN=rpsR PE=3 SV=1	YLTAPSIDTK		2
30S ribosomal protein S18 OS=Prevotella bivia DSM 20514 OX=868129 GN=rpsR PE=3 SV=1	QIALLPYVTDLMK
30S ribosomal protein S18 OS=Prevotella bivia DSM 20514 OX=868129 GN=rpsR PE=3 SV=1	YIDYKDPEFLK
30S ribosomal protein S18 OS=Prevotella bivia DSM 20514 OX=868129 GN=rpsR PE=3 SV=1	YIDYKDPEFLKK
30S ribosomal protein S18 OS=Prevotella bivia DSM 20514 OX=868129 GN=rpsR PE=3 SV=1	YLTAPSIDTK
30S ribosomal protein S18 OS=Prevotella bivia DSM 20514 OX=868129 GN=rpsR PE=3 SV=1	YLTAPSIDTKK
50S ribosomal protein L9 OS=Prevotella bivia DSM 20514 OX=868129 GN=rplI PE=3 SV=1	VPVSVVAENQPAPVAEEVVEAPVAETAPEAAAE
50S ribosomal protein L9 OS=Prevotella bivia DSM 20514 OX=868129 GN=rplI PE=3 SV=1	VGTSEATIHFHK
50S ribosomal protein L9 OS=Prevotella bivia DSM 20514 OX=868129 GN=rplI PE=3 SV=1	AAQLEGVELVIVAK	1
50S ribosomal protein L9 OS=Prevotella bivia DSM 20514 OX=868129 GN=rplI PE=3 SV=1	VGTSEATIHFHK	1
50S ribosomal protein L9 OS=Prevotella bivia DSM 20514 OX=868129 GN=rplI PE=3 SV=1	VPVSVVAENQPAPVAEEVVEAPVAETAPEAAAE
50S ribosomal protein L9 OS=Prevotella bivia DSM 20514 OX=868129 GN=rplI PE=3 SV=1	VSATGVTYGSVNTATVAEELAK
50S ribosomal protein L9 OS=Prevotella bivia DSM 20514 OX=868129 GN=rplI PE=3 SV=1	AAQLEGVELVIVAK		2
50S ribosomal protein L9 OS=Prevotella bivia DSM 20514 OX=868129 GN=rplI PE=3 SV=1	EDIIGLGYK		1
50S ribosomal protein L9 OS=Prevotella bivia DSM 20514 OX=868129 GN=rplI PE=3 SV=1	EDIIGLGYKNDIVNVK		1
50S ribosomal protein L9 OS=Prevotella bivia DSM 20514 OX=868129 GN=rplI PE=3 SV=1	EVEVKVPVSVVAENQPAPVAEEVVEAPVAETAPEAAAE
50S ribosomal protein L9 OS=Prevotella bivia DSM 20514 OX=868129 GN=rplI PE=3 SV=1	KAAQLEGVELVIVAK
50S ribosomal protein L9 OS=Prevotella bivia DSM 20514 OX=868129 GN=rplI PE=3 SV=1	KQLAENLKQQAAK
50S ribosomal protein L9 OS=Prevotella bivia DSM 20514 OX=868129 GN=rplI PE=3 SV=1	KVGTSEATIHFHK		2
50S ribosomal protein L9 OS=Prevotella bivia DSM 20514 OX=868129 GN=rplI PE=3 SV=1	LAAYKAEAEK
50S ribosomal protein L9 OS=Prevotella bivia DSM 20514 OX=868129 GN=rplI PE=3 SV=1	MEIILKEDIIGLGYK
50S ribosomal protein L9 OS=Prevotella bivia DSM 20514 OX=868129 GN=rplI PE=3 SV=1	MEIILKEDIIGLGYKNDIVNVK
50S ribosomal protein L9 OS=Prevotella bivia DSM 20514 OX=868129 GN=rplI PE=3 SV=1	NYLIPQGK		1
50S ribosomal protein L9 OS=Prevotella bivia DSM 20514 OX=868129 GN=rplI PE=3 SV=1	QLAENLKQQAAK
50S ribosomal protein L9 OS=Prevotella bivia DSM 20514 OX=868129 GN=rplI PE=3 SV=1	VGTSEATIHFHK		1
50S ribosomal protein L9 OS=Prevotella bivia DSM 20514 OX=868129 GN=rplI PE=3 SV=1	VPVSVVAENQPAPVAEEVVEAPVAETAPEAAAE		1
50S ribosomal protein L9 OS=Prevotella bivia DSM 20514 OX=868129 GN=rplI PE=3 SV=1	VSATGVTYGSVNTATVAEELAK		2
50S ribosomal protein L9 OS=Prevotella bivia DSM 20514 OX=868129 GN=rplI PE=3 SV=1	VSATGVTYGSVNTATVAEELAKK		1
AAA_28 domain-containing protein OS=Prevotella bivia DSM 20514 OX=868129 GN=PrebiDRAFT_0025 PE=4 SV=1	MLSTGEQVQTER
AAA_28 domain-containing protein OS=Prevotella bivia DSM 20514 OX=868129 GN=PrebiDRAFT_0025 PE=4 SV=1	VLNEIPEAIESEIYQTYLTSEPR
Collagenase-like protease OS=Prevotella bivia DSM 20514 OX=868129 GN=PrebiDRAFT_0027 PE=4 SV=1	ELSGETAVR
Collagenase-like protease OS=Prevotella bivia DSM 20514 OX=868129 GN=PrebiDRAFT_0027 PE=4 SV=1	GYTNYFVQGR
Collagenase-like protease OS=Prevotella bivia DSM 20514 OX=868129 GN=PrebiDRAFT_0027 PE=4 SV=1	LKDINYVK
Collagenase-like protease OS=Prevotella bivia DSM 20514 OX=868129 GN=PrebiDRAFT_0027 PE=4 SV=1	AEILSSHNAFPQVEVK	2
Collagenase-like protease OS=Prevotella bivia DSM 20514 OX=868129 GN=PrebiDRAFT_0027 PE=4 SV=1	ASLGNVVYQFTPDLNK	1
Collagenase-like protease OS=Prevotella bivia DSM 20514 OX=868129 GN=PrebiDRAFT_0027 PE=4 SV=1	EVDMAYEIANK	1
Collagenase-like protease OS=Prevotella bivia DSM 20514 OX=868129 GN=PrebiDRAFT_0027 PE=4 SV=1	GYTNYFVQGR
Collagenase-like protease OS=Prevotella bivia DSM 20514 OX=868129 GN=PrebiDRAFT_0027 PE=4 SV=1	LKDINYVK	1
Collagenase-like protease OS=Prevotella bivia DSM 20514 OX=868129 GN=PrebiDRAFT_0027 PE=4 SV=1	MPQGLKPGVGLYR	1
Collagenase-like protease OS=Prevotella bivia DSM 20514 OX=868129 GN=PrebiDRAFT_0027 PE=4 SV=1	QANIFSPNTPK	1
Collagenase-like protease OS=Prevotella bivia DSM 20514 OX=868129 GN=PrebiDRAFT_0027 PE=4 SV=1	QIDNLETLMR
Collagenase-like protease OS=Prevotella bivia DSM 20514 OX=868129 GN=PrebiDRAFT_0027 PE=4 SV=1	TIELLAPAK
Outer membrane receptor protein OS=Prevotella bivia DSM 20514 OX=868129 GN=PrebiDRAFT_0029 PE=3 SV=1	ADKMNEFGAK	4
Outer membrane receptor protein OS=Prevotella bivia DSM 20514 OX=868129 GN=PrebiDRAFT_0029 PE=3 SV=1	AGGYNFQMFADILQAEVSGVAR	3
Outer membrane receptor protein OS=Prevotella bivia DSM 20514 OX=868129 GN=PrebiDRAFT_0029 PE=3 SV=1	DFLHMTER	1
Outer membrane receptor protein OS=Prevotella bivia DSM 20514 OX=868129 GN=PrebiDRAFT_0029 PE=3 SV=1	IDVLHGPQGTLYGVNTEGGLIR	2	1
Outer membrane receptor protein OS=Prevotella bivia DSM 20514 OX=868129 GN=PrebiDRAFT_0029 PE=3 SV=1	IYDIDEVVVIDQPK	6	1
Outer membrane receptor protein OS=Prevotella bivia DSM 20514 OX=868129 GN=PrebiDRAFT_0029 PE=3 SV=1	KAEISHYEK	1
Outer membrane receptor protein OS=Prevotella bivia DSM 20514 OX=868129 GN=PrebiDRAFT_0029 PE=3 SV=1	KQPLSSTSFDATR	1
Outer membrane receptor protein OS=Prevotella bivia DSM 20514 OX=868129 GN=PrebiDRAFT_0029 PE=3 SV=1	KVPFVPAHTLGSSADYLINIDPAALLDPTNK	3
Outer membrane receptor protein OS=Prevotella bivia DSM 20514 OX=868129 GN=PrebiDRAFT_0029 PE=3 SV=1	LAYSLSYGFTSAQFDEYTDNTPSGTVDYK	1	1
Outer membrane receptor protein OS=Prevotella bivia DSM 20514 OX=868129 GN=PrebiDRAFT_0029 PE=3 SV=1	LAYSLSYGFTSAQFDEYTDNTPSGTVDYKGK	1
Outer membrane receptor protein OS=Prevotella bivia DSM 20514 OX=868129 GN=PrebiDRAFT_0029 PE=3 SV=1	LLGMALDNK	6	1
Outer membrane receptor protein OS=Prevotella bivia DSM 20514 OX=868129 GN=PrebiDRAFT_0029 PE=3 SV=1	LLNLNVQDLR	33	1
Outer membrane receptor protein OS=Prevotella bivia DSM 20514 OX=868129 GN=PrebiDRAFT_0029 PE=3 SV=1	LTATLGLR	1
Outer membrane receptor protein OS=Prevotella bivia DSM 20514 OX=868129 GN=PrebiDRAFT_0029 PE=3 SV=1	LYSKNPFQYQGTDVK	1
Outer membrane receptor protein OS=Prevotella bivia DSM 20514 OX=868129 GN=PrebiDRAFT_0029 PE=3 SV=1	NFTNTKYNTFAVQNAATGTK	1
Outer membrane receptor protein OS=Prevotella bivia DSM 20514 OX=868129 GN=PrebiDRAFT_0029 PE=3 SV=1	NPFQYQGTDVK	5	1
Outer membrane receptor protein OS=Prevotella bivia DSM 20514 OX=868129 GN=PrebiDRAFT_0029 PE=3 SV=1	NVINTGLGLK	2
Outer membrane receptor protein OS=Prevotella bivia DSM 20514 OX=868129 GN=PrebiDRAFT_0029 PE=3 SV=1	QHGNAITEELSIK	2
Outer membrane receptor protein OS=Prevotella bivia DSM 20514 OX=868129 GN=PrebiDRAFT_0029 PE=3 SV=1	QISIFVPSFTMPEYGSR	6
Outer membrane receptor protein OS=Prevotella bivia DSM 20514 OX=868129 GN=PrebiDRAFT_0029 PE=3 SV=1	QPLSSTSFDATR	1	1
Outer membrane receptor protein OS=Prevotella bivia DSM 20514 OX=868129 GN=PrebiDRAFT_0029 PE=3 SV=1	RNVINTGLGLK	1
Outer membrane receptor protein OS=Prevotella bivia DSM 20514 OX=868129 GN=PrebiDRAFT_0029 PE=3 SV=1	SAFNFHTYDVDR	1
Outer membrane receptor protein OS=Prevotella bivia DSM 20514 OX=868129 GN=PrebiDRAFT_0029 PE=3 SV=1	SAFNFHTYDVDRIDVLHGPQGTLYGVNTEGGLIR	2
Outer membrane receptor protein OS=Prevotella bivia DSM 20514 OX=868129 GN=PrebiDRAFT_0029 PE=3 SV=1	SVTIGMNVAAQGK	3
Outer membrane receptor protein OS=Prevotella bivia DSM 20514 OX=868129 GN=PrebiDRAFT_0029 PE=3 SV=1	TITQNVYNGILNK	2	1
Outer membrane receptor protein OS=Prevotella bivia DSM 20514 OX=868129 GN=PrebiDRAFT_0029 PE=3 SV=1	TNVDIQHDDAFYEK	2	1
Outer membrane receptor protein OS=Prevotella bivia DSM 20514 OX=868129 GN=PrebiDRAFT_0029 PE=3 SV=1	TTAPVYFDADMNSFLSR	4
Outer membrane receptor protein OS=Prevotella bivia DSM 20514 OX=868129 GN=PrebiDRAFT_0029 PE=3 SV=1	TYWDEANTIAQK	2	1
Outer membrane receptor protein OS=Prevotella bivia DSM 20514 OX=868129 GN=PrebiDRAFT_0029 PE=3 SV=1	VAFSLAGFYDGQNGFFHNQYDGTR
Outer membrane receptor protein OS=Prevotella bivia DSM 20514 OX=868129 GN=PrebiDRAFT_0029 PE=3 SV=1	VAGGVTINMAMDPVPGIFQTPSYNFGVYHESNIEVTPR	6
Outer membrane receptor protein OS=Prevotella bivia DSM 20514 OX=868129 GN=PrebiDRAFT_0029 PE=3 SV=1	VAMNVNVMGAK	3
Outer membrane receptor protein OS=Prevotella bivia DSM 20514 OX=868129 GN=PrebiDRAFT_0029 PE=3 SV=1	VGLTYAFNNGSNIYATWSK	3
Outer membrane receptor protein OS=Prevotella bivia DSM 20514 OX=868129 GN=PrebiDRAFT_0029 PE=3 SV=1	VNSPAVGIYVDGMPLQSK	3
Outer membrane receptor protein OS=Prevotella bivia DSM 20514 OX=868129 GN=PrebiDRAFT_0029 PE=3 SV=1	VPFVPAHTLGSSADYLINIDPAALLDPTNK	1
Outer membrane receptor protein OS=Prevotella bivia DSM 20514 OX=868129 GN=PrebiDRAFT_0029 PE=3 SV=1	VPFVPAHTLGSSADYLINIDPAALLDPTNKFHLR
Outer membrane receptor protein OS=Prevotella bivia DSM 20514 OX=868129 GN=PrebiDRAFT_0029 PE=3 SV=1	WHWTFGTFGSYQWLK
Outer membrane receptor protein OS=Prevotella bivia DSM 20514 OX=868129 GN=PrebiDRAFT_0029 PE=3 SV=1	YAGNGFDINSMTSWQYLHDNMLMDIDYSPK	1
Outer membrane receptor protein OS=Prevotella bivia DSM 20514 OX=868129 GN=PrebiDRAFT_0029 PE=3 SV=1	YDYSHVAIDYETSAR	2	1
Outer membrane receptor protein OS=Prevotella bivia DSM 20514 OX=868129 GN=PrebiDRAFT_0029 PE=3 SV=1	YNTFAVQNAATGTK	3	1
Outer membrane receptor protein OS=Prevotella bivia DSM 20514 OX=868129 GN=PrebiDRAFT_0029 PE=3 SV=1	YTSAMYIR	2
Tetratricopeptide repeat protein OS=Prevotella bivia DSM 20514 OX=868129 GN=PrebiDRAFT_0030 PE=4 SV=1	GYNSWSTLR
Tetratricopeptide repeat protein OS=Prevotella bivia DSM 20514 OX=868129 GN=PrebiDRAFT_0030 PE=4 SV=1	VLTANPNYVEAR
Tetratricopeptide repeat protein OS=Prevotella bivia DSM 20514 OX=868129 GN=PrebiDRAFT_0030 PE=4 SV=1	NVDSAFISIDQAIK
Tetratricopeptide repeat protein OS=Prevotella bivia DSM 20514 OX=868129 GN=PrebiDRAFT_0030 PE=4 SV=1	NVEALLLR
Tetratricopeptide repeat protein OS=Prevotella bivia DSM 20514 OX=868129 GN=PrebiDRAFT_0030 PE=4 SV=1	QFTMAADANPEK
Tetratricopeptide repeat protein OS=Prevotella bivia DSM 20514 OX=868129 GN=PrebiDRAFT_0030 PE=4 SV=1	SIAYNQLDKQDASIEDLMELIK
Tetratricopeptide repeat protein OS=Prevotella bivia DSM 20514 OX=868129 GN=PrebiDRAFT_0030 PE=4 SV=1	VLTANPNYVEAR
Acyl-ACP thioesterase OS=Prevotella bivia DSM 20514 OX=868129 GN=PrebiDRAFT_0031 PE=4 SV=1	ITNEQGNTLGYGK		1
Acyl-ACP thioesterase OS=Prevotella bivia DSM 20514 OX=868129 GN=PrebiDRAFT_0031 PE=4 SV=1	ITNEQGNTLGYGK
Acyl-ACP thioesterase OS=Prevotella bivia DSM 20514 OX=868129 GN=PrebiDRAFT_0031 PE=4 SV=1	VNSHEAETEVCR
Uncharacterized protein OS=Prevotella bivia DSM 20514 OX=868129 GN=PrebiDRAFT_0032 PE=4 SV=1	MSANYQLMGFLLDR
Uncharacterized protein OS=Prevotella bivia DSM 20514 OX=868129 GN=PrebiDRAFT_0032 PE=4 SV=1	RAEIEHLVDQR
Uncharacterized protein OS=Prevotella bivia DSM 20514 OX=868129 GN=PrebiDRAFT_0032 PE=4 SV=1	YEPYALQQR
1,4-alpha-glucan branching enzyme OS=Prevotella bivia DSM 20514 OX=868129 GN=PrebiDRAFT_0033 PE=3 SV=1	AITIAEEVSGMPGLAAAVK	1
1,4-alpha-glucan branching enzyme OS=Prevotella bivia DSM 20514 OX=868129 GN=PrebiDRAFT_0033 PE=3 SV=1	DWAPNATAIYLIGDFNHWEK	1
1,4-alpha-glucan branching enzyme OS=Prevotella bivia DSM 20514 OX=868129 GN=PrebiDRAFT_0033 PE=3 SV=1	DYGGFGLADDSVEHFTLEDPLYK	1
1,4-alpha-glucan branching enzyme OS=Prevotella bivia DSM 20514 OX=868129 GN=PrebiDRAFT_0033 PE=3 SV=1	EGVGTYNEFR
1,4-alpha-glucan branching enzyme OS=Prevotella bivia DSM 20514 OX=868129 GN=PrebiDRAFT_0033 PE=3 SV=1	ELDYQYLGNFDKK
1,4-alpha-glucan branching enzyme OS=Prevotella bivia DSM 20514 OX=868129 GN=PrebiDRAFT_0033 PE=3 SV=1	ELPDETWKPSSIFWEIK	1
1,4-alpha-glucan branching enzyme OS=Prevotella bivia DSM 20514 OX=868129 GN=PrebiDRAFT_0033 PE=3 SV=1	FGTPEELK
1,4-alpha-glucan branching enzyme OS=Prevotella bivia DSM 20514 OX=868129 GN=PrebiDRAFT_0033 PE=3 SV=1	GTDNWELK
1,4-alpha-glucan branching enzyme OS=Prevotella bivia DSM 20514 OX=868129 GN=PrebiDRAFT_0033 PE=3 SV=1	GTDNWELKLPLHAIK	1
1,4-alpha-glucan branching enzyme OS=Prevotella bivia DSM 20514 OX=868129 GN=PrebiDRAFT_0033 PE=3 SV=1	HIGIVAHDPFLEEYEAAIMGR
1,4-alpha-glucan branching enzyme OS=Prevotella bivia DSM 20514 OX=868129 GN=PrebiDRAFT_0033 PE=3 SV=1	IGDENEIAHR	2
1,4-alpha-glucan branching enzyme OS=Prevotella bivia DSM 20514 OX=868129 GN=PrebiDRAFT_0033 PE=3 SV=1	LIDADMYWHFK	1
1,4-alpha-glucan branching enzyme OS=Prevotella bivia DSM 20514 OX=868129 GN=PrebiDRAFT_0033 PE=3 SV=1	LIDTPIIEIWHNDSDQVLAFMR
1,4-alpha-glucan branching enzyme OS=Prevotella bivia DSM 20514 OX=868129 GN=PrebiDRAFT_0033 PE=3 SV=1	LIIEWDGGEGERIPAWVQR
1,4-alpha-glucan branching enzyme OS=Prevotella bivia DSM 20514 OX=868129 GN=PrebiDRAFT_0033 PE=3 SV=1	LTNDSLSDFAMGYTYFGLHK	2
1,4-alpha-glucan branching enzyme OS=Prevotella bivia DSM 20514 OX=868129 GN=PrebiDRAFT_0033 PE=3 SV=1	MAMNIPDYWIK	1
1,4-alpha-glucan branching enzyme OS=Prevotella bivia DSM 20514 OX=868129 GN=PrebiDRAFT_0033 PE=3 SV=1	NELEGLGNYAGDPNQFFYSGDR	2
1,4-alpha-glucan branching enzyme OS=Prevotella bivia DSM 20514 OX=868129 GN=PrebiDRAFT_0033 PE=3 SV=1	NGIAVIMDIVHSHAVK
1,4-alpha-glucan branching enzyme OS=Prevotella bivia DSM 20514 OX=868129 GN=PrebiDRAFT_0033 PE=3 SV=1	TDTEWVFR
1,4-alpha-glucan branching enzyme OS=Prevotella bivia DSM 20514 OX=868129 GN=PrebiDRAFT_0033 PE=3 SV=1	TISYCESHDQALVGDK
1,4-alpha-glucan branching enzyme OS=Prevotella bivia DSM 20514 OX=868129 GN=PrebiDRAFT_0033 PE=3 SV=1	TSPLLIYECHIGMAQEK	1
1,4-alpha-glucan branching enzyme OS=Prevotella bivia DSM 20514 OX=868129 GN=PrebiDRAFT_0033 PE=3 SV=1	VVQDEVTHIFSAQVWDPQTPYK
1,4-alpha-glucan branching enzyme OS=Prevotella bivia DSM 20514 OX=868129 GN=PrebiDRAFT_0033 PE=3 SV=1	YWLEEYHFDGFR
Uncharacterized protein OS=Prevotella bivia DSM 20514 OX=868129 GN=PrebiDRAFT_0034 PE=4 SV=1	NGDEYNGQFLDGEK
Uncharacterized protein OS=Prevotella bivia DSM 20514 OX=868129 GN=PrebiDRAFT_0034 PE=4 SV=1	TIFPNGNVYEGIYAK
Uncharacterized protein OS=Prevotella bivia DSM 20514 OX=868129 GN=PrebiDRAFT_0034 PE=4 SV=1	YEGDWFQDQQLGK
DNA gyrase subunit A OS=Prevotella bivia DSM 20514 OX=868129 GN=gyrA PE=3 SV=1	AQLIEYIADLVK
DNA gyrase subunit A OS=Prevotella bivia DSM 20514 OX=868129 GN=gyrA PE=3 SV=1	TPSEAQTNLEK
DNA gyrase subunit A OS=Prevotella bivia DSM 20514 OX=868129 GN=gyrA PE=3 SV=1	VMSAEMEER
DNA gyrase subunit A OS=Prevotella bivia DSM 20514 OX=868129 GN=gyrA PE=3 SV=1	AEIEAGDSHDKIVVTEIPYGVNK
DNA gyrase subunit A OS=Prevotella bivia DSM 20514 OX=868129 GN=gyrA PE=3 SV=1	AIQNMLSLEPGDSVNAFLR
DNA gyrase subunit A OS=Prevotella bivia DSM 20514 OX=868129 GN=gyrA PE=3 SV=1	AQLIEYIADLVK
DNA gyrase subunit A OS=Prevotella bivia DSM 20514 OX=868129 GN=gyrA PE=3 SV=1	ASKTPSEAQTNLEK
DNA gyrase subunit A OS=Prevotella bivia DSM 20514 OX=868129 GN=gyrA PE=3 SV=1	CKEVMKEELNEVK
DNA gyrase subunit A OS=Prevotella bivia DSM 20514 OX=868129 GN=gyrA PE=3 SV=1	DENQTIDHDR
DNA gyrase subunit A OS=Prevotella bivia DSM 20514 OX=868129 GN=gyrA PE=3 SV=1	DFTEYIYPATMHQTMLFFTK	1
DNA gyrase subunit A OS=Prevotella bivia DSM 20514 OX=868129 GN=gyrA PE=3 SV=1	DTVDMVNNFDDTLSEPSVMPTK
DNA gyrase subunit A OS=Prevotella bivia DSM 20514 OX=868129 GN=gyrA PE=3 SV=1	EGRLEGISNVNDETGR	2
DNA gyrase subunit A OS=Prevotella bivia DSM 20514 OX=868129 GN=gyrA PE=3 SV=1	EVMKEELNEVK
DNA gyrase subunit A OS=Prevotella bivia DSM 20514 OX=868129 GN=gyrA PE=3 SV=1	EVMKEELNEVKEK
DNA gyrase subunit A OS=Prevotella bivia DSM 20514 OX=868129 GN=gyrA PE=3 SV=1	FHPHGDSSVYGALVR	4
DNA gyrase subunit A OS=Prevotella bivia DSM 20514 OX=868129 GN=gyrA PE=3 SV=1	GIGNFSNQPYK	1
DNA gyrase subunit A OS=Prevotella bivia DSM 20514 OX=868129 GN=gyrA PE=3 SV=1	GIGNFSNQPYKK	1
DNA gyrase subunit A OS=Prevotella bivia DSM 20514 OX=868129 GN=gyrA PE=3 SV=1	GLDNEEFLDK
DNA gyrase subunit A OS=Prevotella bivia DSM 20514 OX=868129 GN=gyrA PE=3 SV=1	GLDNEEFLDKHYVVFVTK	1
DNA gyrase subunit A OS=Prevotella bivia DSM 20514 OX=868129 GN=gyrA PE=3 SV=1	HYVVFVTK
DNA gyrase subunit A OS=Prevotella bivia DSM 20514 OX=868129 GN=gyrA PE=3 SV=1	INIEEEMK
DNA gyrase subunit A OS=Prevotella bivia DSM 20514 OX=868129 GN=gyrA PE=3 SV=1	IVVTEIPYGVNK	1
DNA gyrase subunit A OS=Prevotella bivia DSM 20514 OX=868129 GN=gyrA PE=3 SV=1	LAQLTGLR	1
DNA gyrase subunit A OS=Prevotella bivia DSM 20514 OX=868129 GN=gyrA PE=3 SV=1	LEAEGVNTNETE
DNA gyrase subunit A OS=Prevotella bivia DSM 20514 OX=868129 GN=gyrA PE=3 SV=1	LTNGNDELIIANR
DNA gyrase subunit A OS=Prevotella bivia DSM 20514 OX=868129 GN=gyrA PE=3 SV=1	LVDGQGNFGSVDGDSAAAMR	2
DNA gyrase subunit A OS=Prevotella bivia DSM 20514 OX=868129 GN=gyrA PE=3 SV=1	MDENQTIDHDR	1
DNA gyrase subunit A OS=Prevotella bivia DSM 20514 OX=868129 GN=gyrA PE=3 SV=1	MDQLHEEYEQLMQTIK	2
DNA gyrase subunit A OS=Prevotella bivia DSM 20514 OX=868129 GN=gyrA PE=3 SV=1	MGQEWNMR	1
DNA gyrase subunit A OS=Prevotella bivia DSM 20514 OX=868129 GN=gyrA PE=3 SV=1	NDTSSIDTKLEAEGVNTNETE	1
DNA gyrase subunit A OS=Prevotella bivia DSM 20514 OX=868129 GN=gyrA PE=3 SV=1	RDANANVILNK
DNA gyrase subunit A OS=Prevotella bivia DSM 20514 OX=868129 GN=gyrA PE=3 SV=1	RFELDELQSK	1
DNA gyrase subunit A OS=Prevotella bivia DSM 20514 OX=868129 GN=gyrA PE=3 SV=1	RTPLTDFKEQAR	1
DNA gyrase subunit A OS=Prevotella bivia DSM 20514 OX=868129 GN=gyrA PE=3 SV=1	SLQEILDNPER	1
DNA gyrase subunit A OS=Prevotella bivia DSM 20514 OX=868129 GN=gyrA PE=3 SV=1	SSYIDYSMSVIVAR
DNA gyrase subunit A OS=Prevotella bivia DSM 20514 OX=868129 GN=gyrA PE=3 SV=1	TEIIPDEHEFNAEDFYPNDPVVITISHLGYIK	2
DNA gyrase subunit A OS=Prevotella bivia DSM 20514 OX=868129 GN=gyrA PE=3 SV=1	TNGVIAININESDEVVDVR	1
DNA gyrase subunit A OS=Prevotella bivia DSM 20514 OX=868129 GN=gyrA PE=3 SV=1	TNQQIKNDTSSIDTK
DNA gyrase subunit A OS=Prevotella bivia DSM 20514 OX=868129 GN=gyrA PE=3 SV=1	TPLTDFKEQAR
DNA gyrase subunit A OS=Prevotella bivia DSM 20514 OX=868129 GN=gyrA PE=3 SV=1	TPSEAQTNLEK
DNA gyrase subunit A OS=Prevotella bivia DSM 20514 OX=868129 GN=gyrA PE=3 SV=1	TPSEAQTNLEKR	1
DNA gyrase subunit A OS=Prevotella bivia DSM 20514 OX=868129 GN=gyrA PE=3 SV=1	TVTDDNDLMIINK	1
DNA gyrase subunit A OS=Prevotella bivia DSM 20514 OX=868129 GN=gyrA PE=3 SV=1	VMDDIEKDTVDMVNNFDDTLSEPSVMPTK	1
DNA gyrase subunit A OS=Prevotella bivia DSM 20514 OX=868129 GN=gyrA PE=3 SV=1	VMSAEMEER
DNA gyrase subunit A OS=Prevotella bivia DSM 20514 OX=868129 GN=gyrA PE=3 SV=1	VMSAEMEERIEEESK
DNA gyrase subunit A OS=Prevotella bivia DSM 20514 OX=868129 GN=gyrA PE=3 SV=1	VMSAEMEERIEEESKADWEK
DNA gyrase subunit A OS=Prevotella bivia DSM 20514 OX=868129 GN=gyrA PE=3 SV=1	VVGEVLGK	1
DNA gyrase subunit A OS=Prevotella bivia DSM 20514 OX=868129 GN=gyrA PE=3 SV=1	YKLVDGQGNFGSVDGDSAAAMR
TPR_REGION domain-containing protein OS=Prevotella bivia DSM 20514 OX=868129 GN=PrebiDRAFT_0037 PE=4 SV=1	AILSATSYEQAVSLVQTNLSQLTDNAEK
TPR_REGION domain-containing protein OS=Prevotella bivia DSM 20514 OX=868129 GN=PrebiDRAFT_0037 PE=4 SV=1	AISYLETAK
TPR_REGION domain-containing protein OS=Prevotella bivia DSM 20514 OX=868129 GN=PrebiDRAFT_0037 PE=4 SV=1	AKDQNLNEIAYFAAIYAYQNK
TPR_REGION domain-containing protein OS=Prevotella bivia DSM 20514 OX=868129 GN=PrebiDRAFT_0037 PE=4 SV=1	ALDQVFDAAIEVNKYDNMPNAK
TPR_REGION domain-containing protein OS=Prevotella bivia DSM 20514 OX=868129 GN=PrebiDRAFT_0037 PE=4 SV=1	AQFNDVYLK
TPR_REGION domain-containing protein OS=Prevotella bivia DSM 20514 OX=868129 GN=PrebiDRAFT_0037 PE=4 SV=1	DQNLNEIAYFAAIYAYQNK
TPR_REGION domain-containing protein OS=Prevotella bivia DSM 20514 OX=868129 GN=PrebiDRAFT_0037 PE=4 SV=1	EGNKPVDEEGLYK
TPR_REGION domain-containing protein OS=Prevotella bivia DSM 20514 OX=868129 GN=PrebiDRAFT_0037 PE=4 SV=1	GAQAPETVAAAADAGVQ
TPR_REGION domain-containing protein OS=Prevotella bivia DSM 20514 OX=868129 GN=PrebiDRAFT_0037 PE=4 SV=1	GQIALQEK
TPR_REGION domain-containing protein OS=Prevotella bivia DSM 20514 OX=868129 GN=PrebiDRAFT_0037 PE=4 SV=1	IIEPTYNLR
TPR_REGION domain-containing protein OS=Prevotella bivia DSM 20514 OX=868129 GN=PrebiDRAFT_0037 PE=4 SV=1	KYESASNYLTK
TPR_REGION domain-containing protein OS=Prevotella bivia DSM 20514 OX=868129 GN=PrebiDRAFT_0037 PE=4 SV=1	LETIYQEDPENEPVLTSLTSTYNALGMQSK
TPR_REGION domain-containing protein OS=Prevotella bivia DSM 20514 OX=868129 GN=PrebiDRAFT_0037 PE=4 SV=1	LYELAMGK
TPR_REGION domain-containing protein OS=Prevotella bivia DSM 20514 OX=868129 GN=PrebiDRAFT_0037 PE=4 SV=1	NPNSYSALVMK
TPR_REGION domain-containing protein OS=Prevotella bivia DSM 20514 OX=868129 GN=PrebiDRAFT_0037 PE=4 SV=1	QIQLALLGAQLK
TPR_REGION domain-containing protein OS=Prevotella bivia DSM 20514 OX=868129 GN=PrebiDRAFT_0037 PE=4 SV=1	SQLINGGIYFQGK
TPR_REGION domain-containing protein OS=Prevotella bivia DSM 20514 OX=868129 GN=PrebiDRAFT_0037 PE=4 SV=1	VNAEQTIQLENQTAQQMGK
TPR_REGION domain-containing protein OS=Prevotella bivia DSM 20514 OX=868129 GN=PrebiDRAFT_0037 PE=4 SV=1	YDNMPNAK
TPR_REGION domain-containing protein OS=Prevotella bivia DSM 20514 OX=868129 GN=PrebiDRAFT_0037 PE=4 SV=1	YESASNYLTK
TPR_REGION domain-containing protein OS=Prevotella bivia DSM 20514 OX=868129 GN=PrebiDRAFT_0037 PE=4 SV=1	YVDSAEWPMFASFDK
TPR_REGION domain-containing protein OS=Prevotella bivia DSM 20514 OX=868129 GN=PrebiDRAFT_0037 PE=4 SV=1	YVSYALQSAER
Uncharacterized protein OS=Prevotella bivia DSM 20514 OX=868129 GN=PrebiDRAFT_0039 PE=4 SV=1	DGFSQYPNFGYFFPR
Uncharacterized protein OS=Prevotella bivia DSM 20514 OX=868129 GN=PrebiDRAFT_0039 PE=4 SV=1	DGFSQYPNFGYFFPR
Uncharacterized protein OS=Prevotella bivia DSM 20514 OX=868129 GN=PrebiDRAFT_0039 PE=4 SV=1	YNQSIAICK
DNA/RNA helicase, superfamily II OS=Prevotella bivia DSM 20514 OX=868129 GN=PrebiDRAFT_0040 PE=4 SV=1	AMALYGGR
DNA/RNA helicase, superfamily II OS=Prevotella bivia DSM 20514 OX=868129 GN=PrebiDRAFT_0040 PE=4 SV=1	ATFDAILHTDKDVVVLSPTGTGK
DNA/RNA helicase, superfamily II OS=Prevotella bivia DSM 20514 OX=868129 GN=PrebiDRAFT_0040 PE=4 SV=1	DQSSIVFLNYR
DNA/RNA helicase, superfamily II OS=Prevotella bivia DSM 20514 OX=868129 GN=PrebiDRAFT_0040 PE=4 SV=1	DRYSYVAIK
DNA/RNA helicase, superfamily II OS=Prevotella bivia DSM 20514 OX=868129 GN=PrebiDRAFT_0040 PE=4 SV=1	EGATFFILGPEEK
DNA/RNA helicase, superfamily II OS=Prevotella bivia DSM 20514 OX=868129 GN=PrebiDRAFT_0040 PE=4 SV=1	ELALQSATVVK
DNA/RNA helicase, superfamily II OS=Prevotella bivia DSM 20514 OX=868129 GN=PrebiDRAFT_0040 PE=4 SV=1	EMSSLIFK
DNA/RNA helicase, superfamily II OS=Prevotella bivia DSM 20514 OX=868129 GN=PrebiDRAFT_0040 PE=4 SV=1	EVKPQIVFTTPGR
DNA/RNA helicase, superfamily II OS=Prevotella bivia DSM 20514 OX=868129 GN=PrebiDRAFT_0040 PE=4 SV=1	EVVWMVIDEFDK
DNA/RNA helicase, superfamily II OS=Prevotella bivia DSM 20514 OX=868129 GN=PrebiDRAFT_0040 PE=4 SV=1	FNDHLDKDNLDVR
DNA/RNA helicase, superfamily II OS=Prevotella bivia DSM 20514 OX=868129 GN=PrebiDRAFT_0040 PE=4 SV=1	GFTLSLFHGGLDQTER
DNA/RNA helicase, superfamily II OS=Prevotella bivia DSM 20514 OX=868129 GN=PrebiDRAFT_0040 PE=4 SV=1	GLDIPDVNNIVHYHLPEGEDSFVHR
DNA/RNA helicase, superfamily II OS=Prevotella bivia DSM 20514 OX=868129 GN=PrebiDRAFT_0040 PE=4 SV=1	IDYSDKDEVVSDR
DNA/RNA helicase, superfamily II OS=Prevotella bivia DSM 20514 OX=868129 GN=PrebiDRAFT_0040 PE=4 SV=1	ILLSATYSEEIPSFVSMGR
DNA/RNA helicase, superfamily II OS=Prevotella bivia DSM 20514 OX=868129 GN=PrebiDRAFT_0040 PE=4 SV=1	ISSVITNTK
DNA/RNA helicase, superfamily II OS=Prevotella bivia DSM 20514 OX=868129 GN=PrebiDRAFT_0040 PE=4 SV=1	LGITPNEMQK
DNA/RNA helicase, superfamily II OS=Prevotella bivia DSM 20514 OX=868129 GN=PrebiDRAFT_0040 PE=4 SV=1	LPDYIKEEYEEVVLPDELPAPSEPK
DNA/RNA helicase, superfamily II OS=Prevotella bivia DSM 20514 OX=868129 GN=PrebiDRAFT_0040 PE=4 SV=1	SDNVQAVVVLPSR
DNA/RNA helicase, superfamily II OS=Prevotella bivia DSM 20514 OX=868129 GN=PrebiDRAFT_0040 PE=4 SV=1	TDIVGFLCK
DNA/RNA helicase, superfamily II OS=Prevotella bivia DSM 20514 OX=868129 GN=PrebiDRAFT_0040 PE=4 SV=1	WDKEGATFFILGPEEK
Phosphoserine aminotransferase OS=Prevotella bivia DSM 20514 OX=868129 GN=serC PE=3 SV=1	EIPTMLDYR		1
Phosphoserine aminotransferase OS=Prevotella bivia DSM 20514 OX=868129 GN=serC PE=3 SV=1	ALVDCMQEYEK
Phosphoserine aminotransferase OS=Prevotella bivia DSM 20514 OX=868129 GN=serC PE=3 SV=1	ASCYNAMTVEGVK
Phosphoserine aminotransferase OS=Prevotella bivia DSM 20514 OX=868129 GN=serC PE=3 SV=1	EIPTMLDYR
Phosphoserine aminotransferase OS=Prevotella bivia DSM 20514 OX=868129 GN=serC PE=3 SV=1	ERADLLYGEIDR
Phosphoserine aminotransferase OS=Prevotella bivia DSM 20514 OX=868129 GN=serC PE=3 SV=1	GSMFNTPPVVPIYTALENLR
Phosphoserine aminotransferase OS=Prevotella bivia DSM 20514 OX=868129 GN=serC PE=3 SV=1	KAGYVNTGVWAK
Phosphoserine aminotransferase OS=Prevotella bivia DSM 20514 OX=868129 GN=serC PE=3 SV=1	KGSMFNTPPVVPIYTALENLR
Phosphoserine aminotransferase OS=Prevotella bivia DSM 20514 OX=868129 GN=serC PE=3 SV=1	LYGETIEVASSADDNYTYLPK
Phosphoserine aminotransferase OS=Prevotella bivia DSM 20514 OX=868129 GN=serC PE=3 SV=1	MIGDMSSDIFSRPVDVSK
Phosphoserine aminotransferase OS=Prevotella bivia DSM 20514 OX=868129 GN=serC PE=3 SV=1	NFDVPTDLDYLHVTTNNTIYGTELHK
Phosphoserine aminotransferase OS=Prevotella bivia DSM 20514 OX=868129 GN=serC PE=3 SV=1	NLSMAGVTFIIVK
Phosphoserine aminotransferase OS=Prevotella bivia DSM 20514 OX=868129 GN=serC PE=3 SV=1	TASAILDFNGIGLSIAEISHR
Phosphoserine aminotransferase OS=Prevotella bivia DSM 20514 OX=868129 GN=serC PE=3 SV=1	YDCIYGGAQK
Phosphoserine aminotransferase OS=Prevotella bivia DSM 20514 OX=868129 GN=serC PE=3 SV=1	YNFGAGPCILPR
Phosphoglycerate dehydrogenase-like oxidoreductase OS=Prevotella bivia DSM 20514 OX=868129 GN=PrebiDRAFT_0042 PE=3 SV=1	KMGAQTAEANTNAGIAAAK
Phosphoglycerate dehydrogenase-like oxidoreductase OS=Prevotella bivia DSM 20514 OX=868129 GN=PrebiDRAFT_0042 PE=3 SV=1	SDKVDTEVFNAAK
Phosphoglycerate dehydrogenase-like oxidoreductase OS=Prevotella bivia DSM 20514 OX=868129 GN=PrebiDRAFT_0042 PE=3 SV=1	EVINEEELVK		1
Phosphoglycerate dehydrogenase-like oxidoreductase OS=Prevotella bivia DSM 20514 OX=868129 GN=PrebiDRAFT_0042 PE=3 SV=1	FITDIKPDADAEFAKFEGR
Phosphoglycerate dehydrogenase-like oxidoreductase OS=Prevotella bivia DSM 20514 OX=868129 GN=PrebiDRAFT_0042 PE=3 SV=1	GGIVVNTAR		1
Phosphoglycerate dehydrogenase-like oxidoreductase OS=Prevotella bivia DSM 20514 OX=868129 GN=PrebiDRAFT_0042 PE=3 SV=1	HEVVLLEK		1
Phosphoglycerate dehydrogenase-like oxidoreductase OS=Prevotella bivia DSM 20514 OX=868129 GN=PrebiDRAFT_0042 PE=3 SV=1	KEVINEEELVK		1
Phosphoglycerate dehydrogenase-like oxidoreductase OS=Prevotella bivia DSM 20514 OX=868129 GN=PrebiDRAFT_0042 PE=3 SV=1	KLGILAFGNVGR		1
Phosphoglycerate dehydrogenase-like oxidoreductase OS=Prevotella bivia DSM 20514 OX=868129 GN=PrebiDRAFT_0042 PE=3 SV=1	KMGAQTAEANTNAGIAAAK		1
Phosphoglycerate dehydrogenase-like oxidoreductase OS=Prevotella bivia DSM 20514 OX=868129 GN=PrebiDRAFT_0042 PE=3 SV=1	LGILAFGNVGR		1
Phosphoglycerate dehydrogenase-like oxidoreductase OS=Prevotella bivia DSM 20514 OX=868129 GN=PrebiDRAFT_0042 PE=3 SV=1	MGAQTAEANTNAGIAAAK
Phosphoglycerate dehydrogenase-like oxidoreductase OS=Prevotella bivia DSM 20514 OX=868129 GN=PrebiDRAFT_0042 PE=3 SV=1	QINAFFATGDTK		1
Phosphoglycerate dehydrogenase-like oxidoreductase OS=Prevotella bivia DSM 20514 OX=868129 GN=PrebiDRAFT_0042 PE=3 SV=1	SDKVDTEVFNAAK		1
Phosphoglycerate dehydrogenase-like oxidoreductase OS=Prevotella bivia DSM 20514 OX=868129 GN=PrebiDRAFT_0042 PE=3 SV=1	SINYNLVNMMPK		1
Phosphoglycerate dehydrogenase-like oxidoreductase OS=Prevotella bivia DSM 20514 OX=868129 GN=PrebiDRAFT_0042 PE=3 SV=1	SQLLAAVADADAMIIR		1
Phosphoglycerate dehydrogenase-like oxidoreductase OS=Prevotella bivia DSM 20514 OX=868129 GN=PrebiDRAFT_0042 PE=3 SV=1	VLIATEKPFAAAAVK
Glutamine synthetase OS=Prevotella bivia DSM 20514 OX=868129 GN=PrebiDRAFT_0047 PE=3 SV=1	ADIINKPEEVAALVK
Glutamine synthetase OS=Prevotella bivia DSM 20514 OX=868129 GN=PrebiDRAFT_0047 PE=3 SV=1	DGNPLASSPEQTLCK
Glutamine synthetase OS=Prevotella bivia DSM 20514 OX=868129 GN=PrebiDRAFT_0047 PE=3 SV=1	SLAYEQGLNVTFAPK
Glutamine synthetase OS=Prevotella bivia DSM 20514 OX=868129 GN=PrebiDRAFT_0047 PE=3 SV=1	ADIINKPEEVAALVK	2
Glutamine synthetase OS=Prevotella bivia DSM 20514 OX=868129 GN=PrebiDRAFT_0047 PE=3 SV=1	AIFEAYEVFPAAMIDGILK	1
Glutamine synthetase OS=Prevotella bivia DSM 20514 OX=868129 GN=PrebiDRAFT_0047 PE=3 SV=1	SLAYEQGLNVTFAPK	1
Glutamine synthetase OS=Prevotella bivia DSM 20514 OX=868129 GN=PrebiDRAFT_0047 PE=3 SV=1	ADIINKPEEVAALVK
Glutamine synthetase OS=Prevotella bivia DSM 20514 OX=868129 GN=PrebiDRAFT_0047 PE=3 SV=1	ADIINKPEEVAALVKK
Glutamine synthetase OS=Prevotella bivia DSM 20514 OX=868129 GN=PrebiDRAFT_0047 PE=3 SV=1	AGSGMHIHMR
Glutamine synthetase OS=Prevotella bivia DSM 20514 OX=868129 GN=PrebiDRAFT_0047 PE=3 SV=1	AIFEAYEVFPAAMIDGILK
Glutamine synthetase OS=Prevotella bivia DSM 20514 OX=868129 GN=PrebiDRAFT_0047 PE=3 SV=1	ANPLEPLTQR
Glutamine synthetase OS=Prevotella bivia DSM 20514 OX=868129 GN=PrebiDRAFT_0047 PE=3 SV=1	DGNPLASSPEQTLCK
Glutamine synthetase OS=Prevotella bivia DSM 20514 OX=868129 GN=PrebiDRAFT_0047 PE=3 SV=1	HGFEMANAMEVSEQTFADGDIHDEK
Glutamine synthetase OS=Prevotella bivia DSM 20514 OX=868129 GN=PrebiDRAFT_0047 PE=3 SV=1	HGFEMANAMEVSEQTFADGDIHDEKNAAR
Glutamine synthetase OS=Prevotella bivia DSM 20514 OX=868129 GN=PrebiDRAFT_0047 PE=3 SV=1	KMIAGMMELAPSITAFGNK
Glutamine synthetase OS=Prevotella bivia DSM 20514 OX=868129 GN=PrebiDRAFT_0047 PE=3 SV=1	LEAFLGKK
Glutamine synthetase OS=Prevotella bivia DSM 20514 OX=868129 GN=PrebiDRAFT_0047 PE=3 SV=1	LIAEMGGK
Glutamine synthetase OS=Prevotella bivia DSM 20514 OX=868129 GN=PrebiDRAFT_0047 PE=3 SV=1	LVPHQEAPTNVCWGMSNR
Glutamine synthetase OS=Prevotella bivia DSM 20514 OX=868129 GN=PrebiDRAFT_0047 PE=3 SV=1	MIAGMMELAPSITAFGNK
Glutamine synthetase OS=Prevotella bivia DSM 20514 OX=868129 GN=PrebiDRAFT_0047 PE=3 SV=1	MIAGMMELAPSITAFGNKNPTSYFR
Glutamine synthetase OS=Prevotella bivia DSM 20514 OX=868129 GN=PrebiDRAFT_0047 PE=3 SV=1	NLNLVSANK
Glutamine synthetase OS=Prevotella bivia DSM 20514 OX=868129 GN=PrebiDRAFT_0047 PE=3 SV=1	NLNLVSANKLEAFLGK
Glutamine synthetase OS=Prevotella bivia DSM 20514 OX=868129 GN=PrebiDRAFT_0047 PE=3 SV=1	NLNLVSANKLEAFLGKK
Glutamine synthetase OS=Prevotella bivia DSM 20514 OX=868129 GN=PrebiDRAFT_0047 PE=3 SV=1	SPDGSADIYQLLSGLCVACR
Glutamine synthetase OS=Prevotella bivia DSM 20514 OX=868129 GN=PrebiDRAFT_0047 PE=3 SV=1	VADEFEIEMVNFMYPAGDGR
Glutamine synthetase OS=Prevotella bivia DSM 20514 OX=868129 GN=PrebiDRAFT_0047 PE=3 SV=1	VDGSSLFSFIAAGSSDLYVMPR
Glutamine synthetase OS=Prevotella bivia DSM 20514 OX=868129 GN=PrebiDRAFT_0047 PE=3 SV=1	VPLGWTSGEDMCHK
Coproporphyrinogen-III oxidase OS=Prevotella bivia DSM 20514 OX=868129 GN=PrebiDRAFT_0049 PE=3 SV=1	AGLPTSESK
Coproporphyrinogen-III oxidase OS=Prevotella bivia DSM 20514 OX=868129 GN=PrebiDRAFT_0049 PE=3 SV=1	GYLLSPQQK
Coproporphyrinogen-III oxidase OS=Prevotella bivia DSM 20514 OX=868129 GN=PrebiDRAFT_0049 PE=3 SV=1	KAEEVLLEAGYK
Coproporphyrinogen-III oxidase OS=Prevotella bivia DSM 20514 OX=868129 GN=PrebiDRAFT_0049 PE=3 SV=1	NVAATLDPMMLNTDK
Coproporphyrinogen-III oxidase OS=Prevotella bivia DSM 20514 OX=868129 GN=PrebiDRAFT_0049 PE=3 SV=1	SIDEYISTLANNHLPISK
Probable GTP-binding protein EngB OS=Prevotella bivia DSM 20514 OX=868129 GN=engB PE=3 SV=1	KLEDTWEELPPYFITSAEK		1
Probable GTP-binding protein EngB OS=Prevotella bivia DSM 20514 OX=868129 GN=engB PE=3 SV=1	SNVPFSIIFTK		1
Probable GTP-binding protein EngB OS=Prevotella bivia DSM 20514 OX=868129 GN=engB PE=3 SV=1	TLLINHFIINK		1
Probable GTP-binding protein EngB OS=Prevotella bivia DSM 20514 OX=868129 GN=engB PE=3 SV=1	CPEDNKPEYAFIGR
Probable GTP-binding protein EngB OS=Prevotella bivia DSM 20514 OX=868129 GN=engB PE=3 SV=1	EWYLVDLPGYGYAK
Probable GTP-binding protein EngB OS=Prevotella bivia DSM 20514 OX=868129 GN=engB PE=3 SV=1	KLEDTWEELPPYFITSAEK
Probable GTP-binding protein EngB OS=Prevotella bivia DSM 20514 OX=868129 GN=engB PE=3 SV=1	NSEFTISAPTVSK
Probable GTP-binding protein EngB OS=Prevotella bivia DSM 20514 OX=868129 GN=engB PE=3 SV=1	SNVPFSIIFTK
Probable GTP-binding protein EngB OS=Prevotella bivia DSM 20514 OX=868129 GN=engB PE=3 SV=1	SSLINMLCNHK
Probable GTP-binding protein EngB OS=Prevotella bivia DSM 20514 OX=868129 GN=engB PE=3 SV=1	TGKEEVLDYIESINANIQQGLEKPH
Probable GTP-binding protein EngB OS=Prevotella bivia DSM 20514 OX=868129 GN=engB PE=3 SV=1	TLLINHFIINK
Putative dehydrogenase OS=Prevotella bivia DSM 20514 OX=868129 GN=PrebiDRAFT_0054 PE=4 SV=1	NIEVENPAYVQLPIIK
Putative dehydrogenase OS=Prevotella bivia DSM 20514 OX=868129 GN=PrebiDRAFT_0054 PE=4 SV=1	SGPAFNLIAGSHVMAVFSR
Single-stranded-DNA-specific exonuclease RecJ OS=Prevotella bivia DSM 20514 OX=868129 GN=PrebiDRAFT_0058 PE=4 SV=1	HISPTQQEESAAK
Single-stranded-DNA-specific exonuclease RecJ OS=Prevotella bivia DSM 20514 OX=868129 GN=PrebiDRAFT_0058 PE=4 SV=1	FAPFGPSNPKPIFSTEGVYDFGTSK
Single-stranded-DNA-specific exonuclease RecJ OS=Prevotella bivia DSM 20514 OX=868129 GN=PrebiDRAFT_0058 PE=4 SV=1	ELEMSDIIFK
Single-stranded-DNA-specific exonuclease RecJ OS=Prevotella bivia DSM 20514 OX=868129 GN=PrebiDRAFT_0058 PE=4 SV=1	FAPFGPSNPKPIFSTEGVYDFGTSK
Single-stranded-DNA-specific exonuclease RecJ OS=Prevotella bivia DSM 20514 OX=868129 GN=PrebiDRAFT_0058 PE=4 SV=1	HISPTQQEESAAK
Aminopeptidase C OS=Prevotella bivia DSM 20514 OX=868129 GN=PrebiDRAFT_0059 PE=4 SV=1	WLGLSAAK
Aminopeptidase C OS=Prevotella bivia DSM 20514 OX=868129 GN=PrebiDRAFT_0059 PE=4 SV=1	WLGLSAAK		1
Aminopeptidase C OS=Prevotella bivia DSM 20514 OX=868129 GN=PrebiDRAFT_0059 PE=4 SV=1	ANKPVFTIVK
Aminopeptidase C OS=Prevotella bivia DSM 20514 OX=868129 GN=PrebiDRAFT_0059 PE=4 SV=1	DGLAYMVDGK
Aminopeptidase C OS=Prevotella bivia DSM 20514 OX=868129 GN=PrebiDRAFT_0059 PE=4 SV=1	DGLAYMVDGKK
Aminopeptidase C OS=Prevotella bivia DSM 20514 OX=868129 GN=PrebiDRAFT_0059 PE=4 SV=1	DIIAELGVNVPEVK
Aminopeptidase C OS=Prevotella bivia DSM 20514 OX=868129 GN=PrebiDRAFT_0059 PE=4 SV=1	DQNGKEYYMVK
Aminopeptidase C OS=Prevotella bivia DSM 20514 OX=868129 GN=PrebiDRAFT_0059 PE=4 SV=1	ENPITSIKDQNR
Aminopeptidase C OS=Prevotella bivia DSM 20514 OX=868129 GN=PrebiDRAFT_0059 PE=4 SV=1	FDNWELTDDHGMVIFGIAK
Aminopeptidase C OS=Prevotella bivia DSM 20514 OX=868129 GN=PrebiDRAFT_0059 PE=4 SV=1	IIDNAVMNGYTIAWGGDVSEPGFTR
Aminopeptidase C OS=Prevotella bivia DSM 20514 OX=868129 GN=PrebiDRAFT_0059 PE=4 SV=1	KDIIAELGVNVPEVK
Aminopeptidase C OS=Prevotella bivia DSM 20514 OX=868129 GN=PrebiDRAFT_0059 PE=4 SV=1	KKDIIAELGVNVPEVK
Aminopeptidase C OS=Prevotella bivia DSM 20514 OX=868129 GN=PrebiDRAFT_0059 PE=4 SV=1	MHGDAQFSQGGSAYDVLYVLK
Aminopeptidase C OS=Prevotella bivia DSM 20514 OX=868129 GN=PrebiDRAFT_0059 PE=4 SV=1	NSWGETGAYK
Aminopeptidase C OS=Prevotella bivia DSM 20514 OX=868129 GN=PrebiDRAFT_0059 PE=4 SV=1	QGLQSILDAYLGK
Aminopeptidase C OS=Prevotella bivia DSM 20514 OX=868129 GN=PrebiDRAFT_0059 PE=4 SV=1	QPASWNLPMEEMMK
Aminopeptidase C OS=Prevotella bivia DSM 20514 OX=868129 GN=PrebiDRAFT_0059 PE=4 SV=1	SGTCWDYSTLSFFEAEILK
Aminopeptidase C OS=Prevotella bivia DSM 20514 OX=868129 GN=PrebiDRAFT_0059 PE=4 SV=1	SGTCWDYSTLSFFEAEILKK
Aminopeptidase C OS=Prevotella bivia DSM 20514 OX=868129 GN=PrebiDRAFT_0059 PE=4 SV=1	TFIAANTMDFMVNK
Aminopeptidase C OS=Prevotella bivia DSM 20514 OX=868129 GN=PrebiDRAFT_0059 PE=4 SV=1	TYDLCESFVANK
Aminopeptidase C OS=Prevotella bivia DSM 20514 OX=868129 GN=PrebiDRAFT_0059 PE=4 SV=1	WLGLSAAK
Xaa-Pro aminopeptidase OS=Prevotella bivia DSM 20514 OX=868129 GN=PrebiDRAFT_0060 PE=4 SV=1	IQIFDLLGIHPSR
Xaa-Pro aminopeptidase OS=Prevotella bivia DSM 20514 OX=868129 GN=PrebiDRAFT_0060 PE=4 SV=1	ASGYCADFLNFDDLDKYK
Xaa-Pro aminopeptidase OS=Prevotella bivia DSM 20514 OX=868129 GN=PrebiDRAFT_0060 PE=4 SV=1	DMAEAVGVAATAPMK
Xaa-Pro aminopeptidase OS=Prevotella bivia DSM 20514 OX=868129 GN=PrebiDRAFT_0060 PE=4 SV=1	EAASLELIK
Xaa-Pro aminopeptidase OS=Prevotella bivia DSM 20514 OX=868129 GN=PrebiDRAFT_0060 PE=4 SV=1	IEDDILITK
Xaa-Pro aminopeptidase OS=Prevotella bivia DSM 20514 OX=868129 GN=PrebiDRAFT_0060 PE=4 SV=1	IQIFDLLGIHPSR
Xaa-Pro aminopeptidase OS=Prevotella bivia DSM 20514 OX=868129 GN=PrebiDRAFT_0060 PE=4 SV=1	ITKPGLTEK
Xaa-Pro aminopeptidase OS=Prevotella bivia DSM 20514 OX=868129 GN=PrebiDRAFT_0060 PE=4 SV=1	MKELGLAK
Xaa-Pro aminopeptidase OS=Prevotella bivia DSM 20514 OX=868129 GN=PrebiDRAFT_0060 PE=4 SV=1	QDSSFLYYFGQQR
Xaa-Pro aminopeptidase OS=Prevotella bivia DSM 20514 OX=868129 GN=PrebiDRAFT_0060 PE=4 SV=1	QLDIYSAVEEAHDAALAISKPGMK
Xaa-Pro aminopeptidase OS=Prevotella bivia DSM 20514 OX=868129 GN=PrebiDRAFT_0060 PE=4 SV=1	RLEEGFVVTDEPGIYFIPDLIDDWR
Xaa-Pro aminopeptidase OS=Prevotella bivia DSM 20514 OX=868129 GN=PrebiDRAFT_0060 PE=4 SV=1	YKDFGGIR
Putative esterase of the alpha-beta hydrolase superfamily OS=Prevotella bivia DSM 20514 OX=868129 GN=PrebiDRAFT_0061 PE=4 SV=1	LVDQLEAAGK
Cell division protein FtsX OS=Prevotella bivia DSM 20514 OX=868129 GN=PrebiDRAFT_0062 PE=3 SV=1	GVSDVTYR
Cell division protein FtsX OS=Prevotella bivia DSM 20514 OX=868129 GN=PrebiDRAFT_0062 PE=3 SV=1	LVGASWNYIR
Cell division protein FtsX OS=Prevotella bivia DSM 20514 OX=868129 GN=PrebiDRAFT_0062 PE=3 SV=1	GVSDVTYR
Cell division protein FtsX OS=Prevotella bivia DSM 20514 OX=868129 GN=PrebiDRAFT_0062 PE=3 SV=1	ELGANPAEFAGQNPFTGEIEVNLK	1
Cell division protein FtsX OS=Prevotella bivia DSM 20514 OX=868129 GN=PrebiDRAFT_0062 PE=3 SV=1	SECFVNVANYTSK	1
Cell division protein FtsX OS=Prevotella bivia DSM 20514 OX=868129 GN=PrebiDRAFT_0062 PE=3 SV=1	GVSDVTYR
Cell division protein FtsX OS=Prevotella bivia DSM 20514 OX=868129 GN=PrebiDRAFT_0062 PE=3 SV=1	LVGASWNYIR
Cell division protein FtsX OS=Prevotella bivia DSM 20514 OX=868129 GN=PrebiDRAFT_0062 PE=3 SV=1	GVSDVTYR
Cell division protein FtsX OS=Prevotella bivia DSM 20514 OX=868129 GN=PrebiDRAFT_0062 PE=3 SV=1	LVGASWNYIR
Cell division protein FtsX OS=Prevotella bivia DSM 20514 OX=868129 GN=PrebiDRAFT_0062 PE=3 SV=1	ELGANPAEFAGQNPFTGEIEVNLK
Cell division protein FtsX OS=Prevotella bivia DSM 20514 OX=868129 GN=PrebiDRAFT_0062 PE=3 SV=1	GVSDVTYR
Cell division protein FtsX OS=Prevotella bivia DSM 20514 OX=868129 GN=PrebiDRAFT_0062 PE=3 SV=1	SECFVNVANYTSK
Cell division protein FtsX OS=Prevotella bivia DSM 20514 OX=868129 GN=PrebiDRAFT_0062 PE=3 SV=1	ELGANPAEFAGQNPFTGEIEVNLK
Cell division protein FtsX OS=Prevotella bivia DSM 20514 OX=868129 GN=PrebiDRAFT_0062 PE=3 SV=1	LVGASWNYIR
Cell division protein FtsX OS=Prevotella bivia DSM 20514 OX=868129 GN=PrebiDRAFT_0062 PE=3 SV=1	SECFVNVANYTSK
Cell division protein FtsX OS=Prevotella bivia DSM 20514 OX=868129 GN=PrebiDRAFT_0062 PE=3 SV=1	ELGANPAEFAGQNPFTGEIEVNLK		2
Cell division protein FtsX OS=Prevotella bivia DSM 20514 OX=868129 GN=PrebiDRAFT_0062 PE=3 SV=1	GVSDVTYR		1
Cell division protein FtsX OS=Prevotella bivia DSM 20514 OX=868129 GN=PrebiDRAFT_0062 PE=3 SV=1	GVSDVTYRQDLVK		1
Cell division protein FtsX OS=Prevotella bivia DSM 20514 OX=868129 GN=PrebiDRAFT_0062 PE=3 SV=1	LVGASWNYIR		1
Cell division protein FtsX OS=Prevotella bivia DSM 20514 OX=868129 GN=PrebiDRAFT_0062 PE=3 SV=1	RFSIHTMK		1
Cell division protein FtsX OS=Prevotella bivia DSM 20514 OX=868129 GN=PrebiDRAFT_0062 PE=3 SV=1	SECFVNVANYTSK
S-adenosylmethionine:tRNA ribosyltransferase-isomerase OS=Prevotella bivia DSM 20514 OX=868129 GN=PrebiDRAFT_0066 PE=3 SV=1	ACESSVGTDGLLK
S-adenosylmethionine:tRNA ribosyltransferase-isomerase OS=Prevotella bivia DSM 20514 OX=868129 GN=PrebiDRAFT_0066 PE=3 SV=1	EEGEEFAHATADDLENFQSVFAK
S-adenosylmethionine:tRNA ribosyltransferase-isomerase OS=Prevotella bivia DSM 20514 OX=868129 GN=PrebiDRAFT_0066 PE=3 SV=1	ELFALGEAPLPR
S-adenosylmethionine:tRNA ribosyltransferase-isomerase OS=Prevotella bivia DSM 20514 OX=868129 GN=PrebiDRAFT_0066 PE=3 SV=1	FNLPEEQVALYPHSSER
S-adenosylmethionine:tRNA ribosyltransferase-isomerase OS=Prevotella bivia DSM 20514 OX=868129 GN=PrebiDRAFT_0066 PE=3 SV=1	FRDVLDYFGEGDTFIFNDTK
S-adenosylmethionine:tRNA ribosyltransferase-isomerase OS=Prevotella bivia DSM 20514 OX=868129 GN=PrebiDRAFT_0066 PE=3 SV=1	LFFDESGTMVAEVIDNTTSR
S-adenosylmethionine:tRNA ribosyltransferase-isomerase OS=Prevotella bivia DSM 20514 OX=868129 GN=PrebiDRAFT_0066 PE=3 SV=1	LWDVLVEPAR
Dihydrofolate reductase OS=Prevotella bivia DSM 20514 OX=868129 GN=PrebiDRAFT_0070 PE=3 SV=1	NADTFFPLFDR
tRNA/rRNA cytosine-C5-methylase OS=Prevotella bivia DSM 20514 OX=868129 GN=PrebiDRAFT_0072 PE=3 SV=1	NLMGEELYNTLIR
DNA topoisomerase III OS=Prevotella bivia DSM 20514 OX=868129 GN=PrebiDRAFT_0073 PE=4 SV=1	VDTQYLSDDIYPK
DNA topoisomerase III OS=Prevotella bivia DSM 20514 OX=868129 GN=PrebiDRAFT_0073 PE=4 SV=1	NAQVLSIGR	1
Protein translocase subunit SecA OS=Prevotella bivia DSM 20514 OX=868129 GN=secA PE=3 SV=1	ATIEETPLEER
Protein translocase subunit SecA OS=Prevotella bivia DSM 20514 OX=868129 GN=secA PE=3 SV=1	EVYENQGSIYQR
Protein translocase subunit SecA OS=Prevotella bivia DSM 20514 OX=868129 GN=secA PE=3 SV=1	AAYPEIQALSNDELR	1
Protein translocase subunit SecA OS=Prevotella bivia DSM 20514 OX=868129 GN=secA PE=3 SV=1	ATIEETPLEER
Protein translocase subunit SecA OS=Prevotella bivia DSM 20514 OX=868129 GN=secA PE=3 SV=1	ATIEETPLEERETIFAQIDKIEK	1
Protein translocase subunit SecA OS=Prevotella bivia DSM 20514 OX=868129 GN=secA PE=3 SV=1	AVEPLYFVTEEK	1
Protein translocase subunit SecA OS=Prevotella bivia DSM 20514 OX=868129 GN=secA PE=3 SV=1	DAGGLAIIGTER
Protein translocase subunit SecA OS=Prevotella bivia DSM 20514 OX=868129 GN=secA PE=3 SV=1	DLAADPTKDFVSIEGDK
Protein translocase subunit SecA OS=Prevotella bivia DSM 20514 OX=868129 GN=secA PE=3 SV=1	DNMATSPADLVQR
Protein translocase subunit SecA OS=Prevotella bivia DSM 20514 OX=868129 GN=secA PE=3 SV=1	EALDNYETALNEVMPVAFSIVK	3
Protein translocase subunit SecA OS=Prevotella bivia DSM 20514 OX=868129 GN=secA PE=3 SV=1	EAQIVAEAGR	2
Protein translocase subunit SecA OS=Prevotella bivia DSM 20514 OX=868129 GN=secA PE=3 SV=1	EASAVLEEGFLALYR	1
Protein translocase subunit SecA OS=Prevotella bivia DSM 20514 OX=868129 GN=secA PE=3 SV=1	EKYAAVIEEIEAMR	2
Protein translocase subunit SecA OS=Prevotella bivia DSM 20514 OX=868129 GN=secA PE=3 SV=1	ETASSANHTPYVAEK
Protein translocase subunit SecA OS=Prevotella bivia DSM 20514 OX=868129 GN=secA PE=3 SV=1	ETIFAQIDKIEK	1
Protein translocase subunit SecA OS=Prevotella bivia DSM 20514 OX=868129 GN=secA PE=3 SV=1	EVYENQGSIYQR	1
Protein translocase subunit SecA OS=Prevotella bivia DSM 20514 OX=868129 GN=secA PE=3 SV=1	FAENEETVVTATDFDR
Protein translocase subunit SecA OS=Prevotella bivia DSM 20514 OX=868129 GN=secA PE=3 SV=1	FAENEETVVTATDFDRDLAADPTK	1
Protein translocase subunit SecA OS=Prevotella bivia DSM 20514 OX=868129 GN=secA PE=3 SV=1	FLSEEGIK
Protein translocase subunit SecA OS=Prevotella bivia DSM 20514 OX=868129 GN=secA PE=3 SV=1	GDDQMFEEYQPLVQNLYEVQR	2
Protein translocase subunit SecA OS=Prevotella bivia DSM 20514 OX=868129 GN=secA PE=3 SV=1	GQIPEMQAEAPIEEAAPEAPTPK	3
Protein translocase subunit SecA OS=Prevotella bivia DSM 20514 OX=868129 GN=secA PE=3 SV=1	GTAWLAEQVNDAK	1
Protein translocase subunit SecA OS=Prevotella bivia DSM 20514 OX=868129 GN=secA PE=3 SV=1	HSVQNASYEQKDPLLIFK	1
Protein translocase subunit SecA OS=Prevotella bivia DSM 20514 OX=868129 GN=secA PE=3 SV=1	IAEMATGEGK	2
Protein translocase subunit SecA OS=Prevotella bivia DSM 20514 OX=868129 GN=secA PE=3 SV=1	IEAATQTFATITLQNYFR	2
Protein translocase subunit SecA OS=Prevotella bivia DSM 20514 OX=868129 GN=secA PE=3 SV=1	IESSMISNSIER
Protein translocase subunit SecA OS=Prevotella bivia DSM 20514 OX=868129 GN=secA PE=3 SV=1	IGMDISNTIWDR	1
Protein translocase subunit SecA OS=Prevotella bivia DSM 20514 OX=868129 GN=secA PE=3 SV=1	IQTVAWPIIK	1
Protein translocase subunit SecA OS=Prevotella bivia DSM 20514 OX=868129 GN=secA PE=3 SV=1	KIPHQVLNAK	1
Protein translocase subunit SecA OS=Prevotella bivia DSM 20514 OX=868129 GN=secA PE=3 SV=1	KQATELLSEAR	2
Protein translocase subunit SecA OS=Prevotella bivia DSM 20514 OX=868129 GN=secA PE=3 SV=1	KVEENNFGIR
Protein translocase subunit SecA OS=Prevotella bivia DSM 20514 OX=868129 GN=secA PE=3 SV=1	LAGMTGTASTESGEFWDIYK	1
Protein translocase subunit SecA OS=Prevotella bivia DSM 20514 OX=868129 GN=secA PE=3 SV=1	LAGMTGTASTESGEFWDIYKLDVVEIPTNRPIAR	1
Protein translocase subunit SecA OS=Prevotella bivia DSM 20514 OX=868129 GN=secA PE=3 SV=1	LDVVEIPTNRPIAR	1
Protein translocase subunit SecA OS=Prevotella bivia DSM 20514 OX=868129 GN=secA PE=3 SV=1	LFILPDITTELSALEK	2
Protein translocase subunit SecA OS=Prevotella bivia DSM 20514 OX=868129 GN=secA PE=3 SV=1	LGFEEGER
Protein translocase subunit SecA OS=Prevotella bivia DSM 20514 OX=868129 GN=secA PE=3 SV=1	LGFEEGERIESSMISNSIER	1
Protein translocase subunit SecA OS=Prevotella bivia DSM 20514 OX=868129 GN=secA PE=3 SV=1	LIQPFVDK	1
Protein translocase subunit SecA OS=Prevotella bivia DSM 20514 OX=868129 GN=secA PE=3 SV=1	LIQPFVDKVK	1
Protein translocase subunit SecA OS=Prevotella bivia DSM 20514 OX=868129 GN=secA PE=3 SV=1	LWDNMINDLNNR	1
Protein translocase subunit SecA OS=Prevotella bivia DSM 20514 OX=868129 GN=secA PE=3 SV=1	MNSCDLTDR	2
Protein translocase subunit SecA OS=Prevotella bivia DSM 20514 OX=868129 GN=secA PE=3 SV=1	NAGRPTLVGTTSVEISELLSK	3
Protein translocase subunit SecA OS=Prevotella bivia DSM 20514 OX=868129 GN=secA PE=3 SV=1	QATELLSEAR	1
Protein translocase subunit SecA OS=Prevotella bivia DSM 20514 OX=868129 GN=secA PE=3 SV=1	QGDPGSSVFYVSLEDK	1
Protein translocase subunit SecA OS=Prevotella bivia DSM 20514 OX=868129 GN=secA PE=3 SV=1	QHNYAIVDEVDSVLIDDAR	1
Protein translocase subunit SecA OS=Prevotella bivia DSM 20514 OX=868129 GN=secA PE=3 SV=1	RFAENEETVVTATDFDR
Protein translocase subunit SecA OS=Prevotella bivia DSM 20514 OX=868129 GN=secA PE=3 SV=1	RWSDGLHQAVEAK
Protein translocase subunit SecA OS=Prevotella bivia DSM 20514 OX=868129 GN=secA PE=3 SV=1	STDGLGAVTIATNMAGR	3
Protein translocase subunit SecA OS=Prevotella bivia DSM 20514 OX=868129 GN=secA PE=3 SV=1	SVLLSIIDDDWKENLR	2
Protein translocase subunit SecA OS=Prevotella bivia DSM 20514 OX=868129 GN=secA PE=3 SV=1	TEEYYMANNNR	2
Protein translocase subunit SecA OS=Prevotella bivia DSM 20514 OX=868129 GN=secA PE=3 SV=1	TKEIQQYVQNAGK	2
Protein translocase subunit SecA OS=Prevotella bivia DSM 20514 OX=868129 GN=secA PE=3 SV=1	TPLIISGPVPK	1
Protein translocase subunit SecA OS=Prevotella bivia DSM 20514 OX=868129 GN=secA PE=3 SV=1	VHTLQQLLK	1
Protein translocase subunit SecA OS=Prevotella bivia DSM 20514 OX=868129 GN=secA PE=3 SV=1	VLTEQEYIDK
Protein translocase subunit SecA OS=Prevotella bivia DSM 20514 OX=868129 GN=secA PE=3 SV=1	VLTEQEYIDKK	1
Protein translocase subunit SecA OS=Prevotella bivia DSM 20514 OX=868129 GN=secA PE=3 SV=1	VYNIPCDLKEAYETEAK	1
Protein translocase subunit SecA OS=Prevotella bivia DSM 20514 OX=868129 GN=secA PE=3 SV=1	WSDGLHQAVEAK	2
Protein translocase subunit SecA OS=Prevotella bivia DSM 20514 OX=868129 GN=secA PE=3 SV=1	YAAVIEEIEAMR	1
Protein translocase subunit SecA OS=Prevotella bivia DSM 20514 OX=868129 GN=secA PE=3 SV=1	YVEQKEEIFDKDQAR	1
DUF4105 domain-containing protein OS=Prevotella bivia DSM 20514 OX=868129 GN=PrebiDRAFT_0076 PE=4 SV=1	ALLVNYQPENVTYR
DUF4105 domain-containing protein OS=Prevotella bivia DSM 20514 OX=868129 GN=PrebiDRAFT_0076 PE=4 SV=1	EVWSLFGHTAIR
DUF4105 domain-containing protein OS=Prevotella bivia DSM 20514 OX=868129 GN=PrebiDRAFT_0076 PE=4 SV=1	GVTEQVLNLSEK
DUF4105 domain-containing protein OS=Prevotella bivia DSM 20514 OX=868129 GN=PrebiDRAFT_0076 PE=4 SV=1	GVTEQVLNLSEKDKEAIAK
DUF4105 domain-containing protein OS=Prevotella bivia DSM 20514 OX=868129 GN=PrebiDRAFT_0076 PE=4 SV=1	TDYQMGIIPMELFMNEYAYENR
DUF4105 domain-containing protein OS=Prevotella bivia DSM 20514 OX=868129 GN=PrebiDRAFT_0076 PE=4 SV=1	TNQLLTITPHK
DUF4105 domain-containing protein OS=Prevotella bivia DSM 20514 OX=868129 GN=PrebiDRAFT_0076 PE=4 SV=1	VEPFAFNPK
DUF4105 domain-containing protein OS=Prevotella bivia DSM 20514 OX=868129 GN=PrebiDRAFT_0076 PE=4 SV=1	WAQLGDDLLLGMK
DUF4105 domain-containing protein OS=Prevotella bivia DSM 20514 OX=868129 GN=PrebiDRAFT_0076 PE=4 SV=1	YNAVDKWAQLGDDLLLGMK
Uncharacterized protein OS=Prevotella bivia DSM 20514 OX=868129 GN=PrebiDRAFT_0077 PE=4 SV=1	AGVSYATPYLK
Uncharacterized protein OS=Prevotella bivia DSM 20514 OX=868129 GN=PrebiDRAFT_0077 PE=4 SV=1	GVSSYGLVTNQYK	1
Uncharacterized protein OS=Prevotella bivia DSM 20514 OX=868129 GN=PrebiDRAFT_0077 PE=4 SV=1	AGVSYATPYLK		1
Uncharacterized protein OS=Prevotella bivia DSM 20514 OX=868129 GN=PrebiDRAFT_0077 PE=4 SV=1	GVSSYGLVTNQYK
Uncharacterized protein OS=Prevotella bivia DSM 20514 OX=868129 GN=PrebiDRAFT_0077 PE=4 SV=1	GVSSYGLVTNQYK
Uncharacterized protein OS=Prevotella bivia DSM 20514 OX=868129 GN=PrebiDRAFT_0077 PE=4 SV=1	AGVSYATPYLK
Uncharacterized protein OS=Prevotella bivia DSM 20514 OX=868129 GN=PrebiDRAFT_0077 PE=4 SV=1	GVSSYGLVTNQYK
Uncharacterized protein OS=Prevotella bivia DSM 20514 OX=868129 GN=PrebiDRAFT_0077 PE=4 SV=1	AGVSYATPYLK
Uncharacterized protein OS=Prevotella bivia DSM 20514 OX=868129 GN=PrebiDRAFT_0077 PE=4 SV=1	GGIHAVYLGAGYMPFR
Uncharacterized protein OS=Prevotella bivia DSM 20514 OX=868129 GN=PrebiDRAFT_0077 PE=4 SV=1	GMLNISAEWVNQSVIGMIK
Uncharacterized protein OS=Prevotella bivia DSM 20514 OX=868129 GN=PrebiDRAFT_0077 PE=4 SV=1	GVSSYGLVTNQYK
Uncharacterized protein OS=Prevotella bivia DSM 20514 OX=868129 GN=PrebiDRAFT_0077 PE=4 SV=1	GVSSYGLVTNQYKDR
Uncharacterized protein OS=Prevotella bivia DSM 20514 OX=868129 GN=PrebiDRAFT_0077 PE=4 SV=1	HFGVSFGLVPYTNIGYDYSNTANVNAFPSTSSVNATYTNTYSGK
Uncharacterized protein OS=Prevotella bivia DSM 20514 OX=868129 GN=PrebiDRAFT_0077 PE=4 SV=1	IDDGLKIPHTFGAGLMYNHSNK
Uncharacterized protein OS=Prevotella bivia DSM 20514 OX=868129 GN=PrebiDRAFT_0077 PE=4 SV=1	IPHTFGAGLMYNHSNK
Uncharacterized protein OS=Prevotella bivia DSM 20514 OX=868129 GN=PrebiDRAFT_0077 PE=4 SV=1	KDELTIGATYSLGHK
Uncharacterized protein OS=Prevotella bivia DSM 20514 OX=868129 GN=PrebiDRAFT_0077 PE=4 SV=1	LDLGMQYTLPLSK
Uncharacterized protein OS=Prevotella bivia DSM 20514 OX=868129 GN=PrebiDRAFT_0077 PE=4 SV=1	LGIDYQLQK
Uncharacterized protein OS=Prevotella bivia DSM 20514 OX=868129 GN=PrebiDRAFT_0077 PE=4 SV=1	NADIEYVVASFR
Uncharacterized protein OS=Prevotella bivia DSM 20514 OX=868129 GN=PrebiDRAFT_0077 PE=4 SV=1	NVVNTYSDAYVK
Uncharacterized protein OS=Prevotella bivia DSM 20514 OX=868129 GN=PrebiDRAFT_0077 PE=4 SV=1	SYKLDLGMQYTLPLSK
Uncharacterized protein OS=Prevotella bivia DSM 20514 OX=868129 GN=PrebiDRAFT_0077 PE=4 SV=1	VSLGADYTNGDQYR
Uncharacterized protein OS=Prevotella bivia DSM 20514 OX=868129 GN=PrebiDRAFT_0078 PE=4 SV=1	GILLTQFDLK
Uncharacterized protein OS=Prevotella bivia DSM 20514 OX=868129 GN=PrebiDRAFT_0078 PE=4 SV=1	GILLTQFDLKK
Uncharacterized protein OS=Prevotella bivia DSM 20514 OX=868129 GN=PrebiDRAFT_0078 PE=4 SV=1	IVTEEWEVNQLR
Uncharacterized protein OS=Prevotella bivia DSM 20514 OX=868129 GN=PrebiDRAFT_0078 PE=4 SV=1	SDEQMMDYEIR
CBS domain-containing protein OS=Prevotella bivia DSM 20514 OX=868129 GN=PrebiDRAFT_0079 PE=4 SV=1	IFQNALDFSDTK
CBS domain-containing protein OS=Prevotella bivia DSM 20514 OX=868129 GN=PrebiDRAFT_0079 PE=4 SV=1	IFQNALDFSDTK
CBS domain-containing protein OS=Prevotella bivia DSM 20514 OX=868129 GN=PrebiDRAFT_0079 PE=4 SV=1	SDDEIEDEVK
CBS domain-containing protein OS=Prevotella bivia DSM 20514 OX=868129 GN=PrebiDRAFT_0079 PE=4 SV=1	IFQNALDFSDTK	1
CBS domain-containing protein OS=Prevotella bivia DSM 20514 OX=868129 GN=PrebiDRAFT_0079 PE=4 SV=1	SDDEIEDEVK	1
CBS domain-containing protein OS=Prevotella bivia DSM 20514 OX=868129 GN=PrebiDRAFT_0079 PE=4 SV=1	IFQNALDFSDTK
CBS domain-containing protein OS=Prevotella bivia DSM 20514 OX=868129 GN=PrebiDRAFT_0079 PE=4 SV=1	SDDEIEDEVK
Uncharacterized protein OS=Prevotella bivia DSM 20514 OX=868129 GN=PrebiDRAFT_0080 PE=4 SV=1	AYQQYPDIASK
Uncharacterized protein OS=Prevotella bivia DSM 20514 OX=868129 GN=PrebiDRAFT_0080 PE=4 SV=1	DNLSEEELNQVK
Uncharacterized protein OS=Prevotella bivia DSM 20514 OX=868129 GN=PrebiDRAFT_0080 PE=4 SV=1	AYQQYPDIASK
Uncharacterized protein OS=Prevotella bivia DSM 20514 OX=868129 GN=PrebiDRAFT_0080 PE=4 SV=1	AAAYNKFSEFVAK	1
Uncharacterized protein OS=Prevotella bivia DSM 20514 OX=868129 GN=PrebiDRAFT_0080 PE=4 SV=1	AEQHSQVGEILGEK	6
Uncharacterized protein OS=Prevotella bivia DSM 20514 OX=868129 GN=PrebiDRAFT_0080 PE=4 SV=1	AGSKFNETQLEQQSAQQAMQLVGNYMQDLVLK	4
Uncharacterized protein OS=Prevotella bivia DSM 20514 OX=868129 GN=PrebiDRAFT_0080 PE=4 SV=1	AIDFSKDTR	1
Uncharacterized protein OS=Prevotella bivia DSM 20514 OX=868129 GN=PrebiDRAFT_0080 PE=4 SV=1	AKYEELKGAFR	1
Uncharacterized protein OS=Prevotella bivia DSM 20514 OX=868129 GN=PrebiDRAFT_0080 PE=4 SV=1	ALAGGADFVAIAK	18
Uncharacterized protein OS=Prevotella bivia DSM 20514 OX=868129 GN=PrebiDRAFT_0080 PE=4 SV=1	AYQQYPDIASK	11
Uncharacterized protein OS=Prevotella bivia DSM 20514 OX=868129 GN=PrebiDRAFT_0080 PE=4 SV=1	DADVKITDEDLK	2
Uncharacterized protein OS=Prevotella bivia DSM 20514 OX=868129 GN=PrebiDRAFT_0080 PE=4 SV=1	DKKAEMLMAK	2
Uncharacterized protein OS=Prevotella bivia DSM 20514 OX=868129 GN=PrebiDRAFT_0080 PE=4 SV=1	DLKGITTAEHYVAGIR	2
Uncharacterized protein OS=Prevotella bivia DSM 20514 OX=868129 GN=PrebiDRAFT_0080 PE=4 SV=1	DNLSEEELNQVK	1
Uncharacterized protein OS=Prevotella bivia DSM 20514 OX=868129 GN=PrebiDRAFT_0080 PE=4 SV=1	DNLSEEELNQVKDQVWQQLVSNR	16
Uncharacterized protein OS=Prevotella bivia DSM 20514 OX=868129 GN=PrebiDRAFT_0080 PE=4 SV=1	DNNEEAQIQLAALPYSSVK	2
Uncharacterized protein OS=Prevotella bivia DSM 20514 OX=868129 GN=PrebiDRAFT_0080 PE=4 SV=1	DQVWQQLVSNR	1
Uncharacterized protein OS=Prevotella bivia DSM 20514 OX=868129 GN=PrebiDRAFT_0080 PE=4 SV=1	FNETQLEQQSAQQAMQLVGNYMQDLVLK	5
Uncharacterized protein OS=Prevotella bivia DSM 20514 OX=868129 GN=PrebiDRAFT_0080 PE=4 SV=1	GEVNATQNVALTQGNVILQVLDK	2
Uncharacterized protein OS=Prevotella bivia DSM 20514 OX=868129 GN=PrebiDRAFT_0080 PE=4 SV=1	GEVNATQNVALTQGNVILQVLDKK	5
Uncharacterized protein OS=Prevotella bivia DSM 20514 OX=868129 GN=PrebiDRAFT_0080 PE=4 SV=1	GITTAEHYVAGIR	28
Uncharacterized protein OS=Prevotella bivia DSM 20514 OX=868129 GN=PrebiDRAFT_0080 PE=4 SV=1	GNAGVYVFHVVK	1
Uncharacterized protein OS=Prevotella bivia DSM 20514 OX=868129 GN=PrebiDRAFT_0080 PE=4 SV=1	GVNSIAAAQAK	2
Uncharacterized protein OS=Prevotella bivia DSM 20514 OX=868129 GN=PrebiDRAFT_0080 PE=4 SV=1	ISNQDFQK	1
Uncharacterized protein OS=Prevotella bivia DSM 20514 OX=868129 GN=PrebiDRAFT_0080 PE=4 SV=1	ITDEDLKAK	2
Uncharacterized protein OS=Prevotella bivia DSM 20514 OX=868129 GN=PrebiDRAFT_0080 PE=4 SV=1	KVGLTVTEQEMQNVLNDGTNPALAQTPFVNQQTGR	3
Uncharacterized protein OS=Prevotella bivia DSM 20514 OX=868129 GN=PrebiDRAFT_0080 PE=4 SV=1	LAFKDNNEEAQIQLAALPYSSVK	5
Uncharacterized protein OS=Prevotella bivia DSM 20514 OX=868129 GN=PrebiDRAFT_0080 PE=4 SV=1	LAFKDNNEEAQIQLAALPYSSVKDADVK	2
Uncharacterized protein OS=Prevotella bivia DSM 20514 OX=868129 GN=PrebiDRAFT_0080 PE=4 SV=1	LIEEYQSAIK	2
Uncharacterized protein OS=Prevotella bivia DSM 20514 OX=868129 GN=PrebiDRAFT_0080 PE=4 SV=1	LKGVNSIAAAQAK	3
Uncharacterized protein OS=Prevotella bivia DSM 20514 OX=868129 GN=PrebiDRAFT_0080 PE=4 SV=1	NAIVKDMNNIQK	1
Uncharacterized protein OS=Prevotella bivia DSM 20514 OX=868129 GN=PrebiDRAFT_0080 PE=4 SV=1	NTTLADIQK
Uncharacterized protein OS=Prevotella bivia DSM 20514 OX=868129 GN=PrebiDRAFT_0080 PE=4 SV=1	QIQVVANTPDEAK	6
Uncharacterized protein OS=Prevotella bivia DSM 20514 OX=868129 GN=PrebiDRAFT_0080 PE=4 SV=1	QLASATDVASVASK	9
Uncharacterized protein OS=Prevotella bivia DSM 20514 OX=868129 GN=PrebiDRAFT_0080 PE=4 SV=1	RYGQTADKTWLTGQQYEGSASMGQDNR	4
Uncharacterized protein OS=Prevotella bivia DSM 20514 OX=868129 GN=PrebiDRAFT_0080 PE=4 SV=1	SGSMIPYLGIPVSSK	1
Uncharacterized protein OS=Prevotella bivia DSM 20514 OX=868129 GN=PrebiDRAFT_0080 PE=4 SV=1	SPQLEQMQSIYNYWLFVEK	5
Uncharacterized protein OS=Prevotella bivia DSM 20514 OX=868129 GN=PrebiDRAFT_0080 PE=4 SV=1	TFLMAILK	7
Uncharacterized protein OS=Prevotella bivia DSM 20514 OX=868129 GN=PrebiDRAFT_0080 PE=4 SV=1	TKTVAAVIK	1
Uncharacterized protein OS=Prevotella bivia DSM 20514 OX=868129 GN=PrebiDRAFT_0080 PE=4 SV=1	TVAAVIKK	1
Uncharacterized protein OS=Prevotella bivia DSM 20514 OX=868129 GN=PrebiDRAFT_0080 PE=4 SV=1	TWLTGQQYEGSASMGQDNR	6
Uncharacterized protein OS=Prevotella bivia DSM 20514 OX=868129 GN=PrebiDRAFT_0080 PE=4 SV=1	VGLTVTEQEMQNVLNDGTNPALAQTPFVNQQTGR	3
Uncharacterized protein OS=Prevotella bivia DSM 20514 OX=868129 GN=PrebiDRAFT_0080 PE=4 SV=1	VGLTVTEQEMQNVLNDGTNPALAQTPFVNQQTGRFDVNALK	1
Uncharacterized protein OS=Prevotella bivia DSM 20514 OX=868129 GN=PrebiDRAFT_0080 PE=4 SV=1	VSTVNQITFASPAFIQAVGSVEPALSGAVAATAQGQFSK	3
Uncharacterized protein OS=Prevotella bivia DSM 20514 OX=868129 GN=PrebiDRAFT_0080 PE=4 SV=1	YEELKGAFR	1
Uncharacterized protein OS=Prevotella bivia DSM 20514 OX=868129 GN=PrebiDRAFT_0080 PE=4 SV=1	YGQTADKTWLTGQQYEGSASMGQDNR	3
Uncharacterized protein OS=Prevotella bivia DSM 20514 OX=868129 GN=PrebiDRAFT_0080 PE=4 SV=1	YQGLLASCVLSNK	3
Uncharacterized protein OS=Prevotella bivia DSM 20514 OX=868129 GN=PrebiDRAFT_0080 PE=4 SV=1	YQGLLASCVLSNKAEAK	3
Exopolyphosphatase-like enzyme OS=Prevotella bivia DSM 20514 OX=868129 GN=PrebiDRAFT_0081 PE=4 SV=1	GDLEGLVNTPQLIK
Exopolyphosphatase-like enzyme OS=Prevotella bivia DSM 20514 OX=868129 GN=PrebiDRAFT_0081 PE=4 SV=1	SPDGDAIGSTLAWK
Exopolyphosphatase-like enzyme OS=Prevotella bivia DSM 20514 OX=868129 GN=PrebiDRAFT_0081 PE=4 SV=1	VFHNYSEHALR
dTDP-glucose pyrophosphorylase OS=Prevotella bivia DSM 20514 OX=868129 GN=PrebiDRAFT_0082 PE=4 SV=1	YEGHIPTELVFQSIDNIPEGFSVPEGR
dTDP-glucose pyrophosphorylase OS=Prevotella bivia DSM 20514 OX=868129 GN=PrebiDRAFT_0082 PE=4 SV=1	YEGHIPTELVFQSIDNIPEGFSVPEGR		1
dTDP-glucose pyrophosphorylase OS=Prevotella bivia DSM 20514 OX=868129 GN=PrebiDRAFT_0082 PE=4 SV=1	IQSLVDESVYPSK
dTDP-glucose pyrophosphorylase OS=Prevotella bivia DSM 20514 OX=868129 GN=PrebiDRAFT_0082 PE=4 SV=1	LINDGTASVEVLDTTSSWFGVTYPEDR
dTDP-glucose pyrophosphorylase OS=Prevotella bivia DSM 20514 OX=868129 GN=PrebiDRAFT_0082 PE=4 SV=1	VIGNFLANLPEGAK
dTDP-glucose pyrophosphorylase OS=Prevotella bivia DSM 20514 OX=868129 GN=PrebiDRAFT_0082 PE=4 SV=1	YEGHIPTELVFQSIDNIPEGFSVPEGR
Uncharacterized protein OS=Prevotella bivia DSM 20514 OX=868129 GN=PrebiDRAFT_0094 PE=4 SV=1	SYASNDIFYPK
Uncharacterized protein OS=Prevotella bivia DSM 20514 OX=868129 GN=PrebiDRAFT_0094 PE=4 SV=1	ESLAVQNLTAER		1
Uncharacterized protein OS=Prevotella bivia DSM 20514 OX=868129 GN=PrebiDRAFT_0094 PE=4 SV=1	TEAETMDDFK		2
Uncharacterized protein OS=Prevotella bivia DSM 20514 OX=868129 GN=PrebiDRAFT_0094 PE=4 SV=1	AISGWDCYQR
Uncharacterized protein OS=Prevotella bivia DSM 20514 OX=868129 GN=PrebiDRAFT_0094 PE=4 SV=1	EGWYEGELTFK
Uncharacterized protein OS=Prevotella bivia DSM 20514 OX=868129 GN=PrebiDRAFT_0094 PE=4 SV=1	EGWYEGELTFKR
Uncharacterized protein OS=Prevotella bivia DSM 20514 OX=868129 GN=PrebiDRAFT_0094 PE=4 SV=1	ESLAVQNLTAER
Uncharacterized protein OS=Prevotella bivia DSM 20514 OX=868129 GN=PrebiDRAFT_0094 PE=4 SV=1	FKYLGLWK
Uncharacterized protein OS=Prevotella bivia DSM 20514 OX=868129 GN=PrebiDRAFT_0094 PE=4 SV=1	KAIRPAAVINQK
Uncharacterized protein OS=Prevotella bivia DSM 20514 OX=868129 GN=PrebiDRAFT_0094 PE=4 SV=1	KESLAVQNLTAER
Uncharacterized protein OS=Prevotella bivia DSM 20514 OX=868129 GN=PrebiDRAFT_0094 PE=4 SV=1	SYASNDIFYPK
Uncharacterized protein OS=Prevotella bivia DSM 20514 OX=868129 GN=PrebiDRAFT_0094 PE=4 SV=1	SYASNDIFYPKR
Uncharacterized protein OS=Prevotella bivia DSM 20514 OX=868129 GN=PrebiDRAFT_0094 PE=4 SV=1	TEAETMDDFK
Gliding motility-associated protein GldE OS=Prevotella bivia DSM 20514 OX=868129 GN=PrebiDRAFT_0096 PE=4 SV=1	GAGALILLR
Gliding motility-associated protein GldE OS=Prevotella bivia DSM 20514 OX=868129 GN=PrebiDRAFT_0096 PE=4 SV=1	STYAEVLQSIIDNNYSR
Gliding motility-associated protein GldE OS=Prevotella bivia DSM 20514 OX=868129 GN=PrebiDRAFT_0096 PE=4 SV=1	GAGALILLR
Gliding motility-associated protein GldE OS=Prevotella bivia DSM 20514 OX=868129 GN=PrebiDRAFT_0096 PE=4 SV=1	DLDELDPDKFSADAK
Gliding motility-associated protein GldE OS=Prevotella bivia DSM 20514 OX=868129 GN=PrebiDRAFT_0096 PE=4 SV=1	GAGALILLR
Gliding motility-associated protein GldE OS=Prevotella bivia DSM 20514 OX=868129 GN=PrebiDRAFT_0096 PE=4 SV=1	STYAEVLQSIIDNNYSR
Gliding motility-associated protein GldE OS=Prevotella bivia DSM 20514 OX=868129 GN=PrebiDRAFT_0096 PE=4 SV=1	TLLSDFTK
Glycosyl transferase OS=Prevotella bivia DSM 20514 OX=868129 GN=PrebiDRAFT_0098 PE=4 SV=1	AFFTPVVCELK
Glycosyl transferase OS=Prevotella bivia DSM 20514 OX=868129 GN=PrebiDRAFT_0098 PE=4 SV=1	EWTEDNGCNNALR
Glycosyl transferase OS=Prevotella bivia DSM 20514 OX=868129 GN=PrebiDRAFT_0098 PE=4 SV=1	FNVIVVDNHSTDGTTEAIETLAVADDR
Glycosyl transferase OS=Prevotella bivia DSM 20514 OX=868129 GN=PrebiDRAFT_0098 PE=4 SV=1	IIHLVPER
Glycosyl transferase OS=Prevotella bivia DSM 20514 OX=868129 GN=PrebiDRAFT_0098 PE=4 SV=1	TPSFEGYSFPVEASVVIPVFNR
Peptidase family M48 OS=Prevotella bivia DSM 20514 OX=868129 GN=PrebiDRAFT_0102 PE=3 SV=1	ILSLSSEEYSK
Peptidase family M48 OS=Prevotella bivia DSM 20514 OX=868129 GN=PrebiDRAFT_0102 PE=3 SV=1	LATAVETYLR
Peptidase family M48 OS=Prevotella bivia DSM 20514 OX=868129 GN=PrebiDRAFT_0102 PE=3 SV=1	ILSLSSEEYSK		1
Peptidase family M48 OS=Prevotella bivia DSM 20514 OX=868129 GN=PrebiDRAFT_0102 PE=3 SV=1	LATAVETYLR
Peptidase family M48 OS=Prevotella bivia DSM 20514 OX=868129 GN=PrebiDRAFT_0102 PE=3 SV=1	SSSSEFFSDHPSDER		2
Peptidase family M48 OS=Prevotella bivia DSM 20514 OX=868129 GN=PrebiDRAFT_0102 PE=3 SV=1	SSSSEFFSDHPSDERR		1
UDP-N-acetylglucosamine 2-epimerase OS=Prevotella bivia DSM 20514 OX=868129 GN=PrebiDRAFT_0104 PE=3 SV=1	FILFTLNR
UDP-N-acetylglucosamine 2-epimerase OS=Prevotella bivia DSM 20514 OX=868129 GN=PrebiDRAFT_0104 PE=3 SV=1	LLNETIELEK
UDP-N-acetylglucosamine 2-epimerase OS=Prevotella bivia DSM 20514 OX=868129 GN=PrebiDRAFT_0104 PE=3 SV=1	LVIDGLSDILFTAGVSNNSIANK
UDP-N-acetylglucosamine 2-epimerase OS=Prevotella bivia DSM 20514 OX=868129 GN=PrebiDRAFT_0104 PE=3 SV=1	QANENIAYSLIYAGTK
UDP-N-acetylglucosamine 2-epimerase OS=Prevotella bivia DSM 20514 OX=868129 GN=PrebiDRAFT_0104 PE=3 SV=1	SFDITMPK
UDP-N-acetylglucosamine 2-epimerase OS=Prevotella bivia DSM 20514 OX=868129 GN=PrebiDRAFT_0104 PE=3 SV=1	VYMVGNILIDNIR
Membrane protease subunit, stomatin/prohibitin OS=Prevotella bivia DSM 20514 OX=868129 GN=PrebiDRAFT_0105 PE=4 SV=1	ATILTSEGEK		1
Membrane protease subunit, stomatin/prohibitin OS=Prevotella bivia DSM 20514 OX=868129 GN=PrebiDRAFT_0105 PE=4 SV=1	AVYEINNLPNAIEK		1
Membrane protease subunit, stomatin/prohibitin OS=Prevotella bivia DSM 20514 OX=868129 GN=PrebiDRAFT_0105 PE=4 SV=1	ILTAEGQAQAR
Membrane protease subunit, stomatin/prohibitin OS=Prevotella bivia DSM 20514 OX=868129 GN=PrebiDRAFT_0105 PE=4 SV=1	ITEAVGQSTNPANYLIAQK		1
Membrane protease subunit, stomatin/prohibitin OS=Prevotella bivia DSM 20514 OX=868129 GN=PrebiDRAFT_0105 PE=4 SV=1	KAEAEAVAIQK		1
Membrane protease subunit, stomatin/prohibitin OS=Prevotella bivia DSM 20514 OX=868129 GN=PrebiDRAFT_0105 PE=4 SV=1	NIIGELELDQTLTSR		2
Membrane protease subunit, stomatin/prohibitin OS=Prevotella bivia DSM 20514 OX=868129 GN=PrebiDRAFT_0105 PE=4 SV=1	SLVIISQSETK
Membrane protease subunit, stomatin/prohibitin OS=Prevotella bivia DSM 20514 OX=868129 GN=PrebiDRAFT_0105 PE=4 SV=1	SVLDDATNK
Membrane protease subunit, stomatin/prohibitin OS=Prevotella bivia DSM 20514 OX=868129 GN=PrebiDRAFT_0105 PE=4 SV=1	SVLDDATNKWGIK		1
Membrane protease subunit, stomatin/prohibitin OS=Prevotella bivia DSM 20514 OX=868129 GN=PrebiDRAFT_0105 PE=4 SV=1	TVYLPFEASNLMGSIGGIK		1
Membrane protease subunit, stomatin/prohibitin OS=Prevotella bivia DSM 20514 OX=868129 GN=PrebiDRAFT_0105 PE=4 SV=1	TVYLPFEASNLMGSIGGIKDLFK		1
Membrane protease subunit, stomatin/prohibitin OS=Prevotella bivia DSM 20514 OX=868129 GN=PrebiDRAFT_0105 PE=4 SV=1	VELQDITPPESVLQAMEK
Membrane protease subunit, stomatin/prohibitin OS=Prevotella bivia DSM 20514 OX=868129 GN=PrebiDRAFT_0105 PE=4 SV=1	VNRVELQDITPPESVLQAMEK		1
Membrane protease subunit, stomatin/prohibitin OS=Prevotella bivia DSM 20514 OX=868129 GN=PrebiDRAFT_0105 PE=4 SV=1	YAYTSSIDLR		2
Membrane protease subunit, stomatin/prohibitin OS=Prevotella bivia DSM 20514 OX=868129 GN=PrebiDRAFT_0105 PE=4 SV=1	YIQMLTELANNGNQK		1
Membrane protease subunit, stomatin/prohibitin OS=Prevotella bivia DSM 20514 OX=868129 GN=PrebiDRAFT_0105 PE=4 SV=1	YYATLQPGINIIIPFIDHAK		1
Uncharacterized protein OS=Prevotella bivia DSM 20514 OX=868129 GN=PrebiDRAFT_0107 PE=4 SV=1	TGSYTVHYTGK
Uncharacterized protein OS=Prevotella bivia DSM 20514 OX=868129 GN=PrebiDRAFT_0107 PE=4 SV=1	TNTYNFQLAGSYDK
Uncharacterized protein OS=Prevotella bivia DSM 20514 OX=868129 GN=PrebiDRAFT_0107 PE=4 SV=1	TGSYTVHYTGK
Uncharacterized protein OS=Prevotella bivia DSM 20514 OX=868129 GN=PrebiDRAFT_0107 PE=4 SV=1	TNTYNFQLAGSYDK
Uncharacterized protein OS=Prevotella bivia DSM 20514 OX=868129 GN=PrebiDRAFT_0107 PE=4 SV=1	SDNTIAGNYTLSAQGLAIK
Uncharacterized protein OS=Prevotella bivia DSM 20514 OX=868129 GN=PrebiDRAFT_0107 PE=4 SV=1	TGSYTVHYTGK
Uncharacterized protein OS=Prevotella bivia DSM 20514 OX=868129 GN=PrebiDRAFT_0107 PE=4 SV=1	TNTYNFQLAGSYDK
Uncharacterized protein OS=Prevotella bivia DSM 20514 OX=868129 GN=PrebiDRAFT_0107 PE=4 SV=1	ATCLVFAPFAK
Uncharacterized protein OS=Prevotella bivia DSM 20514 OX=868129 GN=PrebiDRAFT_0107 PE=4 SV=1	DLATNGAYMMIAPGTHSLSVIYHVVNATK
Uncharacterized protein OS=Prevotella bivia DSM 20514 OX=868129 GN=PrebiDRAFT_0107 PE=4 SV=1	DVTITINSFTYNGGTHYR
Uncharacterized protein OS=Prevotella bivia DSM 20514 OX=868129 GN=PrebiDRAFT_0107 PE=4 SV=1	EIVLSTPNNDNAGFPLSTDK	1
Uncharacterized protein OS=Prevotella bivia DSM 20514 OX=868129 GN=PrebiDRAFT_0107 PE=4 SV=1	EIVLSTPNNDNAGFPLSTDKK	1
Uncharacterized protein OS=Prevotella bivia DSM 20514 OX=868129 GN=PrebiDRAFT_0107 PE=4 SV=1	ENYWSGHEWNAVTEVWQPTTNDATNGNYAK
Uncharacterized protein OS=Prevotella bivia DSM 20514 OX=868129 GN=PrebiDRAFT_0107 PE=4 SV=1	GDPHWDNTTR	1
Uncharacterized protein OS=Prevotella bivia DSM 20514 OX=868129 GN=PrebiDRAFT_0107 PE=4 SV=1	KLSVIAQEQGR	2
Uncharacterized protein OS=Prevotella bivia DSM 20514 OX=868129 GN=PrebiDRAFT_0107 PE=4 SV=1	KLSVIAQEQGRQPAK
Uncharacterized protein OS=Prevotella bivia DSM 20514 OX=868129 GN=PrebiDRAFT_0107 PE=4 SV=1	LAFSSDFVLIR	1
Uncharacterized protein OS=Prevotella bivia DSM 20514 OX=868129 GN=PrebiDRAFT_0107 PE=4 SV=1	LSVIAQEQGR	1
Uncharacterized protein OS=Prevotella bivia DSM 20514 OX=868129 GN=PrebiDRAFT_0107 PE=4 SV=1	LSVIAQEQGRQPAK	1
Uncharacterized protein OS=Prevotella bivia DSM 20514 OX=868129 GN=PrebiDRAFT_0107 PE=4 SV=1	NLEKDVTITINSFTYNGGTHYR
Uncharacterized protein OS=Prevotella bivia DSM 20514 OX=868129 GN=PrebiDRAFT_0107 PE=4 SV=1	SDNTIAGNYTLSAQGLAIK	1
Uncharacterized protein OS=Prevotella bivia DSM 20514 OX=868129 GN=PrebiDRAFT_0107 PE=4 SV=1	SDNTIAGNYTLSAQGLAIKDNEQK	1
Uncharacterized protein OS=Prevotella bivia DSM 20514 OX=868129 GN=PrebiDRAFT_0107 PE=4 SV=1	TAAPDGVNLLATTNFNFNYYK	2
Uncharacterized protein OS=Prevotella bivia DSM 20514 OX=868129 GN=PrebiDRAFT_0107 PE=4 SV=1	TGSYTVHYTGK	2
Uncharacterized protein OS=Prevotella bivia DSM 20514 OX=868129 GN=PrebiDRAFT_0107 PE=4 SV=1	TNTYNFQLAGSYDK	1
Uncharacterized protein OS=Prevotella bivia DSM 20514 OX=868129 GN=PrebiDRAFT_0107 PE=4 SV=1	TSMATDGGGAFFWENDDQIWVK	2
Uncharacterized protein OS=Prevotella bivia DSM 20514 OX=868129 GN=PrebiDRAFT_0107 PE=4 SV=1	TYTGGLWLK
Uncharacterized protein OS=Prevotella bivia DSM 20514 OX=868129 GN=PrebiDRAFT_0107 PE=4 SV=1	TYTGGLWLKK	1
Uncharacterized protein OS=Prevotella bivia DSM 20514 OX=868129 GN=PrebiDRAFT_0107 PE=4 SV=1	VDPTSGKPNDSEISK	1
Uncharacterized protein OS=Prevotella bivia DSM 20514 OX=868129 GN=PrebiDRAFT_0107 PE=4 SV=1	VPGNLGVLAPNSDGDHVASIDGGDLAESSDVPSLYSGHNYYMWDAK	1
Uncharacterized protein OS=Prevotella bivia DSM 20514 OX=868129 GN=PrebiDRAFT_0107 PE=4 SV=1	WYHEGSGDFEASVNSLFSQLPNANEMAWYIMR
dTDP-4-dehydrorhamnose reductase OS=Prevotella bivia DSM 20514 OX=868129 GN=PrebiDRAFT_0110 PE=3 SV=1	DNYIFTDVCDGYTK
dTDP-4-dehydrorhamnose reductase OS=Prevotella bivia DSM 20514 OX=868129 GN=PrebiDRAFT_0110 PE=3 SV=1	DNYIFTDVCDGYTKLDITNLDTVR
dTDP-4-dehydrorhamnose reductase OS=Prevotella bivia DSM 20514 OX=868129 GN=PrebiDRAFT_0110 PE=3 SV=1	GTPTGVYGLTK		1
dTDP-4-dehydrorhamnose reductase OS=Prevotella bivia DSM 20514 OX=868129 GN=PrebiDRAFT_0110 PE=3 SV=1	IKNTFGIK		1
dTDP-4-dehydrorhamnose reductase OS=Prevotella bivia DSM 20514 OX=868129 GN=PrebiDRAFT_0110 PE=3 SV=1	IQAVGGNYIIIR		1
dTDP-4-dehydrorhamnose reductase OS=Prevotella bivia DSM 20514 OX=868129 GN=PrebiDRAFT_0110 PE=3 SV=1	LDITNLDTVR		1
dTDP-4-dehydrorhamnose reductase OS=Prevotella bivia DSM 20514 OX=868129 GN=PrebiDRAFT_0110 PE=3 SV=1	TAWLYSEFGK		1
dTDP-4-dehydrorhamnose reductase OS=Prevotella bivia DSM 20514 OX=868129 GN=PrebiDRAFT_0110 PE=3 SV=1	TMINLTATKPQLK		3
Uncharacterized protein OS=Prevotella bivia DSM 20514 OX=868129 GN=PrebiDRAFT_0111 PE=4 SV=1	VLPFIVELR		1
Uncharacterized protein OS=Prevotella bivia DSM 20514 OX=868129 GN=PrebiDRAFT_0111 PE=4 SV=1	DKTEGLDFGEQS
Uncharacterized protein OS=Prevotella bivia DSM 20514 OX=868129 GN=PrebiDRAFT_0111 PE=4 SV=1	AYDCSLTR
Uncharacterized protein OS=Prevotella bivia DSM 20514 OX=868129 GN=PrebiDRAFT_0111 PE=4 SV=1	DKTEGLDFGEQS
Uncharacterized protein OS=Prevotella bivia DSM 20514 OX=868129 GN=PrebiDRAFT_0111 PE=4 SV=1	EVSTFIGMLSDYYIK
Uncharacterized protein OS=Prevotella bivia DSM 20514 OX=868129 GN=PrebiDRAFT_0111 PE=4 SV=1	EVTAATTTALK
Uncharacterized protein OS=Prevotella bivia DSM 20514 OX=868129 GN=PrebiDRAFT_0111 PE=4 SV=1	FEYTEEQKEEEEDWFGDLVR
Uncharacterized protein OS=Prevotella bivia DSM 20514 OX=868129 GN=PrebiDRAFT_0111 PE=4 SV=1	VLPFIVELR
Uncharacterized protein OS=Prevotella bivia DSM 20514 OX=868129 GN=PrebiDRAFT_0111 PE=4 SV=1	VVMQALTELHAELLQSSK
Transcriptional regulator/sugar kinase OS=Prevotella bivia DSM 20514 OX=868129 GN=PrebiDRAFT_0113 PE=4 SV=1	AGDLIMKPIIESYEK		4
Transcriptional regulator/sugar kinase OS=Prevotella bivia DSM 20514 OX=868129 GN=PrebiDRAFT_0113 PE=4 SV=1	AMGIGAPNGNFYR		2
Transcriptional regulator/sugar kinase OS=Prevotella bivia DSM 20514 OX=868129 GN=PrebiDRAFT_0113 PE=4 SV=1	GQVLATNSIK
Transcriptional regulator/sugar kinase OS=Prevotella bivia DSM 20514 OX=868129 GN=PrebiDRAFT_0113 PE=4 SV=1	KLNIPVGLTNDANAAAIGEMQYGVAR		2
Transcriptional regulator/sugar kinase OS=Prevotella bivia DSM 20514 OX=868129 GN=PrebiDRAFT_0113 PE=4 SV=1	LNIPVGLTNDANAAAIGEMQYGVAR		1
Transcriptional regulator/sugar kinase OS=Prevotella bivia DSM 20514 OX=868129 GN=PrebiDRAFT_0113 PE=4 SV=1	MVYGSDGFAGELGHVVMVR		1
Transcriptional regulator/sugar kinase OS=Prevotella bivia DSM 20514 OX=868129 GN=PrebiDRAFT_0113 PE=4 SV=1	NFIMITLGTGVGSGIVVDGK
Transcriptional regulator/sugar kinase OS=Prevotella bivia DSM 20514 OX=868129 GN=PrebiDRAFT_0113 PE=4 SV=1	SDEPSLLR
Transcriptional regulator/sugar kinase OS=Prevotella bivia DSM 20514 OX=868129 GN=PrebiDRAFT_0113 PE=4 SV=1	TGCLEAYCSATGVAR
Transcriptional regulator/sugar kinase OS=Prevotella bivia DSM 20514 OX=868129 GN=PrebiDRAFT_0113 PE=4 SV=1	TVDDFVAAGVEALKPIVAK		3
Transcriptional regulator/sugar kinase OS=Prevotella bivia DSM 20514 OX=868129 GN=PrebiDRAFT_0113 PE=4 SV=1	VGGIGQIK		1
Sua5/YciO/YrdC/YwlC family protein OS=Prevotella bivia DSM 20514 OX=868129 GN=PrebiDRAFT_0114 PE=3 SV=1	MKLEDDIKK
Sua5/YciO/YrdC/YwlC family protein OS=Prevotella bivia DSM 20514 OX=868129 GN=PrebiDRAFT_0114 PE=3 SV=1	QGGVILYPTDTVWGIGCDATNPEAVAK
Sua5/YciO/YrdC/YwlC family protein OS=Prevotella bivia DSM 20514 OX=868129 GN=PrebiDRAFT_0114 PE=3 SV=1	ALICLVDSENR
Sua5/YciO/YrdC/YwlC family protein OS=Prevotella bivia DSM 20514 OX=868129 GN=PrebiDRAFT_0114 PE=3 SV=1	ITKEPFSHELCFR
Sua5/YciO/YrdC/YwlC family protein OS=Prevotella bivia DSM 20514 OX=868129 GN=PrebiDRAFT_0114 PE=3 SV=1	LSADGTVNIIR
Sua5/YciO/YrdC/YwlC family protein OS=Prevotella bivia DSM 20514 OX=868129 GN=PrebiDRAFT_0114 PE=3 SV=1	QGGVILYPTDTVWGIGCDATNPEAVAK
Methionyl-tRNA formyltransferase OS=Prevotella bivia DSM 20514 OX=868129 GN=fmt PE=3 SV=1	ISIEQNEAEATTQAPK
Nicotinate phosphoribosyltransferase OS=Prevotella bivia DSM 20514 OX=868129 GN=PrebiDRAFT_0117 PE=3 SV=1	ASLIAEDAAIR
Nicotinate phosphoribosyltransferase OS=Prevotella bivia DSM 20514 OX=868129 GN=PrebiDRAFT_0117 PE=3 SV=1	QVIFSNALDTDR
Nicotinate phosphoribosyltransferase OS=Prevotella bivia DSM 20514 OX=868129 GN=PrebiDRAFT_0117 PE=3 SV=1	VDSGDNYEQLDK
Nicotinate phosphoribosyltransferase OS=Prevotella bivia DSM 20514 OX=868129 GN=PrebiDRAFT_0117 PE=3 SV=1	VIPSFGIGTHLTNDFEGVTPR
L-serine dehydratase OS=Prevotella bivia DSM 20514 OX=868129 GN=PrebiDRAFT_0118 PE=3 SV=1	GHMTDTAVIEPLK
L-serine dehydratase OS=Prevotella bivia DSM 20514 OX=868129 GN=PrebiDRAFT_0118 PE=3 SV=1	GLDTEGALPGPLNLAR
L-serine dehydratase OS=Prevotella bivia DSM 20514 OX=868129 GN=PrebiDRAFT_0118 PE=3 SV=1	IGIGPSSSHTMGPR
L-serine dehydratase OS=Prevotella bivia DSM 20514 OX=868129 GN=PrebiDRAFT_0118 PE=3 SV=1	VLHALATAGLFGNVAK
L-serine dehydratase OS=Prevotella bivia DSM 20514 OX=868129 GN=PrebiDRAFT_0118 PE=3 SV=1	VSYDSVIQVMK
7-keto-8-aminopelargonate synthetase-like enzyme OS=Prevotella bivia DSM 20514 OX=868129 GN=PrebiDRAFT_0121 PE=3 SV=1	VTNYALKR	1
7-keto-8-aminopelargonate synthetase-like enzyme OS=Prevotella bivia DSM 20514 OX=868129 GN=PrebiDRAFT_0121 PE=3 SV=1	AGLYPYFR		1
7-keto-8-aminopelargonate synthetase-like enzyme OS=Prevotella bivia DSM 20514 OX=868129 GN=PrebiDRAFT_0121 PE=3 SV=1	AGLYPYFR
7-keto-8-aminopelargonate synthetase-like enzyme OS=Prevotella bivia DSM 20514 OX=868129 GN=PrebiDRAFT_0121 PE=3 SV=1	FALMATHTEEQVER
7-keto-8-aminopelargonate synthetase-like enzyme OS=Prevotella bivia DSM 20514 OX=868129 GN=PrebiDRAFT_0121 PE=3 SV=1	GDYIISDDRDHASIVDGR
7-keto-8-aminopelargonate synthetase-like enzyme OS=Prevotella bivia DSM 20514 OX=868129 GN=PrebiDRAFT_0121 PE=3 SV=1	GVCDHFGLTEEVDLIMGTFSK
7-keto-8-aminopelargonate synthetase-like enzyme OS=Prevotella bivia DSM 20514 OX=868129 GN=PrebiDRAFT_0121 PE=3 SV=1	GVQALAEIFKAEGIIK
7-keto-8-aminopelargonate synthetase-like enzyme OS=Prevotella bivia DSM 20514 OX=868129 GN=PrebiDRAFT_0121 PE=3 SV=1	HNDMDDLER
7-keto-8-aminopelargonate synthetase-like enzyme OS=Prevotella bivia DSM 20514 OX=868129 GN=PrebiDRAFT_0121 PE=3 SV=1	LIVVDGVFSMEGDVANLPK
7-keto-8-aminopelargonate synthetase-like enzyme OS=Prevotella bivia DSM 20514 OX=868129 GN=PrebiDRAFT_0121 PE=3 SV=1	NILMFGSNAYTGLPNDPR
7-keto-8-aminopelargonate synthetase-like enzyme OS=Prevotella bivia DSM 20514 OX=868129 GN=PrebiDRAFT_0121 PE=3 SV=1	QGTEVTDIDGK
7-keto-8-aminopelargonate synthetase-like enzyme OS=Prevotella bivia DSM 20514 OX=868129 GN=PrebiDRAFT_0121 PE=3 SV=1	SLASIGGFIAADKDTINFLR
7-keto-8-aminopelargonate synthetase-like enzyme OS=Prevotella bivia DSM 20514 OX=868129 GN=PrebiDRAFT_0121 PE=3 SV=1	TYIFSASNTPAATASALEALHILQSEPER
7-keto-8-aminopelargonate synthetase-like enzyme OS=Prevotella bivia DSM 20514 OX=868129 GN=PrebiDRAFT_0121 PE=3 SV=1	VTNYALKR
7-keto-8-aminopelargonate synthetase-like enzyme OS=Prevotella bivia DSM 20514 OX=868129 GN=PrebiDRAFT_0121 PE=3 SV=1	YKHNDMDDLER
DAGKc domain-containing protein OS=Prevotella bivia DSM 20514 OX=868129 GN=PrebiDRAFT_0122 PE=4 SV=1	IIFIINPISGTVSK
DAGKc domain-containing protein OS=Prevotella bivia DSM 20514 OX=868129 GN=PrebiDRAFT_0122 PE=4 SV=1	GALTYVQK		1
DAGKc domain-containing protein OS=Prevotella bivia DSM 20514 OX=868129 GN=PrebiDRAFT_0122 PE=4 SV=1	IIFIINPISGTVSK		1
DAGKc domain-containing protein OS=Prevotella bivia DSM 20514 OX=868129 GN=PrebiDRAFT_0122 PE=4 SV=1	VAIEMFNK		1
DAGKc domain-containing protein OS=Prevotella bivia DSM 20514 OX=868129 GN=PrebiDRAFT_0122 PE=4 SV=1	GALTYVQK
DAGKc domain-containing protein OS=Prevotella bivia DSM 20514 OX=868129 GN=PrebiDRAFT_0122 PE=4 SV=1	HLCLPMNVK
DAGKc domain-containing protein OS=Prevotella bivia DSM 20514 OX=868129 GN=PrebiDRAFT_0122 PE=4 SV=1	IIFIINPISGTVSK
DAGKc domain-containing protein OS=Prevotella bivia DSM 20514 OX=868129 GN=PrebiDRAFT_0122 PE=4 SV=1	KFDYQFVNTEYAGHASLIAK
DAGKc domain-containing protein OS=Prevotella bivia DSM 20514 OX=868129 GN=PrebiDRAFT_0122 PE=4 SV=1	KIIFIINPISGTVSK
DAGKc domain-containing protein OS=Prevotella bivia DSM 20514 OX=868129 GN=PrebiDRAFT_0122 PE=4 SV=1	MQSLYYSLLDK
DAGKc domain-containing protein OS=Prevotella bivia DSM 20514 OX=868129 GN=PrebiDRAFT_0122 PE=4 SV=1	QATEEKVDIVVAVGGDGTINEVGR
DAGKc domain-containing protein OS=Prevotella bivia DSM 20514 OX=868129 GN=PrebiDRAFT_0122 PE=4 SV=1	QKPGVIHFDGDPIESSQDVDISIVPK
DAGKc domain-containing protein OS=Prevotella bivia DSM 20514 OX=868129 GN=PrebiDRAFT_0122 PE=4 SV=1	RGALTYVQK
DAGKc domain-containing protein OS=Prevotella bivia DSM 20514 OX=868129 GN=PrebiDRAFT_0122 PE=4 SV=1	RMQSLYYSLLDK
DAGKc domain-containing protein OS=Prevotella bivia DSM 20514 OX=868129 GN=PrebiDRAFT_0122 PE=4 SV=1	TAMAIIPCGSGNGLAR
DAGKc domain-containing protein OS=Prevotella bivia DSM 20514 OX=868129 GN=PrebiDRAFT_0122 PE=4 SV=1	VAIEMFNK
DAGKc domain-containing protein OS=Prevotella bivia DSM 20514 OX=868129 GN=PrebiDRAFT_0122 PE=4 SV=1	VVMNPTFNIEDMKPNVAQTALSEVFSSFGHLR
tRNA1(Val) (adenine(37)-N6)-methyltransferase OS=Prevotella bivia DSM 20514 OX=868129 GN=PrebiDRAFT_0123 PE=3 SV=1	HTDSLSYAELVR
tRNA1(Val) (adenine(37)-N6)-methyltransferase OS=Prevotella bivia DSM 20514 OX=868129 GN=PrebiDRAFT_0123 PE=3 SV=1	VSIEQITLQTYGK
tRNA1(Val) (adenine(37)-N6)-methyltransferase OS=Prevotella bivia DSM 20514 OX=868129 GN=PrebiDRAFT_0123 PE=3 SV=1	DKVAINEQSVILNEADGKR
tRNA1(Val) (adenine(37)-N6)-methyltransferase OS=Prevotella bivia DSM 20514 OX=868129 GN=PrebiDRAFT_0123 PE=3 SV=1	VVGIDIDENAIKDALYNVR
tRNA1(Val) (adenine(37)-N6)-methyltransferase OS=Prevotella bivia DSM 20514 OX=868129 GN=PrebiDRAFT_0123 PE=3 SV=1	DKVAINEQSVILNEADGKR		1
tRNA1(Val) (adenine(37)-N6)-methyltransferase OS=Prevotella bivia DSM 20514 OX=868129 GN=PrebiDRAFT_0123 PE=3 SV=1	GIFSVIIPAENVSILK		1
tRNA1(Val) (adenine(37)-N6)-methyltransferase OS=Prevotella bivia DSM 20514 OX=868129 GN=PrebiDRAFT_0123 PE=3 SV=1	HANEFDAVVCNPPYFINSLK
tRNA1(Val) (adenine(37)-N6)-methyltransferase OS=Prevotella bivia DSM 20514 OX=868129 GN=PrebiDRAFT_0123 PE=3 SV=1	HTDSLSYAELVR		2
tRNA1(Val) (adenine(37)-N6)-methyltransferase OS=Prevotella bivia DSM 20514 OX=868129 GN=PrebiDRAFT_0123 PE=3 SV=1	VGTDGVLLGAWAK		1
tRNA1(Val) (adenine(37)-N6)-methyltransferase OS=Prevotella bivia DSM 20514 OX=868129 GN=PrebiDRAFT_0123 PE=3 SV=1	VSIEQITLQTYGK		1
Lon protease OS=Prevotella bivia DSM 20514 OX=868129 GN=lon PE=2 SV=1	AGASNPVFILDEIDK	1
Lon protease OS=Prevotella bivia DSM 20514 OX=868129 GN=lon PE=2 SV=1	AGITDIVMCSLNQK
Lon protease OS=Prevotella bivia DSM 20514 OX=868129 GN=lon PE=2 SV=1	DGPSAGITIATSIASALTQR	3
Lon protease OS=Prevotella bivia DSM 20514 OX=868129 GN=lon PE=2 SV=1	DIEEIQEVYR
Lon protease OS=Prevotella bivia DSM 20514 OX=868129 GN=lon PE=2 SV=1	DIEEIQEVYRK	1
Lon protease OS=Prevotella bivia DSM 20514 OX=868129 GN=lon PE=2 SV=1	DPNINDPK	1
Lon protease OS=Prevotella bivia DSM 20514 OX=868129 GN=lon PE=2 SV=1	DPNINDPKQQDLYETGIYAR	1
Lon protease OS=Prevotella bivia DSM 20514 OX=868129 GN=lon PE=2 SV=1	EELGAGEGSPEKK
Lon protease OS=Prevotella bivia DSM 20514 OX=868129 GN=lon PE=2 SV=1	EIQYQHLQQDIR
Lon protease OS=Prevotella bivia DSM 20514 OX=868129 GN=lon PE=2 SV=1	ELENTGLNTLDVQPK	1
Lon protease OS=Prevotella bivia DSM 20514 OX=868129 GN=lon PE=2 SV=1	ESAIIALEYVK	1
Lon protease OS=Prevotella bivia DSM 20514 OX=868129 GN=lon PE=2 SV=1	GFTEASPENITISEEEEIVFK
Lon protease OS=Prevotella bivia DSM 20514 OX=868129 GN=lon PE=2 SV=1	GKVLPVGGIK
Lon protease OS=Prevotella bivia DSM 20514 OX=868129 GN=lon PE=2 SV=1	GNEEIPDDSAFALDNISNPIAAINYISTNLPISTPEK	2
Lon protease OS=Prevotella bivia DSM 20514 OX=868129 GN=lon PE=2 SV=1	ILDKDHYGMDK	2
Lon protease OS=Prevotella bivia DSM 20514 OX=868129 GN=lon PE=2 SV=1	ILDKDHYGMDKVK
Lon protease OS=Prevotella bivia DSM 20514 OX=868129 GN=lon PE=2 SV=1	ILEYIAVLR	1
Lon protease OS=Prevotella bivia DSM 20514 OX=868129 GN=lon PE=2 SV=1	ITPANIEDLIGKPPFSR	1
Lon protease OS=Prevotella bivia DSM 20514 OX=868129 GN=lon PE=2 SV=1	KNTAMTGEITLR	1
Lon protease OS=Prevotella bivia DSM 20514 OX=868129 GN=lon PE=2 SV=1	KTYIGAMPGR
Lon protease OS=Prevotella bivia DSM 20514 OX=868129 GN=lon PE=2 SV=1	LLEETTLR
Lon protease OS=Prevotella bivia DSM 20514 OX=868129 GN=lon PE=2 SV=1	LTITGNLGDVMK	1
Lon protease OS=Prevotella bivia DSM 20514 OX=868129 GN=lon PE=2 SV=1	LTNVSTTKPFVK	1
Lon protease OS=Prevotella bivia DSM 20514 OX=868129 GN=lon PE=2 SV=1	MEIINVSGYITEEK
Lon protease OS=Prevotella bivia DSM 20514 OX=868129 GN=lon PE=2 SV=1	MEIINVSGYITEEKIEIAK
Lon protease OS=Prevotella bivia DSM 20514 OX=868129 GN=lon PE=2 SV=1	NIKEELGAGEGSPEK	1
Lon protease OS=Prevotella bivia DSM 20514 OX=868129 GN=lon PE=2 SV=1	NIKEELGAGEGSPEKK	2
Lon protease OS=Prevotella bivia DSM 20514 OX=868129 GN=lon PE=2 SV=1	NLVMFPGILSPILVGR	3
Lon protease OS=Prevotella bivia DSM 20514 OX=868129 GN=lon PE=2 SV=1	NTAMTGEITLR	1
Lon protease OS=Prevotella bivia DSM 20514 OX=868129 GN=lon PE=2 SV=1	QALDDVMLYNK
Lon protease OS=Prevotella bivia DSM 20514 OX=868129 GN=lon PE=2 SV=1	QQDLYETGIYAR
Lon protease OS=Prevotella bivia DSM 20514 OX=868129 GN=lon PE=2 SV=1	SPILCLYGPPGVGK	1
Lon protease OS=Prevotella bivia DSM 20514 OX=868129 GN=lon PE=2 SV=1	SVADALKR	1
Lon protease OS=Prevotella bivia DSM 20514 OX=868129 GN=lon PE=2 SV=1	TAILQGLGR	1
Lon protease OS=Prevotella bivia DSM 20514 OX=868129 GN=lon PE=2 SV=1	VDGEVPIFITR
Lon protease OS=Prevotella bivia DSM 20514 OX=868129 GN=lon PE=2 SV=1	VLFIATANDLNTIPQPLLDR
Lon protease OS=Prevotella bivia DSM 20514 OX=868129 GN=lon PE=2 SV=1	VLPVGGIK
Lon protease OS=Prevotella bivia DSM 20514 OX=868129 GN=lon PE=2 SV=1	VSLGGVHDESEIR	2
Lon protease OS=Prevotella bivia DSM 20514 OX=868129 GN=lon PE=2 SV=1	YLEQHPDTIFAVFCQK	1
Queuine tRNA-ribosyltransferase OS=Prevotella bivia DSM 20514 OX=868129 GN=tgt PE=3 SV=1	AGIITTDHGQIK
Queuine tRNA-ribosyltransferase OS=Prevotella bivia DSM 20514 OX=868129 GN=tgt PE=3 SV=1	FNGWERPILTDSGGFQVFSLTGIR
Queuine tRNA-ribosyltransferase OS=Prevotella bivia DSM 20514 OX=868129 GN=tgt PE=3 SV=1	GVDMFDCVMPTR
Queuine tRNA-ribosyltransferase OS=Prevotella bivia DSM 20514 OX=868129 GN=tgt PE=3 SV=1	HFFTPEGVMDTER
Queuine tRNA-ribosyltransferase OS=Prevotella bivia DSM 20514 OX=868129 GN=tgt PE=3 SV=1	LDETAPLYGYSQSLFPIVQGCTYK
Queuine tRNA-ribosyltransferase OS=Prevotella bivia DSM 20514 OX=868129 GN=tgt PE=3 SV=1	LSEEGCEFR
Queuine tRNA-ribosyltransferase OS=Prevotella bivia DSM 20514 OX=868129 GN=tgt PE=3 SV=1	MKFELQHTDTASNAR
Queuine tRNA-ribosyltransferase OS=Prevotella bivia DSM 20514 OX=868129 GN=tgt PE=3 SV=1	RLDETAPLYGYSQSLFPIVQGCTYK
Queuine tRNA-ribosyltransferase OS=Prevotella bivia DSM 20514 OX=868129 GN=tgt PE=3 SV=1	TPIFMPVGTVGSVK
Queuine tRNA-ribosyltransferase OS=Prevotella bivia DSM 20514 OX=868129 GN=tgt PE=3 SV=1	TSIIEQLGR
Queuine tRNA-ribosyltransferase OS=Prevotella bivia DSM 20514 OX=868129 GN=tgt PE=3 SV=1	YLMGVGTPQNILEAIER
Putative permease OS=Prevotella bivia DSM 20514 OX=868129 GN=PrebiDRAFT_0126 PE=4 SV=1	GQQETFTSPELLNYISK
Putative permease OS=Prevotella bivia DSM 20514 OX=868129 GN=PrebiDRAFT_0126 PE=4 SV=1	GQQETFTSPELLNYISK	1
Putative permease OS=Prevotella bivia DSM 20514 OX=868129 GN=PrebiDRAFT_0126 PE=4 SV=1	GQQETFTSPELLNYISK
DNA/RNA helicase, superfamily II OS=Prevotella bivia DSM 20514 OX=868129 GN=PrebiDRAFT_0127 PE=3 SV=1	VSFFVLDEADR
DNA/RNA helicase, superfamily II OS=Prevotella bivia DSM 20514 OX=868129 GN=PrebiDRAFT_0127 PE=3 SV=1	TAAYLLPILSK
DNA/RNA helicase, superfamily II OS=Prevotella bivia DSM 20514 OX=868129 GN=PrebiDRAFT_0127 PE=3 SV=1	VQDKGNIPEVGATAEQGK
DNA/RNA helicase, superfamily II OS=Prevotella bivia DSM 20514 OX=868129 GN=PrebiDRAFT_0127 PE=3 SV=1	DILAVAQTGTGK
DNA/RNA helicase, superfamily II OS=Prevotella bivia DSM 20514 OX=868129 GN=PrebiDRAFT_0127 PE=3 SV=1	FISHISLGNVDLSK	2
DNA/RNA helicase, superfamily II OS=Prevotella bivia DSM 20514 OX=868129 GN=PrebiDRAFT_0127 PE=3 SV=1	GIDIDDITMVINYDVPHDVEDYVHR	1
DNA/RNA helicase, superfamily II OS=Prevotella bivia DSM 20514 OX=868129 GN=PrebiDRAFT_0127 PE=3 SV=1	GKDILAVAQTGTGK	2
DNA/RNA helicase, superfamily II OS=Prevotella bivia DSM 20514 OX=868129 GN=PrebiDRAFT_0127 PE=3 SV=1	GNIPEVGATAEQGK	1
DNA/RNA helicase, superfamily II OS=Prevotella bivia DSM 20514 OX=868129 GN=PrebiDRAFT_0127 PE=3 SV=1	IEIIKDIFK
DNA/RNA helicase, superfamily II OS=Prevotella bivia DSM 20514 OX=868129 GN=PrebiDRAFT_0127 PE=3 SV=1	IQQSAYVCYETQK	1
DNA/RNA helicase, superfamily II OS=Prevotella bivia DSM 20514 OX=868129 GN=PrebiDRAFT_0127 PE=3 SV=1	LADGGYPEDAINCLIMSPTR	1
DNA/RNA helicase, superfamily II OS=Prevotella bivia DSM 20514 OX=868129 GN=PrebiDRAFT_0127 PE=3 SV=1	MLDMGFSEDIK
DNA/RNA helicase, superfamily II OS=Prevotella bivia DSM 20514 OX=868129 GN=PrebiDRAFT_0127 PE=3 SV=1	NRLPEALGEGPEYK
DNA/RNA helicase, superfamily II OS=Prevotella bivia DSM 20514 OX=868129 GN=PrebiDRAFT_0127 PE=3 SV=1	NRQEQPAPTDEKEQHKPQTSEK	1
DNA/RNA helicase, superfamily II OS=Prevotella bivia DSM 20514 OX=868129 GN=PrebiDRAFT_0127 PE=3 SV=1	SLALGADVIIATPGR	1
DNA/RNA helicase, superfamily II OS=Prevotella bivia DSM 20514 OX=868129 GN=PrebiDRAFT_0127 PE=3 SV=1	TAAYLLPILSK	1
DNA/RNA helicase, superfamily II OS=Prevotella bivia DSM 20514 OX=868129 GN=PrebiDRAFT_0127 PE=3 SV=1	TLLKEPEMVK
DNA/RNA helicase, superfamily II OS=Prevotella bivia DSM 20514 OX=868129 GN=PrebiDRAFT_0127 PE=3 SV=1	VIIFSGSK	1
DNA/RNA helicase, superfamily II OS=Prevotella bivia DSM 20514 OX=868129 GN=PrebiDRAFT_0127 PE=3 SV=1	VQDKGNIPEVGATAEQGK	2
DNA/RNA helicase, superfamily II OS=Prevotella bivia DSM 20514 OX=868129 GN=PrebiDRAFT_0127 PE=3 SV=1	VSFFVLDEADR	1
Pantothenate kinase, acetyl-CoA regulated OS=Prevotella bivia DSM 20514 OX=868129 GN=PrebiDRAFT_0128 PE=4 SV=1	HIGGIGIGGGTLSGLSR
Pantothenate kinase, acetyl-CoA regulated OS=Prevotella bivia DSM 20514 OX=868129 GN=PrebiDRAFT_0128 PE=4 SV=1	ADEFLADGLGAQYESNLQR		1
Pantothenate kinase, acetyl-CoA regulated OS=Prevotella bivia DSM 20514 OX=868129 GN=PrebiDRAFT_0128 PE=4 SV=1	ATDPITSLYGAFGK		1
Pantothenate kinase, acetyl-CoA regulated OS=Prevotella bivia DSM 20514 OX=868129 GN=PrebiDRAFT_0128 PE=4 SV=1	DISSKPLPGLPMDATASLFANAQATASR		2
Pantothenate kinase, acetyl-CoA regulated OS=Prevotella bivia DSM 20514 OX=868129 GN=PrebiDRAFT_0128 PE=4 SV=1	GDISHINLQIK		1
Pantothenate kinase, acetyl-CoA regulated OS=Prevotella bivia DSM 20514 OX=868129 GN=PrebiDRAFT_0128 PE=4 SV=1	HIGGIGIGGGTLSGLSR		2
Pantothenate kinase, acetyl-CoA regulated OS=Prevotella bivia DSM 20514 OX=868129 GN=PrebiDRAFT_0128 PE=4 SV=1	IDLSVIDK
Pantothenate kinase, acetyl-CoA regulated OS=Prevotella bivia DSM 20514 OX=868129 GN=PrebiDRAFT_0128 PE=4 SV=1	LLLQTDDVHDLVSLAMK		2
Pantothenate kinase, acetyl-CoA regulated OS=Prevotella bivia DSM 20514 OX=868129 GN=PrebiDRAFT_0128 PE=4 SV=1	MIVVSMGTGTSLVR		2
Pantothenate kinase, acetyl-CoA regulated OS=Prevotella bivia DSM 20514 OX=868129 GN=PrebiDRAFT_0128 PE=4 SV=1	VMLTGVGAAYINKPVYGLPTYK		2
Pantothenate kinase, acetyl-CoA regulated OS=Prevotella bivia DSM 20514 OX=868129 GN=PrebiDRAFT_0128 PE=4 SV=1	YIFPLMEK		3
Pantothenate kinase, acetyl-CoA regulated OS=Prevotella bivia DSM 20514 OX=868129 GN=PrebiDRAFT_0128 PE=4 SV=1	YLYDNKIDLSVIDK
Bacterial nucleoid DNA-binding protein OS=Prevotella bivia DSM 20514 OX=868129 GN=PrebiDRAFT_0129 PE=3 SV=1	ADIINEIATETGISKK
Bacterial nucleoid DNA-binding protein OS=Prevotella bivia DSM 20514 OX=868129 GN=PrebiDRAFT_0129 PE=3 SV=1	GFGSFIVK
Bacterial nucleoid DNA-binding protein OS=Prevotella bivia DSM 20514 OX=868129 GN=PrebiDRAFT_0129 PE=3 SV=1	ADIINEIATETGISK
Bacterial nucleoid DNA-binding protein OS=Prevotella bivia DSM 20514 OX=868129 GN=PrebiDRAFT_0129 PE=3 SV=1	ADIINEIATETGISKK
Bacterial nucleoid DNA-binding protein OS=Prevotella bivia DSM 20514 OX=868129 GN=PrebiDRAFT_0129 PE=3 SV=1	DVSAVVESFMDAIK
Bacterial nucleoid DNA-binding protein OS=Prevotella bivia DSM 20514 OX=868129 GN=PrebiDRAFT_0129 PE=3 SV=1	GFGSFIVK
Bacterial nucleoid DNA-binding protein OS=Prevotella bivia DSM 20514 OX=868129 GN=PrebiDRAFT_0129 PE=3 SV=1	KDVSAVVESFMDAIK
Bacterial nucleoid DNA-binding protein OS=Prevotella bivia DSM 20514 OX=868129 GN=PrebiDRAFT_0129 PE=3 SV=1	NTTITIPAHDFPSFKPAK
Bacterial nucleoid DNA-binding protein OS=Prevotella bivia DSM 20514 OX=868129 GN=PrebiDRAFT_0129 PE=3 SV=1	TFIEDMKK
Ribonuclease, Rne/Rng family OS=Prevotella bivia DSM 20514 OX=868129 GN=PrebiDRAFT_0131 PE=4 SV=1	AAAQPDIDKDGTIK
Ribonuclease, Rne/Rng family OS=Prevotella bivia DSM 20514 OX=868129 GN=PrebiDRAFT_0131 PE=4 SV=1	AAAQPDIDKDGTIKDAVQVGQEVLVQVVK
Ribonuclease, Rne/Rng family OS=Prevotella bivia DSM 20514 OX=868129 GN=PrebiDRAFT_0131 PE=4 SV=1	ASILFTDQLEHK
Ribonuclease, Rne/Rng family OS=Prevotella bivia DSM 20514 OX=868129 GN=PrebiDRAFT_0131 PE=4 SV=1	ASILFTDQLEHKIDR
Ribonuclease, Rne/Rng family OS=Prevotella bivia DSM 20514 OX=868129 GN=PrebiDRAFT_0131 PE=4 SV=1	DAFLHYLDLGSQFNSYAK
Ribonuclease, Rne/Rng family OS=Prevotella bivia DSM 20514 OX=868129 GN=PrebiDRAFT_0131 PE=4 SV=1	DAVQVGQEVLVQVVK
Ribonuclease, Rne/Rng family OS=Prevotella bivia DSM 20514 OX=868129 GN=PrebiDRAFT_0131 PE=4 SV=1	DLFNPTYENIYVNDEEICTAVR
Ribonuclease, Rne/Rng family OS=Prevotella bivia DSM 20514 OX=868129 GN=PrebiDRAFT_0131 PE=4 SV=1	EANFSVGNIYVAK
Ribonuclease, Rne/Rng family OS=Prevotella bivia DSM 20514 OX=868129 GN=PrebiDRAFT_0131 PE=4 SV=1	EISIALLEDK	1
Ribonuclease, Rne/Rng family OS=Prevotella bivia DSM 20514 OX=868129 GN=PrebiDRAFT_0131 PE=4 SV=1	EISIALLEDKK
Ribonuclease, Rne/Rng family OS=Prevotella bivia DSM 20514 OX=868129 GN=PrebiDRAFT_0131 PE=4 SV=1	EKGQEQNALDTNLGAADELAR
Ribonuclease, Rne/Rng family OS=Prevotella bivia DSM 20514 OX=868129 GN=PrebiDRAFT_0131 PE=4 SV=1	FGLMQITR	1
Ribonuclease, Rne/Rng family OS=Prevotella bivia DSM 20514 OX=868129 GN=PrebiDRAFT_0131 PE=4 SV=1	GQEQNALDTNLGAADELAR	1
Ribonuclease, Rne/Rng family OS=Prevotella bivia DSM 20514 OX=868129 GN=PrebiDRAFT_0131 PE=4 SV=1	HNILPLSK
Ribonuclease, Rne/Rng family OS=Prevotella bivia DSM 20514 OX=868129 GN=PrebiDRAFT_0131 PE=4 SV=1	HYITMIAPEK
Ribonuclease, Rne/Rng family OS=Prevotella bivia DSM 20514 OX=868129 GN=PrebiDRAFT_0131 PE=4 SV=1	LAYLQYEFYDADK	1
Ribonuclease, Rne/Rng family OS=Prevotella bivia DSM 20514 OX=868129 GN=PrebiDRAFT_0131 PE=4 SV=1	LMPGLNACFVNVGYER
Ribonuclease, Rne/Rng family OS=Prevotella bivia DSM 20514 OX=868129 GN=PrebiDRAFT_0131 PE=4 SV=1	LPIFDNFDITR
Ribonuclease, Rne/Rng family OS=Prevotella bivia DSM 20514 OX=868129 GN=PrebiDRAFT_0131 PE=4 SV=1	LTGEISFAGR
Ribonuclease, Rne/Rng family OS=Prevotella bivia DSM 20514 OX=868129 GN=PrebiDRAFT_0131 PE=4 SV=1	MTSEIIIDAQSK
Ribonuclease, Rne/Rng family OS=Prevotella bivia DSM 20514 OX=868129 GN=PrebiDRAFT_0131 PE=4 SV=1	QYTGKLPIFDNFDITR	1
Ribonuclease, Rne/Rng family OS=Prevotella bivia DSM 20514 OX=868129 GN=PrebiDRAFT_0131 PE=4 SV=1	TQDRPQLVFEETGR	2
Ribonuclease, Rne/Rng family OS=Prevotella bivia DSM 20514 OX=868129 GN=PrebiDRAFT_0131 PE=4 SV=1	VRPAMDVDVDETCPTCFGTGK
Ribonuclease, Rne/Rng family OS=Prevotella bivia DSM 20514 OX=868129 GN=PrebiDRAFT_0131 PE=4 SV=1	YIVLLPFGNK	1
Malonyl CoA-acyl carrier protein transacylase OS=Prevotella bivia DSM 20514 OX=868129 GN=PrebiDRAFT_0135 PE=3 SV=1	ANLIAQLTSSVR		1
Malonyl CoA-acyl carrier protein transacylase OS=Prevotella bivia DSM 20514 OX=868129 GN=PrebiDRAFT_0135 PE=3 SV=1	ANLIAQLTSSVR
Malonyl CoA-acyl carrier protein transacylase OS=Prevotella bivia DSM 20514 OX=868129 GN=PrebiDRAFT_0135 PE=3 SV=1	CPVYQNVDAK
Malonyl CoA-acyl carrier protein transacylase OS=Prevotella bivia DSM 20514 OX=868129 GN=PrebiDRAFT_0135 PE=3 SV=1	ANLIAQLTSSVR
Malonyl CoA-acyl carrier protein transacylase OS=Prevotella bivia DSM 20514 OX=868129 GN=PrebiDRAFT_0135 PE=3 SV=1	CPVYQNVDAK
Acetylornithine deacetylase/succinyldiaminopimelate desuccinylase-like deacylase OS=Prevotella bivia DSM 20514 OX=868129 GN=PrebiDRAFT_0136 PE=4 SV=1	ILEELFSLIR
Acetylornithine deacetylase/succinyldiaminopimelate desuccinylase-like deacylase OS=Prevotella bivia DSM 20514 OX=868129 GN=PrebiDRAFT_0136 PE=4 SV=1	IPSVSAQPEK
Acetylornithine deacetylase/succinyldiaminopimelate desuccinylase-like deacylase OS=Prevotella bivia DSM 20514 OX=868129 GN=PrebiDRAFT_0136 PE=4 SV=1	IGQLVVDYFQK		1
Acetylornithine deacetylase/succinyldiaminopimelate desuccinylase-like deacylase OS=Prevotella bivia DSM 20514 OX=868129 GN=PrebiDRAFT_0136 PE=4 SV=1	GADDDKGQSFIQAK	1
Acetylornithine deacetylase/succinyldiaminopimelate desuccinylase-like deacylase OS=Prevotella bivia DSM 20514 OX=868129 GN=PrebiDRAFT_0136 PE=4 SV=1	IGQLVVDYFQK	1
Acetylornithine deacetylase/succinyldiaminopimelate desuccinylase-like deacylase OS=Prevotella bivia DSM 20514 OX=868129 GN=PrebiDRAFT_0136 PE=4 SV=1	ILEELFSLIR	1
Acetylornithine deacetylase/succinyldiaminopimelate desuccinylase-like deacylase OS=Prevotella bivia DSM 20514 OX=868129 GN=PrebiDRAFT_0136 PE=4 SV=1	IPSVSAQPEK	1
Acetylornithine deacetylase/succinyldiaminopimelate desuccinylase-like deacylase OS=Prevotella bivia DSM 20514 OX=868129 GN=PrebiDRAFT_0136 PE=4 SV=1	ILEELFSLIR
Acetylornithine deacetylase/succinyldiaminopimelate desuccinylase-like deacylase OS=Prevotella bivia DSM 20514 OX=868129 GN=PrebiDRAFT_0136 PE=4 SV=1	IPSVSAQPEK
Acetylornithine deacetylase/succinyldiaminopimelate desuccinylase-like deacylase OS=Prevotella bivia DSM 20514 OX=868129 GN=PrebiDRAFT_0136 PE=4 SV=1	IGQLVVDYFQK
Acetylornithine deacetylase/succinyldiaminopimelate desuccinylase-like deacylase OS=Prevotella bivia DSM 20514 OX=868129 GN=PrebiDRAFT_0136 PE=4 SV=1	ILEELFSLIR
Acetylornithine deacetylase/succinyldiaminopimelate desuccinylase-like deacylase OS=Prevotella bivia DSM 20514 OX=868129 GN=PrebiDRAFT_0136 PE=4 SV=1	GADDDKGQSFIQAK
Acetylornithine deacetylase/succinyldiaminopimelate desuccinylase-like deacylase OS=Prevotella bivia DSM 20514 OX=868129 GN=PrebiDRAFT_0136 PE=4 SV=1	ILEELFSLIR
Acetylornithine deacetylase/succinyldiaminopimelate desuccinylase-like deacylase OS=Prevotella bivia DSM 20514 OX=868129 GN=PrebiDRAFT_0136 PE=4 SV=1	IPSVSAQPEK
Acetylornithine deacetylase/succinyldiaminopimelate desuccinylase-like deacylase OS=Prevotella bivia DSM 20514 OX=868129 GN=PrebiDRAFT_0136 PE=4 SV=1	IGQLVVDYFQK
Acetylornithine deacetylase/succinyldiaminopimelate desuccinylase-like deacylase OS=Prevotella bivia DSM 20514 OX=868129 GN=PrebiDRAFT_0136 PE=4 SV=1	ILEELFSLIR
Acetylornithine deacetylase/succinyldiaminopimelate desuccinylase-like deacylase OS=Prevotella bivia DSM 20514 OX=868129 GN=PrebiDRAFT_0136 PE=4 SV=1	IPSVSAQPEK
Acetylornithine deacetylase/succinyldiaminopimelate desuccinylase-like deacylase OS=Prevotella bivia DSM 20514 OX=868129 GN=PrebiDRAFT_0136 PE=4 SV=1	AEIMPTEGNPVVYGEK
Acetylornithine deacetylase/succinyldiaminopimelate desuccinylase-like deacylase OS=Prevotella bivia DSM 20514 OX=868129 GN=PrebiDRAFT_0136 PE=4 SV=1	ELLLMAGVDKAEIMPTEGNPVVYGEK
Acetylornithine deacetylase/succinyldiaminopimelate desuccinylase-like deacylase OS=Prevotella bivia DSM 20514 OX=868129 GN=PrebiDRAFT_0136 PE=4 SV=1	EYIKENEGR
Acetylornithine deacetylase/succinyldiaminopimelate desuccinylase-like deacylase OS=Prevotella bivia DSM 20514 OX=868129 GN=PrebiDRAFT_0136 PE=4 SV=1	FILEGEEEIGSPSLSNFCTK
Acetylornithine deacetylase/succinyldiaminopimelate desuccinylase-like deacylase OS=Prevotella bivia DSM 20514 OX=868129 GN=PrebiDRAFT_0136 PE=4 SV=1	GADDDKGQSFIQAK
Acetylornithine deacetylase/succinyldiaminopimelate desuccinylase-like deacylase OS=Prevotella bivia DSM 20514 OX=868129 GN=PrebiDRAFT_0136 PE=4 SV=1	IGQLVVDYFQK
Acetylornithine deacetylase/succinyldiaminopimelate desuccinylase-like deacylase OS=Prevotella bivia DSM 20514 OX=868129 GN=PrebiDRAFT_0136 PE=4 SV=1	ILEELFSLIR
Acetylornithine deacetylase/succinyldiaminopimelate desuccinylase-like deacylase OS=Prevotella bivia DSM 20514 OX=868129 GN=PrebiDRAFT_0136 PE=4 SV=1	IPSVSAQPEK
Acetylornithine deacetylase/succinyldiaminopimelate desuccinylase-like deacylase OS=Prevotella bivia DSM 20514 OX=868129 GN=PrebiDRAFT_0136 PE=4 SV=1	ITFPGFYNDVEDIPEEER
Acetylornithine deacetylase/succinyldiaminopimelate desuccinylase-like deacylase OS=Prevotella bivia DSM 20514 OX=868129 GN=PrebiDRAFT_0136 PE=4 SV=1	ITFPGFYNDVEDIPEEERK
Acetylornithine deacetylase/succinyldiaminopimelate desuccinylase-like deacylase OS=Prevotella bivia DSM 20514 OX=868129 GN=PrebiDRAFT_0136 PE=4 SV=1	MITNSLDADGK
Acetylornithine deacetylase/succinyldiaminopimelate desuccinylase-like deacylase OS=Prevotella bivia DSM 20514 OX=868129 GN=PrebiDRAFT_0136 PE=4 SV=1	MITNSLDADGKITFPGFYNDVEDIPEEER
Acetylornithine deacetylase/succinyldiaminopimelate desuccinylase-like deacylase OS=Prevotella bivia DSM 20514 OX=868129 GN=PrebiDRAFT_0136 PE=4 SV=1	MVAQIPFNEEK
Acetylornithine deacetylase/succinyldiaminopimelate desuccinylase-like deacylase OS=Prevotella bivia DSM 20514 OX=868129 GN=PrebiDRAFT_0136 PE=4 SV=1	MVAQIPFNEEKYK
Acetylornithine deacetylase/succinyldiaminopimelate desuccinylase-like deacylase OS=Prevotella bivia DSM 20514 OX=868129 GN=PrebiDRAFT_0136 PE=4 SV=1	NGFRPSFDVCGIWGGYQGEGSK
Acetylornithine deacetylase/succinyldiaminopimelate desuccinylase-like deacylase OS=Prevotella bivia DSM 20514 OX=868129 GN=PrebiDRAFT_0136 PE=4 SV=1	QALDVEELFGEK
Acetylornithine deacetylase/succinyldiaminopimelate desuccinylase-like deacylase OS=Prevotella bivia DSM 20514 OX=868129 GN=PrebiDRAFT_0136 PE=4 SV=1	RGGSIPIISTFEK
Acetylornithine deacetylase/succinyldiaminopimelate desuccinylase-like deacylase OS=Prevotella bivia DSM 20514 OX=868129 GN=PrebiDRAFT_0136 PE=4 SV=1	SDIILVSDTSMLSADLPSLTTGLR
Acetylornithine deacetylase/succinyldiaminopimelate desuccinylase-like deacylase OS=Prevotella bivia DSM 20514 OX=868129 GN=PrebiDRAFT_0136 PE=4 SV=1	SEPFEPIVR
Acetylornithine deacetylase/succinyldiaminopimelate desuccinylase-like deacylase OS=Prevotella bivia DSM 20514 OX=868129 GN=PrebiDRAFT_0136 PE=4 SV=1	VNIQSLHGGQGYVCPIDLPAYK
Acetylornithine deacetylase/succinyldiaminopimelate desuccinylase-like deacylase OS=Prevotella bivia DSM 20514 OX=868129 GN=PrebiDRAFT_0136 PE=4 SV=1	YKQALDVEELFGEK
FKBP-type peptidyl-prolyl cis-trans isomerase OS=Prevotella bivia DSM 20514 OX=868129 GN=PrebiDRAFT_0151 PE=4 SV=1	DIKDDTDFELFLTKEEAYGEHDAK
FKBP-type peptidyl-prolyl cis-trans isomerase OS=Prevotella bivia DSM 20514 OX=868129 GN=PrebiDRAFT_0151 PE=4 SV=1	FKGHMLLNR		1
FKBP-type peptidyl-prolyl cis-trans isomerase OS=Prevotella bivia DSM 20514 OX=868129 GN=PrebiDRAFT_0151 PE=4 SV=1	FKGHMLLNR
FKBP-type peptidyl-prolyl cis-trans isomerase OS=Prevotella bivia DSM 20514 OX=868129 GN=PrebiDRAFT_0151 PE=4 SV=1	SMFEQDGQLDTQSVFVGAVVPLQNEEGQR
Uncharacterized protein OS=Prevotella bivia DSM 20514 OX=868129 GN=PrebiDRAFT_0155 PE=4 SV=1	AITPALYGEVFFSDSDTDDKWFK
Uncharacterized protein OS=Prevotella bivia DSM 20514 OX=868129 GN=PrebiDRAFT_0155 PE=4 SV=1	EMSHYISGEFEIK
Uncharacterized protein OS=Prevotella bivia DSM 20514 OX=868129 GN=PrebiDRAFT_0155 PE=4 SV=1	IMDVFEHQNISK
Uncharacterized protein OS=Prevotella bivia DSM 20514 OX=868129 GN=PrebiDRAFT_0155 PE=4 SV=1	KVTEQYVVDAYTFSEAEAEITK
Uncharacterized protein OS=Prevotella bivia DSM 20514 OX=868129 GN=PrebiDRAFT_0155 PE=4 SV=1	LSFITIDEK
Uncharacterized protein OS=Prevotella bivia DSM 20514 OX=868129 GN=PrebiDRAFT_0155 PE=4 SV=1	LVQAGSVNSAVK
Uncharacterized protein OS=Prevotella bivia DSM 20514 OX=868129 GN=PrebiDRAFT_0155 PE=4 SV=1	NVEEVMGAGLLDYSIVAITETK
Uncharacterized protein OS=Prevotella bivia DSM 20514 OX=868129 GN=PrebiDRAFT_0155 PE=4 SV=1	TANWFEIR
Uncharacterized protein OS=Prevotella bivia DSM 20514 OX=868129 GN=PrebiDRAFT_0155 PE=4 SV=1	VTEQYVVDAYTFSEAEAEITK
Aspartate/tyrosine/aromatic aminotransferase OS=Prevotella bivia DSM 20514 OX=868129 GN=PrebiDRAFT_0157 PE=4 SV=1	TVLEYSPSQGYASYR
Aspartate/tyrosine/aromatic aminotransferase OS=Prevotella bivia DSM 20514 OX=868129 GN=PrebiDRAFT_0157 PE=4 SV=1	ALEQYPGR
Aspartate/tyrosine/aromatic aminotransferase OS=Prevotella bivia DSM 20514 OX=868129 GN=PrebiDRAFT_0157 PE=4 SV=1	FEEMINER
Aspartate/tyrosine/aromatic aminotransferase OS=Prevotella bivia DSM 20514 OX=868129 GN=PrebiDRAFT_0157 PE=4 SV=1	GIFDEYLER
Aspartate/tyrosine/aromatic aminotransferase OS=Prevotella bivia DSM 20514 OX=868129 GN=PrebiDRAFT_0157 PE=4 SV=1	KYDLFLFSDEVYR
Aspartate/tyrosine/aromatic aminotransferase OS=Prevotella bivia DSM 20514 OX=868129 GN=PrebiDRAFT_0157 PE=4 SV=1	LAPLATAAK
Aspartate/tyrosine/aromatic aminotransferase OS=Prevotella bivia DSM 20514 OX=868129 GN=PrebiDRAFT_0157 PE=4 SV=1	LPVDNAEQFCR
Aspartate/tyrosine/aromatic aminotransferase OS=Prevotella bivia DSM 20514 OX=868129 GN=PrebiDRAFT_0157 PE=4 SV=1	LSPPLIGQIVAEASLEAPK
Aspartate/tyrosine/aromatic aminotransferase OS=Prevotella bivia DSM 20514 OX=868129 GN=PrebiDRAFT_0157 PE=4 SV=1	NCLTEGLNK
Aspartate/tyrosine/aromatic aminotransferase OS=Prevotella bivia DSM 20514 OX=868129 GN=PrebiDRAFT_0157 PE=4 SV=1	TIPTSIEDGFALPK
Aspartate/tyrosine/aromatic aminotransferase OS=Prevotella bivia DSM 20514 OX=868129 GN=PrebiDRAFT_0157 PE=4 SV=1	TVLEYSPSQGYASYR
Aspartate/tyrosine/aromatic aminotransferase OS=Prevotella bivia DSM 20514 OX=868129 GN=PrebiDRAFT_0157 PE=4 SV=1	VEKFEEMINER
Aspartate/tyrosine/aromatic aminotransferase OS=Prevotella bivia DSM 20514 OX=868129 GN=PrebiDRAFT_0157 PE=4 SV=1	VYHLNIGQPDLPTPQCGLDALK
ABC-type transport system, involved in lipoprotein release, permease component OS=Prevotella bivia DSM 20514 OX=868129 GN=PrebiDRAFT_0158 PE=4 SV=1	IFAYFLNDQGVR		1
ABC-type transport system, involved in lipoprotein release, permease component OS=Prevotella bivia DSM 20514 OX=868129 GN=PrebiDRAFT_0158 PE=4 SV=1	DFSKLPIDANNVLHLVK	1
ABC-type transport system, involved in lipoprotein release, permease component OS=Prevotella bivia DSM 20514 OX=868129 GN=PrebiDRAFT_0158 PE=4 SV=1	GIGPEYDQAFIK
ABC-type transport system, involved in lipoprotein release, permease component OS=Prevotella bivia DSM 20514 OX=868129 GN=PrebiDRAFT_0158 PE=4 SV=1	IFAYFLNDQGVR	1
ABC-type transport system, involved in lipoprotein release, permease component OS=Prevotella bivia DSM 20514 OX=868129 GN=PrebiDRAFT_0158 PE=4 SV=1	LPIDANNVLHLVK	1
ABC-type transport system, involved in lipoprotein release, permease component OS=Prevotella bivia DSM 20514 OX=868129 GN=PrebiDRAFT_0158 PE=4 SV=1	MNFPLYIAK	1
ABC-type transport system, involved in lipoprotein release, permease component OS=Prevotella bivia DSM 20514 OX=868129 GN=PrebiDRAFT_0158 PE=4 SV=1	TDSDFLGVIFK	1
ABC-type transport system, involved in lipoprotein release, permease component OS=Prevotella bivia DSM 20514 OX=868129 GN=PrebiDRAFT_0158 PE=4 SV=1	YAYTEGVLK
AMP-forming long-chain acyl-CoA synthetase OS=Prevotella bivia DSM 20514 OX=868129 GN=PrebiDRAFT_0159 PE=4 SV=1	AIWSNADFGK
AMP-forming long-chain acyl-CoA synthetase OS=Prevotella bivia DSM 20514 OX=868129 GN=PrebiDRAFT_0159 PE=4 SV=1	DVKPSLMIAVPLVIEK
AMP-forming long-chain acyl-CoA synthetase OS=Prevotella bivia DSM 20514 OX=868129 GN=PrebiDRAFT_0159 PE=4 SV=1	EHLNEMFGR
AMP-forming long-chain acyl-CoA synthetase OS=Prevotella bivia DSM 20514 OX=868129 GN=PrebiDRAFT_0159 PE=4 SV=1	EQSPDELALINYTSGTTGHSK
AMP-forming long-chain acyl-CoA synthetase OS=Prevotella bivia DSM 20514 OX=868129 GN=PrebiDRAFT_0159 PE=4 SV=1	GPNVLLGYYK
AMP-forming long-chain acyl-CoA synthetase OS=Prevotella bivia DSM 20514 OX=868129 GN=PrebiDRAFT_0159 PE=4 SV=1	GSCGQAAYHQEVR
AMP-forming long-chain acyl-CoA synthetase OS=Prevotella bivia DSM 20514 OX=868129 GN=PrebiDRAFT_0159 PE=4 SV=1	IDSSDPENIEGEILTK
AMP-forming long-chain acyl-CoA synthetase OS=Prevotella bivia DSM 20514 OX=868129 GN=PrebiDRAFT_0159 PE=4 SV=1	IREEVYNAFGGNLYQIIIGGAALSK	1
AMP-forming long-chain acyl-CoA synthetase OS=Prevotella bivia DSM 20514 OX=868129 GN=PrebiDRAFT_0159 PE=4 SV=1	LVGLVYPDYEEAK
AMP-forming long-chain acyl-CoA synthetase OS=Prevotella bivia DSM 20514 OX=868129 GN=PrebiDRAFT_0159 PE=4 SV=1	MENIPSFNELIEK
AMP-forming long-chain acyl-CoA synthetase OS=Prevotella bivia DSM 20514 OX=868129 GN=PrebiDRAFT_0159 PE=4 SV=1	MPSPAIISQALK	1
AMP-forming long-chain acyl-CoA synthetase OS=Prevotella bivia DSM 20514 OX=868129 GN=PrebiDRAFT_0159 PE=4 SV=1	NEEATAQAIDK	1
AMP-forming long-chain acyl-CoA synthetase OS=Prevotella bivia DSM 20514 OX=868129 GN=PrebiDRAFT_0159 PE=4 SV=1	SIIDHWDLDSLTDYK
AMP-forming long-chain acyl-CoA synthetase OS=Prevotella bivia DSM 20514 OX=868129 GN=PrebiDRAFT_0159 PE=4 SV=1	SIIDHWDLDSLTDYKGK
AMP-forming long-chain acyl-CoA synthetase OS=Prevotella bivia DSM 20514 OX=868129 GN=PrebiDRAFT_0159 PE=4 SV=1	TLGLNEEDINK
AMP-forming long-chain acyl-CoA synthetase OS=Prevotella bivia DSM 20514 OX=868129 GN=PrebiDRAFT_0159 PE=4 SV=1	TLGLNEEDINKLMEENR
AMP-forming long-chain acyl-CoA synthetase OS=Prevotella bivia DSM 20514 OX=868129 GN=PrebiDRAFT_0159 PE=4 SV=1	TLQYHDVAR
Cyclic nucleotide-binding protein OS=Prevotella bivia DSM 20514 OX=868129 GN=PrebiDRAFT_0160 PE=4 SV=1	KYSTMTHDELK		1
Cyclic nucleotide-binding protein OS=Prevotella bivia DSM 20514 OX=868129 GN=PrebiDRAFT_0160 PE=4 SV=1	LSPQVILR		1
Cyclic nucleotide-binding protein OS=Prevotella bivia DSM 20514 OX=868129 GN=PrebiDRAFT_0160 PE=4 SV=1	APLVYIASYLQMTPETLSR
Cyclic nucleotide-binding protein OS=Prevotella bivia DSM 20514 OX=868129 GN=PrebiDRAFT_0160 PE=4 SV=1	EEPTSLQVEAIEPTMVYAIPK
Cyclic nucleotide-binding protein OS=Prevotella bivia DSM 20514 OX=868129 GN=PrebiDRAFT_0160 PE=4 SV=1	FETAQDRYK
Cyclic nucleotide-binding protein OS=Prevotella bivia DSM 20514 OX=868129 GN=PrebiDRAFT_0160 PE=4 SV=1	HIYYIEHGLIR
Cyclic nucleotide-binding protein OS=Prevotella bivia DSM 20514 OX=868129 GN=PrebiDRAFT_0160 PE=4 SV=1	IDDISETR
Cyclic nucleotide-binding protein OS=Prevotella bivia DSM 20514 OX=868129 GN=PrebiDRAFT_0160 PE=4 SV=1	ILEESLIISQVHADLVR
Cyclic nucleotide-binding protein OS=Prevotella bivia DSM 20514 OX=868129 GN=PrebiDRAFT_0160 PE=4 SV=1	KILEESLIISQVHADLVR
Cyclic nucleotide-binding protein OS=Prevotella bivia DSM 20514 OX=868129 GN=PrebiDRAFT_0160 PE=4 SV=1	KYSTMTHDELK
Cyclic nucleotide-binding protein OS=Prevotella bivia DSM 20514 OX=868129 GN=PrebiDRAFT_0160 PE=4 SV=1	LEQVALHNVNIQILYR
Cyclic nucleotide-binding protein OS=Prevotella bivia DSM 20514 OX=868129 GN=PrebiDRAFT_0160 PE=4 SV=1	LSPQVILR
Cyclic nucleotide-binding protein OS=Prevotella bivia DSM 20514 OX=868129 GN=PrebiDRAFT_0160 PE=4 SV=1	MRIDDISETR
Cyclic nucleotide-binding protein OS=Prevotella bivia DSM 20514 OX=868129 GN=PrebiDRAFT_0160 PE=4 SV=1	QITEHLGVDR
Cyclic nucleotide-binding protein OS=Prevotella bivia DSM 20514 OX=868129 GN=PrebiDRAFT_0160 PE=4 SV=1	VLESILEPMHFSK
Cyclic nucleotide-binding protein OS=Prevotella bivia DSM 20514 OX=868129 GN=PrebiDRAFT_0160 PE=4 SV=1	YSTMTHDELK
Elongation factor 4 OS=Prevotella bivia DSM 20514 OX=868129 GN=lepA PE=3 SV=1	FVQTGMEYDADEVGVLK
Elongation factor 4 OS=Prevotella bivia DSM 20514 OX=868129 GN=lepA PE=3 SV=1	APLQAMVFDSIFNSFR	6
Elongation factor 4 OS=Prevotella bivia DSM 20514 OX=868129 GN=lepA PE=3 SV=1	ASIITTADFIGPIMTLCLDKR	1
Elongation factor 4 OS=Prevotella bivia DSM 20514 OX=868129 GN=lepA PE=3 SV=1	EFNMDVITTVPNVSYK	2
Elongation factor 4 OS=Prevotella bivia DSM 20514 OX=868129 GN=lepA PE=3 SV=1	ELSTGEVGYIISGIK	2
Elongation factor 4 OS=Prevotella bivia DSM 20514 OX=868129 GN=lepA PE=3 SV=1	EVHNPSGLPEQTMIEHIEEPYIK	1
Elongation factor 4 OS=Prevotella bivia DSM 20514 OX=868129 GN=lepA PE=3 SV=1	FVQTGMEYDADEVGVLK	3
Elongation factor 4 OS=Prevotella bivia DSM 20514 OX=868129 GN=lepA PE=3 SV=1	GELVSQNYVSGNR	1
Elongation factor 4 OS=Prevotella bivia DSM 20514 OX=868129 GN=lepA PE=3 SV=1	GYASFDYHIDSFRPSK	1
Elongation factor 4 OS=Prevotella bivia DSM 20514 OX=868129 GN=lepA PE=3 SV=1	LDILLNGEPVDALSTLTHETNAVTFGR	1
Elongation factor 4 OS=Prevotella bivia DSM 20514 OX=868129 GN=lepA PE=3 SV=1	LLEHTNTIQITEGQMLDNMDLEK	1
Elongation factor 4 OS=Prevotella bivia DSM 20514 OX=868129 GN=lepA PE=3 SV=1	LLEHTNTIQITEGQMLDNMDLEKER	4
Elongation factor 4 OS=Prevotella bivia DSM 20514 OX=868129 GN=lepA PE=3 SV=1	LQLNDASLTFMPESSQALGFGFR	2
Elongation factor 4 OS=Prevotella bivia DSM 20514 OX=868129 GN=lepA PE=3 SV=1	MKQVGNVQVPQK	3
Elongation factor 4 OS=Prevotella bivia DSM 20514 OX=868129 GN=lepA PE=3 SV=1	NAIAGFQEVKPMVFAGVYPIDPNDYEGLR	2
Elongation factor 4 OS=Prevotella bivia DSM 20514 OX=868129 GN=lepA PE=3 SV=1	QVGNVQVPQK
Elongation factor 4 OS=Prevotella bivia DSM 20514 OX=868129 GN=lepA PE=3 SV=1	RGELVSQNYVSGNR
Elongation factor 4 OS=Prevotella bivia DSM 20514 OX=868129 GN=lepA PE=3 SV=1	SHAIQMEYEKDGSK	3
Elongation factor 4 OS=Prevotella bivia DSM 20514 OX=868129 GN=lepA PE=3 SV=1	TGEGVDAILDAIVEK	1
Elongation factor 4 OS=Prevotella bivia DSM 20514 OX=868129 GN=lepA PE=3 SV=1	TGEGVDAILDAIVEKVPAPTGDPK	3
Elongation factor 4 OS=Prevotella bivia DSM 20514 OX=868129 GN=lepA PE=3 SV=1	VGDTITHIDQPCK	1
Uncharacterized protein OS=Prevotella bivia DSM 20514 OX=868129 GN=PrebiDRAFT_0162 PE=4 SV=1	STANPQQILLDEK
Uncharacterized protein OS=Prevotella bivia DSM 20514 OX=868129 GN=PrebiDRAFT_0162 PE=4 SV=1	ATTTLHYYYK
Uncharacterized protein OS=Prevotella bivia DSM 20514 OX=868129 GN=PrebiDRAFT_0162 PE=4 SV=1	DAGFNFQYTYR
Uncharacterized protein OS=Prevotella bivia DSM 20514 OX=868129 GN=PrebiDRAFT_0162 PE=4 SV=1	FSGLADNAEIINK
Uncharacterized protein OS=Prevotella bivia DSM 20514 OX=868129 GN=PrebiDRAFT_0162 PE=4 SV=1	KMLSNALR
Uncharacterized protein OS=Prevotella bivia DSM 20514 OX=868129 GN=PrebiDRAFT_0162 PE=4 SV=1	STANPQQILLDEKFTSK
Uncharacterized protein OS=Prevotella bivia DSM 20514 OX=868129 GN=PrebiDRAFT_0163 PE=4 SV=1	AENNTQIETTEAR
Uncharacterized protein OS=Prevotella bivia DSM 20514 OX=868129 GN=PrebiDRAFT_0163 PE=4 SV=1	IGNTYDYK
Uncharacterized protein OS=Prevotella bivia DSM 20514 OX=868129 GN=PrebiDRAFT_0163 PE=4 SV=1	AENNTQIETTEAR	1	1
Uncharacterized protein OS=Prevotella bivia DSM 20514 OX=868129 GN=PrebiDRAFT_0163 PE=4 SV=1	ATGNHYGYNASAFDFNR	2	2
Uncharacterized protein OS=Prevotella bivia DSM 20514 OX=868129 GN=PrebiDRAFT_0163 PE=4 SV=1	AYTGYIGNYDFNVSGNLNNR	2
Uncharacterized protein OS=Prevotella bivia DSM 20514 OX=868129 GN=PrebiDRAFT_0163 PE=4 SV=1	DFIGYSTPTSTDNALNFDQLDYLNFNTINTEK	1
Uncharacterized protein OS=Prevotella bivia DSM 20514 OX=868129 GN=PrebiDRAFT_0163 PE=4 SV=1	DPTLSSLGNAYSSEADFVNWK	2
Uncharacterized protein OS=Prevotella bivia DSM 20514 OX=868129 GN=PrebiDRAFT_0163 PE=4 SV=1	DPTLSSLGNAYSSEADFVNWKDINR	1
Uncharacterized protein OS=Prevotella bivia DSM 20514 OX=868129 GN=PrebiDRAFT_0163 PE=4 SV=1	ENGQKDPTLSSLGNAYSSEADFVNWK
Uncharacterized protein OS=Prevotella bivia DSM 20514 OX=868129 GN=PrebiDRAFT_0163 PE=4 SV=1	FGISLGHTVGNYLALGATYEYEDYSTINSR	1
Uncharacterized protein OS=Prevotella bivia DSM 20514 OX=868129 GN=PrebiDRAFT_0163 PE=4 SV=1	FNIDLAYQYSAQK	1
Uncharacterized protein OS=Prevotella bivia DSM 20514 OX=868129 GN=PrebiDRAFT_0163 PE=4 SV=1	FTVGLGYQIK	1
Uncharacterized protein OS=Prevotella bivia DSM 20514 OX=868129 GN=PrebiDRAFT_0163 PE=4 SV=1	GDFYPFSNLPAISYTTGTGATAK	3	2
Uncharacterized protein OS=Prevotella bivia DSM 20514 OX=868129 GN=PrebiDRAFT_0163 PE=4 SV=1	GGYYVDLDR	2	1
Uncharacterized protein OS=Prevotella bivia DSM 20514 OX=868129 GN=PrebiDRAFT_0163 PE=4 SV=1	IGNTYDYK	1	1
Uncharacterized protein OS=Prevotella bivia DSM 20514 OX=868129 GN=PrebiDRAFT_0163 PE=4 SV=1	ITGNGFDITAGIIVRPVESSAFR	1
Uncharacterized protein OS=Prevotella bivia DSM 20514 OX=868129 GN=PrebiDRAFT_0163 PE=4 SV=1	KFNIDLAYQYSAQK
Uncharacterized protein OS=Prevotella bivia DSM 20514 OX=868129 GN=PrebiDRAFT_0163 PE=4 SV=1	KTNASFDQIGGVYSMR	2
Uncharacterized protein OS=Prevotella bivia DSM 20514 OX=868129 GN=PrebiDRAFT_0163 PE=4 SV=1	LGAEYKPVENLAIR	2	2
Uncharacterized protein OS=Prevotella bivia DSM 20514 OX=868129 GN=PrebiDRAFT_0163 PE=4 SV=1	LGYNYVSSAYK	1
Uncharacterized protein OS=Prevotella bivia DSM 20514 OX=868129 GN=PrebiDRAFT_0163 PE=4 SV=1	LGYNYVSSAYKENGQK	1
Uncharacterized protein OS=Prevotella bivia DSM 20514 OX=868129 GN=PrebiDRAFT_0163 PE=4 SV=1	LTTQDLNGTAR	2
Uncharacterized protein OS=Prevotella bivia DSM 20514 OX=868129 GN=PrebiDRAFT_0163 PE=4 SV=1	NFDYILNAANALNGSSLNNQSYAK	1
Uncharacterized protein OS=Prevotella bivia DSM 20514 OX=868129 GN=PrebiDRAFT_0163 PE=4 SV=1	RDFIGYSTPTSTDNALNFDQLDYLNFNTINTEK
Uncharacterized protein OS=Prevotella bivia DSM 20514 OX=868129 GN=PrebiDRAFT_0163 PE=4 SV=1	SPTWYDLR	1	1
Uncharacterized protein OS=Prevotella bivia DSM 20514 OX=868129 GN=PrebiDRAFT_0163 PE=4 SV=1	SYSEYFEQLDNAQIGYANEK	1
Uncharacterized protein OS=Prevotella bivia DSM 20514 OX=868129 GN=PrebiDRAFT_0163 PE=4 SV=1	SYSEYFEQLDNAQIGYANEKK	1
Uncharacterized protein OS=Prevotella bivia DSM 20514 OX=868129 GN=PrebiDRAFT_0163 PE=4 SV=1	TNASFDQIGGVYSMR	1	1
Uncharacterized protein OS=Prevotella bivia DSM 20514 OX=868129 GN=PrebiDRAFT_0163 PE=4 SV=1	TSYLNFGFNYHK	2
Uncharacterized protein OS=Prevotella bivia DSM 20514 OX=868129 GN=PrebiDRAFT_0163 PE=4 SV=1	TTPNFASATK
Uncharacterized protein OS=Prevotella bivia DSM 20514 OX=868129 GN=PrebiDRAFT_0163 PE=4 SV=1	VNDGGYYDWYYDEYR	1
Uncharacterized protein OS=Prevotella bivia DSM 20514 OX=868129 GN=PrebiDRAFT_0163 PE=4 SV=1	VNDGGYYDWYYDEYRETSSPDR
Uncharacterized protein OS=Prevotella bivia DSM 20514 OX=868129 GN=PrebiDRAFT_0163 PE=4 SV=1	YIGMGGALEALGADVSTISSNPAGIGLFR	2
Uncharacterized protein OS=Prevotella bivia DSM 20514 OX=868129 GN=PrebiDRAFT_0164 PE=4 SV=1	APTYYSGINK	1
Uncharacterized protein OS=Prevotella bivia DSM 20514 OX=868129 GN=PrebiDRAFT_0164 PE=4 SV=1	GVYTTYSGHTGTANHWR	2
Uncharacterized protein OS=Prevotella bivia DSM 20514 OX=868129 GN=PrebiDRAFT_0164 PE=4 SV=1	APTYYSGINK
Uncharacterized protein OS=Prevotella bivia DSM 20514 OX=868129 GN=PrebiDRAFT_0164 PE=4 SV=1	SNTPTYSQPSQQPSR
Uncharacterized protein OS=Prevotella bivia DSM 20514 OX=868129 GN=PrebiDRAFT_0164 PE=4 SV=1	APTYYSGINK
Uncharacterized protein OS=Prevotella bivia DSM 20514 OX=868129 GN=PrebiDRAFT_0164 PE=4 SV=1	EDDDFAYSR
Uncharacterized protein OS=Prevotella bivia DSM 20514 OX=868129 GN=PrebiDRAFT_0164 PE=4 SV=1	GVYTTYSGHTGTANHWR
Uncharacterized protein OS=Prevotella bivia DSM 20514 OX=868129 GN=PrebiDRAFT_0164 PE=4 SV=1	YATREDDDFAYSR
Uncharacterized protein OS=Prevotella bivia DSM 20514 OX=868129 GN=PrebiDRAFT_0164 PE=4 SV=1	APTYYSGINK		1
Uncharacterized protein OS=Prevotella bivia DSM 20514 OX=868129 GN=PrebiDRAFT_0164 PE=4 SV=1	APTYYSGINKSDDEYNR
Uncharacterized protein OS=Prevotella bivia DSM 20514 OX=868129 GN=PrebiDRAFT_0164 PE=4 SV=1	EDDDFAYSR		1
Uncharacterized protein OS=Prevotella bivia DSM 20514 OX=868129 GN=PrebiDRAFT_0164 PE=4 SV=1	EDDDFAYSRR		1
Uncharacterized protein OS=Prevotella bivia DSM 20514 OX=868129 GN=PrebiDRAFT_0164 PE=4 SV=1	FDGYYGAYYDPWFASAFYDPFYYGSR		2
Uncharacterized protein OS=Prevotella bivia DSM 20514 OX=868129 GN=PrebiDRAFT_0164 PE=4 SV=1	GVYTTYSGHTGTANHWR		1
Uncharacterized protein OS=Prevotella bivia DSM 20514 OX=868129 GN=PrebiDRAFT_0164 PE=4 SV=1	SGFNGGSGGSFGGSSR
Uncharacterized protein OS=Prevotella bivia DSM 20514 OX=868129 GN=PrebiDRAFT_0164 PE=4 SV=1	SNTPTYSQPSQQPSR		1
Uncharacterized protein OS=Prevotella bivia DSM 20514 OX=868129 GN=PrebiDRAFT_0164 PE=4 SV=1	YATREDDDFAYSR		2
Pyrophosphate--fructose 6-phosphate 1-phosphotransferase OS=Prevotella bivia DSM 20514 OX=868129 GN=pfp PE=3 SV=1	ALVELDGAPFK
Pyrophosphate--fructose 6-phosphate 1-phosphotransferase OS=Prevotella bivia DSM 20514 OX=868129 GN=pfp PE=3 SV=1	ASQGNNFGVVLIPEGLIEFVPAIGR
Pyrophosphate--fructose 6-phosphate 1-phosphotransferase OS=Prevotella bivia DSM 20514 OX=868129 GN=pfp PE=3 SV=1	DMSLNAIVEDIASTVAYR	1
Pyrophosphate--fructose 6-phosphate 1-phosphotransferase OS=Prevotella bivia DSM 20514 OX=868129 GN=pfp PE=3 SV=1	EGAPTQSVDNQEDIK
Pyrophosphate--fructose 6-phosphate 1-phosphotransferase OS=Prevotella bivia DSM 20514 OX=868129 GN=pfp PE=3 SV=1	EGAPTQSVDNQEDIKK
Pyrophosphate--fructose 6-phosphate 1-phosphotransferase OS=Prevotella bivia DSM 20514 OX=868129 GN=pfp PE=3 SV=1	FSALHHFFGYEGR
Pyrophosphate--fructose 6-phosphate 1-phosphotransferase OS=Prevotella bivia DSM 20514 OX=868129 GN=pfp PE=3 SV=1	LFGFLMGPGGLVDHK	1
Pyrophosphate--fructose 6-phosphate 1-phosphotransferase OS=Prevotella bivia DSM 20514 OX=868129 GN=pfp PE=3 SV=1	LFPNTYGMPLVEFEPATEANNAK
Pyrophosphate--fructose 6-phosphate 1-phosphotransferase OS=Prevotella bivia DSM 20514 OX=868129 GN=pfp PE=3 SV=1	LIQELNDLLAAHGAEYLNLDK	1
Pyrophosphate--fructose 6-phosphate 1-phosphotransferase OS=Prevotella bivia DSM 20514 OX=868129 GN=pfp PE=3 SV=1	LISEMVGAK
Pyrophosphate--fructose 6-phosphate 1-phosphotransferase OS=Prevotella bivia DSM 20514 OX=868129 GN=pfp PE=3 SV=1	LPIALQGAVK
Pyrophosphate--fructose 6-phosphate 1-phosphotransferase OS=Prevotella bivia DSM 20514 OX=868129 GN=pfp PE=3 SV=1	NTGGFDMIGSGR	1
Pyrophosphate--fructose 6-phosphate 1-phosphotransferase OS=Prevotella bivia DSM 20514 OX=868129 GN=pfp PE=3 SV=1	NTTAGTDKWLAGGVPITMMMNMEK
Pyrophosphate--fructose 6-phosphate 1-phosphotransferase OS=Prevotella bivia DSM 20514 OX=868129 GN=pfp PE=3 SV=1	TIDGDLKNDQIETSFGFDTATK
Pyrophosphate--fructose 6-phosphate 1-phosphotransferase OS=Prevotella bivia DSM 20514 OX=868129 GN=pfp PE=3 SV=1	TKLEKEEQFEK
Pyrophosphate--fructose 6-phosphate 1-phosphotransferase OS=Prevotella bivia DSM 20514 OX=868129 GN=pfp PE=3 SV=1	TLLLEQTK	1
Pyrophosphate--fructose 6-phosphate 1-phosphotransferase OS=Prevotella bivia DSM 20514 OX=868129 GN=pfp PE=3 SV=1	TYAELIGNIER
Pyrophosphate--fructose 6-phosphate 1-phosphotransferase OS=Prevotella bivia DSM 20514 OX=868129 GN=pfp PE=3 SV=1	VKEGAPTQSVDNQEDIK
Pyrophosphate--fructose 6-phosphate 1-phosphotransferase OS=Prevotella bivia DSM 20514 OX=868129 GN=pfp PE=3 SV=1	VKEGAPTQSVDNQEDIKK	1
Pyrophosphate--fructose 6-phosphate 1-phosphotransferase OS=Prevotella bivia DSM 20514 OX=868129 GN=pfp PE=3 SV=1	WLAGGVPITMMMNMEK
Pyrophosphate--fructose 6-phosphate 1-phosphotransferase OS=Prevotella bivia DSM 20514 OX=868129 GN=pfp PE=3 SV=1	YGVQVIGCPK
Pyrophosphate--fructose 6-phosphate 1-phosphotransferase OS=Prevotella bivia DSM 20514 OX=868129 GN=pfp PE=3 SV=1	YMEITAENLQAYR
Uncharacterized protein OS=Prevotella bivia DSM 20514 OX=868129 GN=PrebiDRAFT_0168 PE=4 SV=1	AHTEDVNALLSTIIVMHDDYIR
Uncharacterized protein OS=Prevotella bivia DSM 20514 OX=868129 GN=PrebiDRAFT_0168 PE=4 SV=1	AHTEDVNALLSTIIVMHDDYIRR
Uncharacterized protein OS=Prevotella bivia DSM 20514 OX=868129 GN=PrebiDRAFT_0168 PE=4 SV=1	FNKEANEIVDQISNLV
Uncharacterized protein OS=Prevotella bivia DSM 20514 OX=868129 GN=PrebiDRAFT_0168 PE=4 SV=1	RVSHVEPGMSAK
Uncharacterized protein OS=Prevotella bivia DSM 20514 OX=868129 GN=PrebiDRAFT_0168 PE=4 SV=1	TINYITSDLFAEGVAASLYGNK
Uncharacterized protein OS=Prevotella bivia DSM 20514 OX=868129 GN=PrebiDRAFT_0168 PE=4 SV=1	VSHVEPGMSAK
1-acyl-sn-glycerol-3-phosphate acyltransferase OS=Prevotella bivia DSM 20514 OX=868129 GN=PrebiDRAFT_0169 PE=4 SV=1	ANIPIVLYALDYQSK
N-acetylmuramoyl-L-alanine amidase OS=Prevotella bivia DSM 20514 OX=868129 GN=PrebiDRAFT_0170 PE=4 SV=1	EGAGALGYGGEELVGK	2
N-acetylmuramoyl-L-alanine amidase OS=Prevotella bivia DSM 20514 OX=868129 GN=PrebiDRAFT_0170 PE=4 SV=1	SNGSNDYNDDINAR	1
N-acetylmuramoyl-L-alanine amidase OS=Prevotella bivia DSM 20514 OX=868129 GN=PrebiDRAFT_0170 PE=4 SV=1	EGAGALGYGGEELVGK
N-acetylmuramoyl-L-alanine amidase OS=Prevotella bivia DSM 20514 OX=868129 GN=PrebiDRAFT_0170 PE=4 SV=1	LSSITYQPTITEAGK
N-acetylmuramoyl-L-alanine amidase OS=Prevotella bivia DSM 20514 OX=868129 GN=PrebiDRAFT_0170 PE=4 SV=1	MVAGNDFNYVR
N-acetylmuramoyl-L-alanine amidase OS=Prevotella bivia DSM 20514 OX=868129 GN=PrebiDRAFT_0170 PE=4 SV=1	SNGSNDYNDDINAR
N-acetylmuramoyl-L-alanine amidase OS=Prevotella bivia DSM 20514 OX=868129 GN=PrebiDRAFT_0170 PE=4 SV=1	SVDDAEYIVFHK
N-acetylmuramoyl-L-alanine amidase OS=Prevotella bivia DSM 20514 OX=868129 GN=PrebiDRAFT_0170 PE=4 SV=1	TFSMAFPLECIK
N-acetylmuramoyl-L-alanine amidase OS=Prevotella bivia DSM 20514 OX=868129 GN=PrebiDRAFT_0170 PE=4 SV=1	TIGWSGQQSNFDPR
N-acetylmuramoyl-L-alanine amidase OS=Prevotella bivia DSM 20514 OX=868129 GN=PrebiDRAFT_0170 PE=4 SV=1	YEASMHNTSYTVQPLAPILFR
N-acetylmuramoyl-L-alanine amidase OS=Prevotella bivia DSM 20514 OX=868129 GN=PrebiDRAFT_0170 PE=4 SV=1	YYAQWAGAPWDIVSK
Uncharacterized protein OS=Prevotella bivia DSM 20514 OX=868129 GN=PrebiDRAFT_0171 PE=4 SV=1	ALGLNNLVK
Uncharacterized protein OS=Prevotella bivia DSM 20514 OX=868129 GN=PrebiDRAFT_0171 PE=4 SV=1	SIAINDAYLEVIR
Cytochrome bd-type quinol oxidase, subunit 1 OS=Prevotella bivia DSM 20514 OX=868129 GN=PrebiDRAFT_0174 PE=3 SV=1	IAIPNMLSLLATR
Cytochrome bd-type quinol oxidase, subunit 1 OS=Prevotella bivia DSM 20514 OX=868129 GN=PrebiDRAFT_0174 PE=3 SV=1	IAIPNMLSLLATR	2
Cytochrome bd-type quinol oxidase, subunit 1 OS=Prevotella bivia DSM 20514 OX=868129 GN=PrebiDRAFT_0174 PE=3 SV=1	FFGYGYIK
Cytochrome bd-type quinol oxidase, subunit 1 OS=Prevotella bivia DSM 20514 OX=868129 GN=PrebiDRAFT_0174 PE=3 SV=1	IAIPNMLSLLATR
Outer membrane protein OS=Prevotella bivia DSM 20514 OX=868129 GN=PrebiDRAFT_0176 PE=4 SV=1	AANDIAAIGETVADNTMALK
Outer membrane protein OS=Prevotella bivia DSM 20514 OX=868129 GN=PrebiDRAFT_0176 PE=4 SV=1	AANDIAAIGETVADNTMALKR
Outer membrane protein OS=Prevotella bivia DSM 20514 OX=868129 GN=PrebiDRAFT_0176 PE=4 SV=1	DVYSAGILFSQPIYMGGAIK
Outer membrane protein OS=Prevotella bivia DSM 20514 OX=868129 GN=PrebiDRAFT_0176 PE=4 SV=1	EGVMTVTDIMTAQTVWQTAK
Outer membrane protein OS=Prevotella bivia DSM 20514 OX=868129 GN=PrebiDRAFT_0176 PE=4 SV=1	EMLATSYR
Outer membrane protein OS=Prevotella bivia DSM 20514 OX=868129 GN=PrebiDRAFT_0176 PE=4 SV=1	INLEIHQNR
Outer membrane protein OS=Prevotella bivia DSM 20514 OX=868129 GN=PrebiDRAFT_0176 PE=4 SV=1	IQSGESIAK
Outer membrane protein OS=Prevotella bivia DSM 20514 OX=868129 GN=PrebiDRAFT_0176 PE=4 SV=1	LGQVLGNLTTPLAQAGNNIGNEIK
Outer membrane protein OS=Prevotella bivia DSM 20514 OX=868129 GN=PrebiDRAFT_0176 PE=4 SV=1	LLQSAIDLSK
Outer membrane protein OS=Prevotella bivia DSM 20514 OX=868129 GN=PrebiDRAFT_0176 PE=4 SV=1	LQDEQAQTIVLLENIDEVNSSDSVIR
Outer membrane protein OS=Prevotella bivia DSM 20514 OX=868129 GN=PrebiDRAFT_0176 PE=4 SV=1	MINAGVATR
Outer membrane protein OS=Prevotella bivia DSM 20514 OX=868129 GN=PrebiDRAFT_0176 PE=4 SV=1	NLLSNLGTNAFGGLGTAIGNNLTSLAK
Outer membrane protein OS=Prevotella bivia DSM 20514 OX=868129 GN=PrebiDRAFT_0176 PE=4 SV=1	NMQAAEENLR
Outer membrane protein OS=Prevotella bivia DSM 20514 OX=868129 GN=PrebiDRAFT_0176 PE=4 SV=1	TAIVDAEIAVR
Outer membrane protein OS=Prevotella bivia DSM 20514 OX=868129 GN=PrebiDRAFT_0176 PE=4 SV=1	TATSIATLELQDAQQK
Outer membrane protein OS=Prevotella bivia DSM 20514 OX=868129 GN=PrebiDRAFT_0176 PE=4 SV=1	VAVAVNMADLQISK
Outer membrane protein OS=Prevotella bivia DSM 20514 OX=868129 GN=PrebiDRAFT_0176 PE=4 SV=1	VSGLAGYEHFSR
Multidrug resistance efflux pump OS=Prevotella bivia DSM 20514 OX=868129 GN=PrebiDRAFT_0177 PE=4 SV=1	ATADGEVSEIYPK
Multidrug resistance efflux pump OS=Prevotella bivia DSM 20514 OX=868129 GN=PrebiDRAFT_0177 PE=4 SV=1	VAEAAAGATDALSELTAAPTRK
Multidrug resistance efflux pump OS=Prevotella bivia DSM 20514 OX=868129 GN=PrebiDRAFT_0177 PE=4 SV=1	ATADGEVSEIYPK		1
Multidrug resistance efflux pump OS=Prevotella bivia DSM 20514 OX=868129 GN=PrebiDRAFT_0177 PE=4 SV=1	DEALAAFETTK		1
Multidrug resistance efflux pump OS=Prevotella bivia DSM 20514 OX=868129 GN=PrebiDRAFT_0177 PE=4 SV=1	EAVDAAYQVYQQTIAAR		1
Multidrug resistance efflux pump OS=Prevotella bivia DSM 20514 OX=868129 GN=PrebiDRAFT_0177 PE=4 SV=1	EDQLEGMK
Multidrug resistance efflux pump OS=Prevotella bivia DSM 20514 OX=868129 GN=PrebiDRAFT_0177 PE=4 SV=1	EVIQGEVEVGEYR		1
Multidrug resistance efflux pump OS=Prevotella bivia DSM 20514 OX=868129 GN=PrebiDRAFT_0177 PE=4 SV=1	GDILAILAIPEANAQEK		1
Multidrug resistance efflux pump OS=Prevotella bivia DSM 20514 OX=868129 GN=PrebiDRAFT_0177 PE=4 SV=1	KDEALAAFETTK		1
Multidrug resistance efflux pump OS=Prevotella bivia DSM 20514 OX=868129 GN=PrebiDRAFT_0177 PE=4 SV=1	LYDEGVMSAQK		2
Multidrug resistance efflux pump OS=Prevotella bivia DSM 20514 OX=868129 GN=PrebiDRAFT_0177 PE=4 SV=1	SNWELLKK
Multidrug resistance efflux pump OS=Prevotella bivia DSM 20514 OX=868129 GN=PrebiDRAFT_0177 PE=4 SV=1	VAEAAAGATDALSELTAAPTR		2
Multidrug resistance efflux pump OS=Prevotella bivia DSM 20514 OX=868129 GN=PrebiDRAFT_0177 PE=4 SV=1	VAEAAAGATDALSELTAAPTRK		1
Multidrug resistance efflux pump OS=Prevotella bivia DSM 20514 OX=868129 GN=PrebiDRAFT_0177 PE=4 SV=1	VKEGDFVHK
Ribonuclease Y OS=Prevotella bivia DSM 20514 OX=868129 GN=rny PE=3 SV=1	LIESLKDQAK
Ribonuclease Y OS=Prevotella bivia DSM 20514 OX=868129 GN=rny PE=3 SV=1	LSSEIAEK
Ribonuclease Y OS=Prevotella bivia DSM 20514 OX=868129 GN=rny PE=3 SV=1	TAIDLGIHGLHPELIR
Ribonuclease Y OS=Prevotella bivia DSM 20514 OX=868129 GN=rny PE=3 SV=1	LSSEIAEK	1
Ribonuclease Y OS=Prevotella bivia DSM 20514 OX=868129 GN=rny PE=3 SV=1	TAIDLGIHGLHPELIR	1
Ribonuclease Y OS=Prevotella bivia DSM 20514 OX=868129 GN=rny PE=3 SV=1	LDAASYINEIVDEAK		1
Ribonuclease Y OS=Prevotella bivia DSM 20514 OX=868129 GN=rny PE=3 SV=1	LIESLKDQAK
Ribonuclease Y OS=Prevotella bivia DSM 20514 OX=868129 GN=rny PE=3 SV=1	LSSEIAEK
Ribonuclease Y OS=Prevotella bivia DSM 20514 OX=868129 GN=rny PE=3 SV=1	TAIDLGIHGLHPELIR
Ribonuclease Y OS=Prevotella bivia DSM 20514 OX=868129 GN=rny PE=3 SV=1	LDAASYINEIVDEAK
Ribonuclease Y OS=Prevotella bivia DSM 20514 OX=868129 GN=rny PE=3 SV=1	LSSEIAEK
Ribonuclease Y OS=Prevotella bivia DSM 20514 OX=868129 GN=rny PE=3 SV=1	TAIDLGIHGLHPELIR
Ribonuclease Y OS=Prevotella bivia DSM 20514 OX=868129 GN=rny PE=3 SV=1	IATETAIENSVSVFHIDNDEVK
Ribonuclease Y OS=Prevotella bivia DSM 20514 OX=868129 GN=rny PE=3 SV=1	LDAASYINEIVDEAK
Ribonuclease Y OS=Prevotella bivia DSM 20514 OX=868129 GN=rny PE=3 SV=1	LIESLKDQAK
Ribonuclease Y OS=Prevotella bivia DSM 20514 OX=868129 GN=rny PE=3 SV=1	AKLEELSGLSAEEAK
Ribonuclease Y OS=Prevotella bivia DSM 20514 OX=868129 GN=rny PE=3 SV=1	CELEAEVQQR
Ribonuclease Y OS=Prevotella bivia DSM 20514 OX=868129 GN=rny PE=3 SV=1	ETANLCAVMASELGLNPK
Ribonuclease Y OS=Prevotella bivia DSM 20514 OX=868129 GN=rny PE=3 SV=1	IATETAIENSVSVFHIDNDEVK
Ribonuclease Y OS=Prevotella bivia DSM 20514 OX=868129 GN=rny PE=3 SV=1	IATETAIENSVSVFHIDNDEVKGR
Ribonuclease Y OS=Prevotella bivia DSM 20514 OX=868129 GN=rny PE=3 SV=1	IQNEMTYPGQVK
Ribonuclease Y OS=Prevotella bivia DSM 20514 OX=868129 GN=rny PE=3 SV=1	IVVQTIQR
Ribonuclease Y OS=Prevotella bivia DSM 20514 OX=868129 GN=rny PE=3 SV=1	KIVVQTIQR
Ribonuclease Y OS=Prevotella bivia DSM 20514 OX=868129 GN=rny PE=3 SV=1	LDAASYINEIVDEAK
Ribonuclease Y OS=Prevotella bivia DSM 20514 OX=868129 GN=rny PE=3 SV=1	LIESLKDQAK
Ribonuclease Y OS=Prevotella bivia DSM 20514 OX=868129 GN=rny PE=3 SV=1	LNDLEAIAMSYPGVTK
Ribonuclease Y OS=Prevotella bivia DSM 20514 OX=868129 GN=rny PE=3 SV=1	LSSEIAEK
Ribonuclease Y OS=Prevotella bivia DSM 20514 OX=868129 GN=rny PE=3 SV=1	QLDNEIIETGK
Ribonuclease Y OS=Prevotella bivia DSM 20514 OX=868129 GN=rny PE=3 SV=1	QLDNEIIETGKR
Ribonuclease Y OS=Prevotella bivia DSM 20514 OX=868129 GN=rny PE=3 SV=1	RLNDLEAIAMSYPGVTK
Ribonuclease Y OS=Prevotella bivia DSM 20514 OX=868129 GN=rny PE=3 SV=1	TAIDLGIHGLHPELIR
Ribonuclease Y OS=Prevotella bivia DSM 20514 OX=868129 GN=rny PE=3 SV=1	TYAIQAGR
Ribonuclease Y OS=Prevotella bivia DSM 20514 OX=868129 GN=rny PE=3 SV=1	VIVGADKIDDLDSEK
Ribonuclease Y OS=Prevotella bivia DSM 20514 OX=868129 GN=rny PE=3 SV=1	VIVGADKIDDLDSEKLSSEIAEK
Ribonuclease Y OS=Prevotella bivia DSM 20514 OX=868129 GN=rny PE=3 SV=1	VPDEETELPHALYGGK
Uncharacterized protein OS=Prevotella bivia DSM 20514 OX=868129 GN=PrebiDRAFT_0182 PE=4 SV=1	MIEVSDGDMEVAQKR
Uncharacterized protein OS=Prevotella bivia DSM 20514 OX=868129 GN=PrebiDRAFT_0182 PE=4 SV=1	QLAQAQSDYQSLK
Uncharacterized protein OS=Prevotella bivia DSM 20514 OX=868129 GN=PrebiDRAFT_0183 PE=4 SV=1	LFNKNEEGSQGVGGMEDYMTLVR
Uncharacterized protein OS=Prevotella bivia DSM 20514 OX=868129 GN=PrebiDRAFT_0183 PE=4 SV=1	LRVPGFFK		1
Uncharacterized protein OS=Prevotella bivia DSM 20514 OX=868129 GN=PrebiDRAFT_0183 PE=4 SV=1	NDYSDPGVIK
Uncharacterized protein OS=Prevotella bivia DSM 20514 OX=868129 GN=PrebiDRAFT_0183 PE=4 SV=1	NEEGSQGVGGMEDYMTLVR		2
Uncharacterized protein OS=Prevotella bivia DSM 20514 OX=868129 GN=PrebiDRAFT_0183 PE=4 SV=1	NIYQLDDNFFSEIDK
Uncharacterized protein OS=Prevotella bivia DSM 20514 OX=868129 GN=PrebiDRAFT_0183 PE=4 SV=1	QTFHIPTVNNK		1
Uncharacterized protein OS=Prevotella bivia DSM 20514 OX=868129 GN=PrebiDRAFT_0183 PE=4 SV=1	TVNDIFEK
Uncharacterized protein OS=Prevotella bivia DSM 20514 OX=868129 GN=PrebiDRAFT_0183 PE=4 SV=1	TVNDIFEKNDYSDPGVIK		1
Uncharacterized protein OS=Prevotella bivia DSM 20514 OX=868129 GN=PrebiDRAFT_0183 PE=4 SV=1	VIYSMTAK
Uncharacterized protein OS=Prevotella bivia DSM 20514 OX=868129 GN=PrebiDRAFT_0183 PE=4 SV=1	WTTDFIHQIVLLAK		2
Capsular exopolysaccharide biosynthesis protein OS=Prevotella bivia DSM 20514 OX=868129 GN=PrebiDRAFT_0185 PE=4 SV=1	VILFTSSTSGEGK
Capsular exopolysaccharide biosynthesis protein OS=Prevotella bivia DSM 20514 OX=868129 GN=PrebiDRAFT_0185 PE=4 SV=1	STFGMINEFAENK		1
Capsular exopolysaccharide biosynthesis protein OS=Prevotella bivia DSM 20514 OX=868129 GN=PrebiDRAFT_0185 PE=4 SV=1	VILFTSSTSGEGK		1
Capsular exopolysaccharide biosynthesis protein OS=Prevotella bivia DSM 20514 OX=868129 GN=PrebiDRAFT_0185 PE=4 SV=1	ANIVVHENQNNQMEEIFR	2
Capsular exopolysaccharide biosynthesis protein OS=Prevotella bivia DSM 20514 OX=868129 GN=PrebiDRAFT_0185 PE=4 SV=1	ASSIAQLQITDAIPQR	2
Capsular exopolysaccharide biosynthesis protein OS=Prevotella bivia DSM 20514 OX=868129 GN=PrebiDRAFT_0185 PE=4 SV=1	DALASQYNK
Capsular exopolysaccharide biosynthesis protein OS=Prevotella bivia DSM 20514 OX=868129 GN=PrebiDRAFT_0185 PE=4 SV=1	DGQFEMVIVNSPK	3
Capsular exopolysaccharide biosynthesis protein OS=Prevotella bivia DSM 20514 OX=868129 GN=PrebiDRAFT_0185 PE=4 SV=1	EENNISLAATADK	1
Capsular exopolysaccharide biosynthesis protein OS=Prevotella bivia DSM 20514 OX=868129 GN=PrebiDRAFT_0185 PE=4 SV=1	EENNISLAATADKGK
Capsular exopolysaccharide biosynthesis protein OS=Prevotella bivia DSM 20514 OX=868129 GN=PrebiDRAFT_0185 PE=4 SV=1	EKYDYIIIDTAPVGLVTDTLQIAR	1
Capsular exopolysaccharide biosynthesis protein OS=Prevotella bivia DSM 20514 OX=868129 GN=PrebiDRAFT_0185 PE=4 SV=1	HGITNLLVK	2
Capsular exopolysaccharide biosynthesis protein OS=Prevotella bivia DSM 20514 OX=868129 GN=PrebiDRAFT_0185 PE=4 SV=1	IGNYYEVTGSYYVPIDENAYK	2
Capsular exopolysaccharide biosynthesis protein OS=Prevotella bivia DSM 20514 OX=868129 GN=PrebiDRAFT_0185 PE=4 SV=1	IGNYYEVTGSYYVPIDENAYKGPYTITK	1
Capsular exopolysaccharide biosynthesis protein OS=Prevotella bivia DSM 20514 OX=868129 GN=PrebiDRAFT_0185 PE=4 SV=1	IKELSFYK
Capsular exopolysaccharide biosynthesis protein OS=Prevotella bivia DSM 20514 OX=868129 GN=PrebiDRAFT_0185 PE=4 SV=1	INAELGKTEGELQQYK	2
Capsular exopolysaccharide biosynthesis protein OS=Prevotella bivia DSM 20514 OX=868129 GN=PrebiDRAFT_0185 PE=4 SV=1	INAELGKTEGELQQYKQENGMIALEASSAK
Capsular exopolysaccharide biosynthesis protein OS=Prevotella bivia DSM 20514 OX=868129 GN=PrebiDRAFT_0185 PE=4 SV=1	ISLVLNGIDFSK	1
Capsular exopolysaccharide biosynthesis protein OS=Prevotella bivia DSM 20514 OX=868129 GN=PrebiDRAFT_0185 PE=4 SV=1	ISLVLNGIDFSKK
Capsular exopolysaccharide biosynthesis protein OS=Prevotella bivia DSM 20514 OX=868129 GN=PrebiDRAFT_0185 PE=4 SV=1	KSDYSAQEEQSFINFQAIYK
Capsular exopolysaccharide biosynthesis protein OS=Prevotella bivia DSM 20514 OX=868129 GN=PrebiDRAFT_0185 PE=4 SV=1	KVASLPTTIATQAGNITLTANNNGQGLR	1
Capsular exopolysaccharide biosynthesis protein OS=Prevotella bivia DSM 20514 OX=868129 GN=PrebiDRAFT_0185 PE=4 SV=1	KVILVGLDIR	1
Capsular exopolysaccharide biosynthesis protein OS=Prevotella bivia DSM 20514 OX=868129 GN=PrebiDRAFT_0185 PE=4 SV=1	KYGYEYGYGK
Capsular exopolysaccharide biosynthesis protein OS=Prevotella bivia DSM 20514 OX=868129 GN=PrebiDRAFT_0185 PE=4 SV=1	LAELFNINDHK	2
Capsular exopolysaccharide biosynthesis protein OS=Prevotella bivia DSM 20514 OX=868129 GN=PrebiDRAFT_0185 PE=4 SV=1	LIDRYNELVLER	2
Capsular exopolysaccharide biosynthesis protein OS=Prevotella bivia DSM 20514 OX=868129 GN=PrebiDRAFT_0185 PE=4 SV=1	LNAPISLTIK	1
Capsular exopolysaccharide biosynthesis protein OS=Prevotella bivia DSM 20514 OX=868129 GN=PrebiDRAFT_0185 PE=4 SV=1	LNAPISLTIKR
Capsular exopolysaccharide biosynthesis protein OS=Prevotella bivia DSM 20514 OX=868129 GN=PrebiDRAFT_0185 PE=4 SV=1	LPILADVAVASNK
Capsular exopolysaccharide biosynthesis protein OS=Prevotella bivia DSM 20514 OX=868129 GN=PrebiDRAFT_0185 PE=4 SV=1	LTRLPILADVAVASNK	1
Capsular exopolysaccharide biosynthesis protein OS=Prevotella bivia DSM 20514 OX=868129 GN=PrebiDRAFT_0185 PE=4 SV=1	LVDLQTQIELFNTISSEIEK	2
Capsular exopolysaccharide biosynthesis protein OS=Prevotella bivia DSM 20514 OX=868129 GN=PrebiDRAFT_0185 PE=4 SV=1	LYTTYTIEGR	1
Capsular exopolysaccharide biosynthesis protein OS=Prevotella bivia DSM 20514 OX=868129 GN=PrebiDRAFT_0185 PE=4 SV=1	MEENNAIDR	3
Capsular exopolysaccharide biosynthesis protein OS=Prevotella bivia DSM 20514 OX=868129 GN=PrebiDRAFT_0185 PE=4 SV=1	NIKDAINAAK	2
Capsular exopolysaccharide biosynthesis protein OS=Prevotella bivia DSM 20514 OX=868129 GN=PrebiDRAFT_0185 PE=4 SV=1	NLTQVIPSNVGLQDESSTK	2
Capsular exopolysaccharide biosynthesis protein OS=Prevotella bivia DSM 20514 OX=868129 GN=PrebiDRAFT_0185 PE=4 SV=1	NQPITVDVDSAHLEK	1
Capsular exopolysaccharide biosynthesis protein OS=Prevotella bivia DSM 20514 OX=868129 GN=PrebiDRAFT_0185 PE=4 SV=1	QENGMIALEASSAK
Capsular exopolysaccharide biosynthesis protein OS=Prevotella bivia DSM 20514 OX=868129 GN=PrebiDRAFT_0185 PE=4 SV=1	QLIFEYNLQANEDKNAIALR	1
Capsular exopolysaccharide biosynthesis protein OS=Prevotella bivia DSM 20514 OX=868129 GN=PrebiDRAFT_0185 PE=4 SV=1	QSLDDIFNILK	1
Capsular exopolysaccharide biosynthesis protein OS=Prevotella bivia DSM 20514 OX=868129 GN=PrebiDRAFT_0185 PE=4 SV=1	QYSSYGNYGSYGNYSNSHYSNK	1
Capsular exopolysaccharide biosynthesis protein OS=Prevotella bivia DSM 20514 OX=868129 GN=PrebiDRAFT_0185 PE=4 SV=1	REENNISLAATADK	1
Capsular exopolysaccharide biosynthesis protein OS=Prevotella bivia DSM 20514 OX=868129 GN=PrebiDRAFT_0185 PE=4 SV=1	REENNISLAATADKGK	1
Capsular exopolysaccharide biosynthesis protein OS=Prevotella bivia DSM 20514 OX=868129 GN=PrebiDRAFT_0185 PE=4 SV=1	SASESSPVVQPLTDQIR	1
Capsular exopolysaccharide biosynthesis protein OS=Prevotella bivia DSM 20514 OX=868129 GN=PrebiDRAFT_0185 PE=4 SV=1	SDYSAQEEQSFINFQAIYK
Capsular exopolysaccharide biosynthesis protein OS=Prevotella bivia DSM 20514 OX=868129 GN=PrebiDRAFT_0185 PE=4 SV=1	SFENQNASEEK	1
Capsular exopolysaccharide biosynthesis protein OS=Prevotella bivia DSM 20514 OX=868129 GN=PrebiDRAFT_0185 PE=4 SV=1	SFENQNASEEKLVDLQTQIELFNTISSEIEK	1
Capsular exopolysaccharide biosynthesis protein OS=Prevotella bivia DSM 20514 OX=868129 GN=PrebiDRAFT_0185 PE=4 SV=1	SGLYLMLLQK	1
Capsular exopolysaccharide biosynthesis protein OS=Prevotella bivia DSM 20514 OX=868129 GN=PrebiDRAFT_0185 PE=4 SV=1	SLATAAVR
Capsular exopolysaccharide biosynthesis protein OS=Prevotella bivia DSM 20514 OX=868129 GN=PrebiDRAFT_0185 PE=4 SV=1	SLATAAVRR	2
Capsular exopolysaccharide biosynthesis protein OS=Prevotella bivia DSM 20514 OX=868129 GN=PrebiDRAFT_0185 PE=4 SV=1	STFGMINEFAENK
Capsular exopolysaccharide biosynthesis protein OS=Prevotella bivia DSM 20514 OX=868129 GN=PrebiDRAFT_0185 PE=4 SV=1	STFGMINEFAENKK
Capsular exopolysaccharide biosynthesis protein OS=Prevotella bivia DSM 20514 OX=868129 GN=PrebiDRAFT_0185 PE=4 SV=1	TEGELQQYK	1
Capsular exopolysaccharide biosynthesis protein OS=Prevotella bivia DSM 20514 OX=868129 GN=PrebiDRAFT_0185 PE=4 SV=1	TEGELQQYKQENGMIALEASSAK
Capsular exopolysaccharide biosynthesis protein OS=Prevotella bivia DSM 20514 OX=868129 GN=PrebiDRAFT_0185 PE=4 SV=1	TFIASNLAMSFALLGK	1
Capsular exopolysaccharide biosynthesis protein OS=Prevotella bivia DSM 20514 OX=868129 GN=PrebiDRAFT_0185 PE=4 SV=1	TNLQFMLQEGEK
Capsular exopolysaccharide biosynthesis protein OS=Prevotella bivia DSM 20514 OX=868129 GN=PrebiDRAFT_0185 PE=4 SV=1	TNLQFMLQEGEKVILFTSSTSGEGK	1
Capsular exopolysaccharide biosynthesis protein OS=Prevotella bivia DSM 20514 OX=868129 GN=PrebiDRAFT_0185 PE=4 SV=1	VANATVYLCR	2
Capsular exopolysaccharide biosynthesis protein OS=Prevotella bivia DSM 20514 OX=868129 GN=PrebiDRAFT_0185 PE=4 SV=1	VILFTSSTSGEGK	1
Capsular exopolysaccharide biosynthesis protein OS=Prevotella bivia DSM 20514 OX=868129 GN=PrebiDRAFT_0185 PE=4 SV=1	VILVGLDIR	1
Capsular exopolysaccharide biosynthesis protein OS=Prevotella bivia DSM 20514 OX=868129 GN=PrebiDRAFT_0185 PE=4 SV=1	VLQVAQDAK	4
Capsular exopolysaccharide biosynthesis protein OS=Prevotella bivia DSM 20514 OX=868129 GN=PrebiDRAFT_0185 PE=4 SV=1	YATPTYQITAK
Capsular exopolysaccharide biosynthesis protein OS=Prevotella bivia DSM 20514 OX=868129 GN=PrebiDRAFT_0185 PE=4 SV=1	YGYEYGYGK	2
Capsular exopolysaccharide biosynthesis protein OS=Prevotella bivia DSM 20514 OX=868129 GN=PrebiDRAFT_0185 PE=4 SV=1	YKIEGHEDVTK
Capsular exopolysaccharide biosynthesis protein OS=Prevotella bivia DSM 20514 OX=868129 GN=PrebiDRAFT_0185 PE=4 SV=1	YNELVLER	1
Capsular exopolysaccharide biosynthesis protein OS=Prevotella bivia DSM 20514 OX=868129 GN=PrebiDRAFT_0185 PE=4 SV=1	YSDAVAEAPK	1
Capsular exopolysaccharide biosynthesis protein OS=Prevotella bivia DSM 20514 OX=868129 GN=PrebiDRAFT_0185 PE=4 SV=1	YSDAVAEAPKQEK	1
Capsular exopolysaccharide biosynthesis protein OS=Prevotella bivia DSM 20514 OX=868129 GN=PrebiDRAFT_0185 PE=4 SV=1	YTSNLGTISNSNGLDNEMEILTSR	3
Uncharacterized protein OS=Prevotella bivia DSM 20514 OX=868129 GN=PrebiDRAFT_0186 PE=4 SV=1	IGSEIPFATETLK
Outer membrane protein/peptidoglycan-associated (Lipo)protein OS=Prevotella bivia DSM 20514 OX=868129 GN=PrebiDRAFT_0189 PE=4 SV=1	ANVVADYLR
Outer membrane protein/peptidoglycan-associated (Lipo)protein OS=Prevotella bivia DSM 20514 OX=868129 GN=PrebiDRAFT_0189 PE=4 SV=1	EGVHVQVVGTASPEGSAEINQK
Outer membrane protein/peptidoglycan-associated (Lipo)protein OS=Prevotella bivia DSM 20514 OX=868129 GN=PrebiDRAFT_0189 PE=4 SV=1	AFEVSAVYGLGWGHTFNSHK
Outer membrane protein/peptidoglycan-associated (Lipo)protein OS=Prevotella bivia DSM 20514 OX=868129 GN=PrebiDRAFT_0189 PE=4 SV=1	ANVVADYLR
Outer membrane protein/peptidoglycan-associated (Lipo)protein OS=Prevotella bivia DSM 20514 OX=868129 GN=PrebiDRAFT_0189 PE=4 SV=1	DQAEIDALNAQINELR		4
Outer membrane protein/peptidoglycan-associated (Lipo)protein OS=Prevotella bivia DSM 20514 OX=868129 GN=PrebiDRAFT_0189 PE=4 SV=1	EFTVSDLVFVTFAQGK
Outer membrane protein/peptidoglycan-associated (Lipo)protein OS=Prevotella bivia DSM 20514 OX=868129 GN=PrebiDRAFT_0189 PE=4 SV=1	EGVHVQVVGTASPEGSAEINQK		3
Outer membrane protein/peptidoglycan-associated (Lipo)protein OS=Prevotella bivia DSM 20514 OX=868129 GN=PrebiDRAFT_0189 PE=4 SV=1	FINTSLLGTTNLTNWIAGYK		2
Outer membrane protein/peptidoglycan-associated (Lipo)protein OS=Prevotella bivia DSM 20514 OX=868129 GN=PrebiDRAFT_0189 PE=4 SV=1	FINTSLLGTTNLTNWIAGYKGEPR		1
Outer membrane protein/peptidoglycan-associated (Lipo)protein OS=Prevotella bivia DSM 20514 OX=868129 GN=PrebiDRAFT_0189 PE=4 SV=1	FKNSNGTHNFTIVTPR		1
Outer membrane protein/peptidoglycan-associated (Lipo)protein OS=Prevotella bivia DSM 20514 OX=868129 GN=PrebiDRAFT_0189 PE=4 SV=1	GRGVIVDEATGK		4
Outer membrane protein/peptidoglycan-associated (Lipo)protein OS=Prevotella bivia DSM 20514 OX=868129 GN=PrebiDRAFT_0189 PE=4 SV=1	GVIVDEATGK		2
Outer membrane protein/peptidoglycan-associated (Lipo)protein OS=Prevotella bivia DSM 20514 OX=868129 GN=PrebiDRAFT_0189 PE=4 SV=1	GVIVDEATGKGVQGTTSNR		1
Outer membrane protein/peptidoglycan-associated (Lipo)protein OS=Prevotella bivia DSM 20514 OX=868129 GN=PrebiDRAFT_0189 PE=4 SV=1	GWNEVTVGTTK
Outer membrane protein/peptidoglycan-associated (Lipo)protein OS=Prevotella bivia DSM 20514 OX=868129 GN=PrebiDRAFT_0189 PE=4 SV=1	ISTPASTPFYGNEK		3
Outer membrane protein/peptidoglycan-associated (Lipo)protein OS=Prevotella bivia DSM 20514 OX=868129 GN=PrebiDRAFT_0189 PE=4 SV=1	LALDFAFNFGK
Outer membrane protein/peptidoglycan-associated (Lipo)protein OS=Prevotella bivia DSM 20514 OX=868129 GN=PrebiDRAFT_0189 PE=4 SV=1	NLNPNAGLR		1
Outer membrane protein/peptidoglycan-associated (Lipo)protein OS=Prevotella bivia DSM 20514 OX=868129 GN=PrebiDRAFT_0189 PE=4 SV=1	NRKPEVITK		1
Outer membrane protein/peptidoglycan-associated (Lipo)protein OS=Prevotella bivia DSM 20514 OX=868129 GN=PrebiDRAFT_0189 PE=4 SV=1	NSNGTHNFTIVTPR		2
Outer membrane protein/peptidoglycan-associated (Lipo)protein OS=Prevotella bivia DSM 20514 OX=868129 GN=PrebiDRAFT_0189 PE=4 SV=1	SMVQLNAGLIYK		2
Outer membrane protein/peptidoglycan-associated (Lipo)protein OS=Prevotella bivia DSM 20514 OX=868129 GN=PrebiDRAFT_0189 PE=4 SV=1	TTQNSWLK		1
2-oxoacid:ferredoxin oxidoreductase, gamma subunit OS=Prevotella bivia DSM 20514 OX=868129 GN=PrebiDRAFT_0190 PE=4 SV=1	EVTWMPAYGPEQR
2-oxoacid:ferredoxin oxidoreductase, gamma subunit OS=Prevotella bivia DSM 20514 OX=868129 GN=PrebiDRAFT_0190 PE=4 SV=1	GGTANVTVIVSDQR
2-oxoacid:ferredoxin oxidoreductase, gamma subunit OS=Prevotella bivia DSM 20514 OX=868129 GN=PrebiDRAFT_0190 PE=4 SV=1	HHGLIPLNMEAVEAGK
2-oxoacid:ferredoxin oxidoreductase, gamma subunit OS=Prevotella bivia DSM 20514 OX=868129 GN=PrebiDRAFT_0190 PE=4 SV=1	ILAYSGLMEGK
2-oxoacid:ferredoxin oxidoreductase, gamma subunit OS=Prevotella bivia DSM 20514 OX=868129 GN=PrebiDRAFT_0190 PE=4 SV=1	ISSPILSK
2-oxoacid:ferredoxin oxidoreductase, gamma subunit OS=Prevotella bivia DSM 20514 OX=868129 GN=PrebiDRAFT_0190 PE=4 SV=1	MKTEIIISGFGGQGVLSMGK
2-oxoacid:ferredoxin oxidoreductase, gamma subunit OS=Prevotella bivia DSM 20514 OX=868129 GN=PrebiDRAFT_0190 PE=4 SV=1	RTDIQIYR
2-oxoacid:ferredoxin oxidoreductase, gamma subunit OS=Prevotella bivia DSM 20514 OX=868129 GN=PrebiDRAFT_0190 PE=4 SV=1	TEIIISGFGGQGVLSMGK
2-oxoacid:ferredoxin oxidoreductase, gamma subunit OS=Prevotella bivia DSM 20514 OX=868129 GN=PrebiDRAFT_0190 PE=4 SV=1	VFNMIVLGGLLGVCPVVSNDGLQK
2-oxoacid:ferredoxin oxidoreductase, gamma subunit OS=Prevotella bivia DSM 20514 OX=868129 GN=PrebiDRAFT_0190 PE=4 SV=1	VKPGGILIYEGNGIINPPK
2-oxoacid:ferredoxin oxidoreductase, gamma subunit OS=Prevotella bivia DSM 20514 OX=868129 GN=PrebiDRAFT_0190 PE=4 SV=1	YDVAIVLNQPSLDKFEEK
2-oxoacid:ferredoxin oxidoreductase, beta subunit OS=Prevotella bivia DSM 20514 OX=868129 GN=PrebiDRAFT_0191 PE=4 SV=1	AENIIAPENLVYK		1
2-oxoacid:ferredoxin oxidoreductase, beta subunit OS=Prevotella bivia DSM 20514 OX=868129 GN=PrebiDRAFT_0191 PE=4 SV=1	AFEASMQGK		1
2-oxoacid:ferredoxin oxidoreductase, beta subunit OS=Prevotella bivia DSM 20514 OX=868129 GN=PrebiDRAFT_0191 PE=4 SV=1	APALATGIK		1
2-oxoacid:ferredoxin oxidoreductase, beta subunit OS=Prevotella bivia DSM 20514 OX=868129 GN=PrebiDRAFT_0191 PE=4 SV=1	APALATGIKR		2
2-oxoacid:ferredoxin oxidoreductase, beta subunit OS=Prevotella bivia DSM 20514 OX=868129 GN=PrebiDRAFT_0191 PE=4 SV=1	DPEIHGYPLNMTQIASQLEGTCYVSR
2-oxoacid:ferredoxin oxidoreductase, beta subunit OS=Prevotella bivia DSM 20514 OX=868129 GN=PrebiDRAFT_0191 PE=4 SV=1	GSSLVEIVSTCNSGWK
2-oxoacid:ferredoxin oxidoreductase, beta subunit OS=Prevotella bivia DSM 20514 OX=868129 GN=PrebiDRAFT_0191 PE=4 SV=1	KAFEASMQGK		3
2-oxoacid:ferredoxin oxidoreductase, beta subunit OS=Prevotella bivia DSM 20514 OX=868129 GN=PrebiDRAFT_0191 PE=4 SV=1	LVAEVIEEMGMAEK		2
2-oxoacid:ferredoxin oxidoreductase, beta subunit OS=Prevotella bivia DSM 20514 OX=868129 GN=PrebiDRAFT_0191 PE=4 SV=1	LVFTYQGDGDLACIGTAETIHALNR
2-oxoacid:ferredoxin oxidoreductase, beta subunit OS=Prevotella bivia DSM 20514 OX=868129 GN=PrebiDRAFT_0191 PE=4 SV=1	QSVDNMASINK		1
2-oxoacid:ferredoxin oxidoreductase, beta subunit OS=Prevotella bivia DSM 20514 OX=868129 GN=PrebiDRAFT_0191 PE=4 SV=1	TIGVSPVGCAVFAYR
2-oxoacid:ferredoxin oxidoreductase, beta subunit OS=Prevotella bivia DSM 20514 OX=868129 GN=PrebiDRAFT_0191 PE=4 SV=1	YLDIDWQEAPHGR		1
2-oxoacid:ferredoxin oxidoreductase, alpha subunit OS=Prevotella bivia DSM 20514 OX=868129 GN=PrebiDRAFT_0192 PE=4 SV=1	GGPGLGTIQPSQSDYFQATR		1
2-oxoacid:ferredoxin oxidoreductase, alpha subunit OS=Prevotella bivia DSM 20514 OX=868129 GN=PrebiDRAFT_0192 PE=4 SV=1	GGPGLGTIQPSQSDYFQATR
2-oxoacid:ferredoxin oxidoreductase, alpha subunit OS=Prevotella bivia DSM 20514 OX=868129 GN=PrebiDRAFT_0192 PE=4 SV=1	GILVNEINAGQMVEDVR
2-oxoacid:ferredoxin oxidoreductase, alpha subunit OS=Prevotella bivia DSM 20514 OX=868129 GN=PrebiDRAFT_0192 PE=4 SV=1	GNEAIAHAAIR
2-oxoacid:ferredoxin oxidoreductase, alpha subunit OS=Prevotella bivia DSM 20514 OX=868129 GN=PrebiDRAFT_0192 PE=4 SV=1	GRTPNIITSLELKPEVMEVR
2-oxoacid:ferredoxin oxidoreductase, alpha subunit OS=Prevotella bivia DSM 20514 OX=868129 GN=PrebiDRAFT_0192 PE=4 SV=1	LAINGAIPVEHFGR
2-oxoacid:ferredoxin oxidoreductase, alpha subunit OS=Prevotella bivia DSM 20514 OX=868129 GN=PrebiDRAFT_0192 PE=4 SV=1	NPAMILSDGVIGQMMEK
2-oxoacid:ferredoxin oxidoreductase, alpha subunit OS=Prevotella bivia DSM 20514 OX=868129 GN=PrebiDRAFT_0192 PE=4 SV=1	RTEEEVIKECPWATFGK
2-oxoacid:ferredoxin oxidoreductase, alpha subunit OS=Prevotella bivia DSM 20514 OX=868129 GN=PrebiDRAFT_0192 PE=4 SV=1	TPNIITSLELKPEVMEVR
2-oxoacid:ferredoxin oxidoreductase, alpha subunit OS=Prevotella bivia DSM 20514 OX=868129 GN=PrebiDRAFT_0192 PE=4 SV=1	VGLFRPITLWPFPTK
2-oxoacid:ferredoxin oxidoreductase, alpha subunit OS=Prevotella bivia DSM 20514 OX=868129 GN=PrebiDRAFT_0192 PE=4 SV=1	VVLPPIKPR
2-oxoacid:ferredoxin oxidoreductase, alpha subunit OS=Prevotella bivia DSM 20514 OX=868129 GN=PrebiDRAFT_0192 PE=4 SV=1	YKEIQENECR
2-oxoacid:ferredoxin oxidoreductase, alpha subunit OS=Prevotella bivia DSM 20514 OX=868129 GN=PrebiDRAFT_0192 PE=4 SV=1	YRNPAMILSDGVIGQMMEK
NADH:ubiquinone oxidoreductase chain I-like protein OS=Prevotella bivia DSM 20514 OX=868129 GN=PrebiDRAFT_0193 PE=4 SV=1	DVIAVVKK
Signal recognition particle protein OS=Prevotella bivia DSM 20514 OX=868129 GN=ffh PE=3 SV=1	AQEQFDEEEAKR
Signal recognition particle protein OS=Prevotella bivia DSM 20514 OX=868129 GN=ffh PE=3 SV=1	ILGMGDVVSLVER
Signal recognition particle protein OS=Prevotella bivia DSM 20514 OX=868129 GN=ffh PE=3 SV=1	NHVNPDETLFVVDSMTGQDAVNTAK
Signal recognition particle protein OS=Prevotella bivia DSM 20514 OX=868129 GN=ffh PE=3 SV=1	AKGNDVVIIDTAGR
Signal recognition particle protein OS=Prevotella bivia DSM 20514 OX=868129 GN=ffh PE=3 SV=1	ALLDADVNYK
Signal recognition particle protein OS=Prevotella bivia DSM 20514 OX=868129 GN=ffh PE=3 SV=1	AQEQFDEEEAK		1
Signal recognition particle protein OS=Prevotella bivia DSM 20514 OX=868129 GN=ffh PE=3 SV=1	AQEQFDEEEAKR		1
Signal recognition particle protein OS=Prevotella bivia DSM 20514 OX=868129 GN=ffh PE=3 SV=1	DLAAMIPGVGK		1
Signal recognition particle protein OS=Prevotella bivia DSM 20514 OX=868129 GN=ffh PE=3 SV=1	DVDIDDNAFK		1
Signal recognition particle protein OS=Prevotella bivia DSM 20514 OX=868129 GN=ffh PE=3 SV=1	GGAALSIR
Signal recognition particle protein OS=Prevotella bivia DSM 20514 OX=868129 GN=ffh PE=3 SV=1	GIEAIIQSMTPK		1
Signal recognition particle protein OS=Prevotella bivia DSM 20514 OX=868129 GN=ffh PE=3 SV=1	GNDVVIIDTAGR		1
Signal recognition particle protein OS=Prevotella bivia DSM 20514 OX=868129 GN=ffh PE=3 SV=1	GSGTNLQEVNR
Signal recognition particle protein OS=Prevotella bivia DSM 20514 OX=868129 GN=ffh PE=3 SV=1	ILGMGDVVSLVER		2
Signal recognition particle protein OS=Prevotella bivia DSM 20514 OX=868129 GN=ffh PE=3 SV=1	ITEINVAETLK
Signal recognition particle protein OS=Prevotella bivia DSM 20514 OX=868129 GN=ffh PE=3 SV=1	ITEINVAETLKDVR
Signal recognition particle protein OS=Prevotella bivia DSM 20514 OX=868129 GN=ffh PE=3 SV=1	LAIDEDMMNEIESLK
Signal recognition particle protein OS=Prevotella bivia DSM 20514 OX=868129 GN=ffh PE=3 SV=1	LAIDEDMMNEIESLKNHVNPDETLFVVDSMTGQDAVNTAK
Signal recognition particle protein OS=Prevotella bivia DSM 20514 OX=868129 GN=ffh PE=3 SV=1	LDFNGVVLTK
Signal recognition particle protein OS=Prevotella bivia DSM 20514 OX=868129 GN=ffh PE=3 SV=1	LTSRPAIILMSGLQGSGK
Signal recognition particle protein OS=Prevotella bivia DSM 20514 OX=868129 GN=ffh PE=3 SV=1	LVHDELADLMGGEAVGLK		1
Signal recognition particle protein OS=Prevotella bivia DSM 20514 OX=868129 GN=ffh PE=3 SV=1	MEAIDVFHPER		1
Signal recognition particle protein OS=Prevotella bivia DSM 20514 OX=868129 GN=ffh PE=3 SV=1	NHVNPDETLFVVDSMTGQDAVNTAK		2
Signal recognition particle protein OS=Prevotella bivia DSM 20514 OX=868129 GN=ffh PE=3 SV=1	NKFDFNDFYNQIQQIK
Signal recognition particle protein OS=Prevotella bivia DSM 20514 OX=868129 GN=ffh PE=3 SV=1	NVNEIATHAIAEAK		1
Signal recognition particle protein OS=Prevotella bivia DSM 20514 OX=868129 GN=ffh PE=3 SV=1	TNPEILNNVR		1
Signal recognition particle protein OS=Prevotella bivia DSM 20514 OX=868129 GN=ffh PE=3 SV=1	TPLLVACDVYRPAAIEQLK
Signal recognition particle protein OS=Prevotella bivia DSM 20514 OX=868129 GN=ffh PE=3 SV=1	VVGEQVNVPVYSEPENK		1
GYF_2 domain-containing protein OS=Prevotella bivia DSM 20514 OX=868129 GN=PrebiDRAFT_0197 PE=4 SV=1	ESSSTEDTTSQQFIGEPLQTIEAEAIQEEVPFVK		3
GYF_2 domain-containing protein OS=Prevotella bivia DSM 20514 OX=868129 GN=PrebiDRAFT_0197 PE=4 SV=1	GPYTLNELKER
GYF_2 domain-containing protein OS=Prevotella bivia DSM 20514 OX=868129 GN=PrebiDRAFT_0197 PE=4 SV=1	INIDGQEK		1
GYF_2 domain-containing protein OS=Prevotella bivia DSM 20514 OX=868129 GN=PrebiDRAFT_0197 PE=4 SV=1	MEYYISIK
GYF_2 domain-containing protein OS=Prevotella bivia DSM 20514 OX=868129 GN=PrebiDRAFT_0197 PE=4 SV=1	QALANVVTQTMNDATNQIDK		1
GYF_2 domain-containing protein OS=Prevotella bivia DSM 20514 OX=868129 GN=PrebiDRAFT_0197 PE=4 SV=1	RGPYTLNELK
GYF_2 domain-containing protein OS=Prevotella bivia DSM 20514 OX=868129 GN=PrebiDRAFT_0197 PE=4 SV=1	SSAYEAPYNAPK		1
GYF_2 domain-containing protein OS=Prevotella bivia DSM 20514 OX=868129 GN=PrebiDRAFT_0197 PE=4 SV=1	TSSFGDIGQAFATMLLSTIER
GYF_2 domain-containing protein OS=Prevotella bivia DSM 20514 OX=868129 GN=PrebiDRAFT_0197 PE=4 SV=1	VQGETDIQTDDK
GYF_2 domain-containing protein OS=Prevotella bivia DSM 20514 OX=868129 GN=PrebiDRAFT_0197 PE=4 SV=1	VQGETDIQTDDKIK		1
Pyruvate-formate lyase-activating enzyme OS=Prevotella bivia DSM 20514 OX=868129 GN=PrebiDRAFT_0204 PE=4 SV=1	GNQQVIENLVWLYSHAK
TonB family protein OS=Prevotella bivia DSM 20514 OX=868129 GN=PrebiDRAFT_0205 PE=4 SV=1	SISPTFDEEAIR
TonB family protein OS=Prevotella bivia DSM 20514 OX=868129 GN=PrebiDRAFT_0205 PE=4 SV=1	SISPTFDEEAIR
TonB family protein OS=Prevotella bivia DSM 20514 OX=868129 GN=PrebiDRAFT_0205 PE=4 SV=1	SISPTFDEEAIR
TonB family protein OS=Prevotella bivia DSM 20514 OX=868129 GN=PrebiDRAFT_0205 PE=4 SV=1	SISPTFDEEAIR
TonB family protein OS=Prevotella bivia DSM 20514 OX=868129 GN=PrebiDRAFT_0205 PE=4 SV=1	SISPTFDEEAIR	1
TonB family protein OS=Prevotella bivia DSM 20514 OX=868129 GN=PrebiDRAFT_0205 PE=4 SV=1	LNIITLTESR
TonB family protein OS=Prevotella bivia DSM 20514 OX=868129 GN=PrebiDRAFT_0205 PE=4 SV=1	LNIITLTESR
TonB family protein OS=Prevotella bivia DSM 20514 OX=868129 GN=PrebiDRAFT_0205 PE=4 SV=1	LNIITLTESR
TonB family protein OS=Prevotella bivia DSM 20514 OX=868129 GN=PrebiDRAFT_0205 PE=4 SV=1	TIADKDGNFTIEVEKEDIITVK
TonB family protein OS=Prevotella bivia DSM 20514 OX=868129 GN=PrebiDRAFT_0205 PE=4 SV=1	TLPILFQEYTPNDSVLLK
TonB family protein OS=Prevotella bivia DSM 20514 OX=868129 GN=PrebiDRAFT_0205 PE=4 SV=1	LNIITLTESR		1
TonB family protein OS=Prevotella bivia DSM 20514 OX=868129 GN=PrebiDRAFT_0205 PE=4 SV=1	SISPTFDEEAIR		1
TonB family protein OS=Prevotella bivia DSM 20514 OX=868129 GN=PrebiDRAFT_0205 PE=4 SV=1	TLPILFQEYTPNDSVLLK		1
TonB family protein OS=Prevotella bivia DSM 20514 OX=868129 GN=PrebiDRAFT_0205 PE=4 SV=1	DVLGEVAVIR
TonB family protein OS=Prevotella bivia DSM 20514 OX=868129 GN=PrebiDRAFT_0205 PE=4 SV=1	GVLFVQGHLIDEQGDPQVGATITAK
TonB family protein OS=Prevotella bivia DSM 20514 OX=868129 GN=PrebiDRAFT_0205 PE=4 SV=1	LNIITLTESR
TonB family protein OS=Prevotella bivia DSM 20514 OX=868129 GN=PrebiDRAFT_0205 PE=4 SV=1	SISPTFDEEAIR
TonB family protein OS=Prevotella bivia DSM 20514 OX=868129 GN=PrebiDRAFT_0205 PE=4 SV=1	VIVGFTVNEDGTLSDIK
TonB family protein OS=Prevotella bivia DSM 20514 OX=868129 GN=PrebiDRAFT_0205 PE=4 SV=1	YPNIQGDCNIQGR
TonB family protein OS=Prevotella bivia DSM 20514 OX=868129 GN=PrebiDRAFT_0205 PE=4 SV=1	YTVPVTFR
Uncharacterized protein OS=Prevotella bivia DSM 20514 OX=868129 GN=PrebiDRAFT_0206 PE=4 SV=1	GYFHGGGFSQDVSMQYVTNLSPK
Uncharacterized protein OS=Prevotella bivia DSM 20514 OX=868129 GN=PrebiDRAFT_0206 PE=4 SV=1	EATVEEKEFAK
Uncharacterized protein OS=Prevotella bivia DSM 20514 OX=868129 GN=PrebiDRAFT_0206 PE=4 SV=1	VAPIESSQLR
Uncharacterized protein OS=Prevotella bivia DSM 20514 OX=868129 GN=PrebiDRAFT_0206 PE=4 SV=1	EATVEEKEFAK
Uncharacterized protein OS=Prevotella bivia DSM 20514 OX=868129 GN=PrebiDRAFT_0206 PE=4 SV=1	VAPIESSQLR
Uncharacterized protein OS=Prevotella bivia DSM 20514 OX=868129 GN=PrebiDRAFT_0206 PE=4 SV=1	LHPGLNVNLGASAFYNTGK
Uncharacterized protein OS=Prevotella bivia DSM 20514 OX=868129 GN=PrebiDRAFT_0206 PE=4 SV=1	VAPIESSQLR
Uncharacterized protein OS=Prevotella bivia DSM 20514 OX=868129 GN=PrebiDRAFT_0206 PE=4 SV=1	DNFYNVQR		1
Uncharacterized protein OS=Prevotella bivia DSM 20514 OX=868129 GN=PrebiDRAFT_0206 PE=4 SV=1	EATVEEKEFAK	1	1
Uncharacterized protein OS=Prevotella bivia DSM 20514 OX=868129 GN=PrebiDRAFT_0206 PE=4 SV=1	GYFHGGGFSQDVSMQYVTNLSPK
Uncharacterized protein OS=Prevotella bivia DSM 20514 OX=868129 GN=PrebiDRAFT_0206 PE=4 SV=1	LHPGLNVNLGASAFYNTGK	1	1
Uncharacterized protein OS=Prevotella bivia DSM 20514 OX=868129 GN=PrebiDRAFT_0206 PE=4 SV=1	QVDYNLPVVDK
Uncharacterized protein OS=Prevotella bivia DSM 20514 OX=868129 GN=PrebiDRAFT_0206 PE=4 SV=1	VAPIESSQLR	1	1
TPR_REGION domain-containing protein OS=Prevotella bivia DSM 20514 OX=868129 GN=PrebiDRAFT_0211 PE=4 SV=1	FFQLYPALTDVVNPFNIEK	1
TPR_REGION domain-containing protein OS=Prevotella bivia DSM 20514 OX=868129 GN=PrebiDRAFT_0211 PE=4 SV=1	MFIQDLYR	1
TPR_REGION domain-containing protein OS=Prevotella bivia DSM 20514 OX=868129 GN=PrebiDRAFT_0211 PE=4 SV=1	SIVTWFSPFYIEHPELR	1
TPR_REGION domain-containing protein OS=Prevotella bivia DSM 20514 OX=868129 GN=PrebiDRAFT_0211 PE=4 SV=1	AIELDPTNEWAVEGYAK
TPR_REGION domain-containing protein OS=Prevotella bivia DSM 20514 OX=868129 GN=PrebiDRAFT_0211 PE=4 SV=1	ALLDKYGISEVAK
TPR_REGION domain-containing protein OS=Prevotella bivia DSM 20514 OX=868129 GN=PrebiDRAFT_0211 PE=4 SV=1	EAISGDATLMPMGGIGVEQLQQPAYIR
TPR_REGION domain-containing protein OS=Prevotella bivia DSM 20514 OX=868129 GN=PrebiDRAFT_0211 PE=4 SV=1	FFQLYPALTDVVNPFNIEK
TPR_REGION domain-containing protein OS=Prevotella bivia DSM 20514 OX=868129 GN=PrebiDRAFT_0211 PE=4 SV=1	GELNEAIDLFR
TPR_REGION domain-containing protein OS=Prevotella bivia DSM 20514 OX=868129 GN=PrebiDRAFT_0211 PE=4 SV=1	GLLGINIYDK
TPR_REGION domain-containing protein OS=Prevotella bivia DSM 20514 OX=868129 GN=PrebiDRAFT_0211 PE=4 SV=1	HTPIYIDAFHK
TPR_REGION domain-containing protein OS=Prevotella bivia DSM 20514 OX=868129 GN=PrebiDRAFT_0211 PE=4 SV=1	ILMQTIAEK
TPR_REGION domain-containing protein OS=Prevotella bivia DSM 20514 OX=868129 GN=PrebiDRAFT_0211 PE=4 SV=1	MFIQDLYR
TPR_REGION domain-containing protein OS=Prevotella bivia DSM 20514 OX=868129 GN=PrebiDRAFT_0211 PE=4 SV=1	NGSDVYFGGFR
TPR_REGION domain-containing protein OS=Prevotella bivia DSM 20514 OX=868129 GN=PrebiDRAFT_0211 PE=4 SV=1	NIMPDILK
TPR_REGION domain-containing protein OS=Prevotella bivia DSM 20514 OX=868129 GN=PrebiDRAFT_0211 PE=4 SV=1	SIVTWFSPFYIEHPELR
TPR_REGION domain-containing protein OS=Prevotella bivia DSM 20514 OX=868129 GN=PrebiDRAFT_0211 PE=4 SV=1	VIADTPNVLFFAHNVFK
ABC-type nitrate/sulfonate/bicarbonate transport system, periplasmic component OS=Prevotella bivia DSM 20514 OX=868129 GN=PrebiDRAFT_0212 PE=4 SV=1	AIELINER
ABC-type nitrate/sulfonate/bicarbonate transport system, periplasmic component OS=Prevotella bivia DSM 20514 OX=868129 GN=PrebiDRAFT_0212 PE=4 SV=1	AQINDVFVR
ABC-type nitrate/sulfonate/bicarbonate transport system, periplasmic component OS=Prevotella bivia DSM 20514 OX=868129 GN=PrebiDRAFT_0212 PE=4 SV=1	FSATDLFTDK
ABC-type nitrate/sulfonate/bicarbonate transport system, periplasmic component OS=Prevotella bivia DSM 20514 OX=868129 GN=PrebiDRAFT_0212 PE=4 SV=1	SSQETAFAEAYNK
ABC-type nitrate/sulfonate/bicarbonate transport system, periplasmic component OS=Prevotella bivia DSM 20514 OX=868129 GN=PrebiDRAFT_0212 PE=4 SV=1	VLMHYLTSTNASWK
ABC-type nitrate/sulfonate/bicarbonate transport system, periplasmic component OS=Prevotella bivia DSM 20514 OX=868129 GN=PrebiDRAFT_0212 PE=4 SV=1	YMGLTDAQVNALPTIK
DNA repair protein RadA OS=Prevotella bivia DSM 20514 OX=868129 GN=radA PE=3 SV=1	TSGIPVILIGHINK
DNA repair protein RadA OS=Prevotella bivia DSM 20514 OX=868129 GN=radA PE=3 SV=1	DVKPQLLVIDSIQTIATEDVDSSPGSVTQVR
DNA repair protein RadA OS=Prevotella bivia DSM 20514 OX=868129 GN=radA PE=3 SV=1	IDMNDSELNR
DNA repair protein RadA OS=Prevotella bivia DSM 20514 OX=868129 GN=radA PE=3 SV=1	TSGIPVILIGHINK
DNA repair protein RadA OS=Prevotella bivia DSM 20514 OX=868129 GN=radA PE=3 SV=1	YNTQGLTGK
Ferrous iron transport protein B OS=Prevotella bivia DSM 20514 OX=868129 GN=PrebiDRAFT_0214 PE=3 SV=1	TSLFNFASGAHER
Ferrous iron transport protein B OS=Prevotella bivia DSM 20514 OX=868129 GN=PrebiDRAFT_0214 PE=3 SV=1	FNLVDLPGTYSLSAYSPEELYVR
Ferrous iron transport protein B OS=Prevotella bivia DSM 20514 OX=868129 GN=PrebiDRAFT_0214 PE=3 SV=1	GEDTPFVMELPPYR
Ferrous iron transport protein B OS=Prevotella bivia DSM 20514 OX=868129 GN=PrebiDRAFT_0214 PE=3 SV=1	IIEMGFIK
Ferrous iron transport protein B OS=Prevotella bivia DSM 20514 OX=868129 GN=PrebiDRAFT_0214 PE=3 SV=1	LFGTPMIPTSFVSGR
Ferrous iron transport protein B OS=Prevotella bivia DSM 20514 OX=868129 GN=PrebiDRAFT_0214 PE=3 SV=1	NTYQTTHLIDQILTNK
Ferrous iron transport protein B OS=Prevotella bivia DSM 20514 OX=868129 GN=PrebiDRAFT_0214 PE=3 SV=1	QNTTNNQQTIVADKDDTLDK
Ferrous iron transport protein B OS=Prevotella bivia DSM 20514 OX=868129 GN=PrebiDRAFT_0214 PE=3 SV=1	RGDNINEAQLSK	1
Ferrous iron transport protein B OS=Prevotella bivia DSM 20514 OX=868129 GN=PrebiDRAFT_0214 PE=3 SV=1	TGDSAIIIK	1
Ferrous iron transport protein B OS=Prevotella bivia DSM 20514 OX=868129 GN=PrebiDRAFT_0214 PE=3 SV=1	TIEPLFLAQGFSWR	1
Ferrous iron transport protein B OS=Prevotella bivia DSM 20514 OX=868129 GN=PrebiDRAFT_0214 PE=3 SV=1	TSLFNFASGAHER	1
Ferrous iron transport protein B OS=Prevotella bivia DSM 20514 OX=868129 GN=PrebiDRAFT_0214 PE=3 SV=1	VGNYSGVTVDAK
Ferrous iron transport protein B OS=Prevotella bivia DSM 20514 OX=868129 GN=PrebiDRAFT_0214 PE=3 SV=1	VGYAEQDGYR
Ferrous iron transport protein B OS=Prevotella bivia DSM 20514 OX=868129 GN=PrebiDRAFT_0214 PE=3 SV=1	VIDVYEDHESAFSGYR	1
Ferrous iron transport protein B OS=Prevotella bivia DSM 20514 OX=868129 GN=PrebiDRAFT_0214 PE=3 SV=1	VKEETGNDSETAIMDAK	1
Ferrous iron transport protein B OS=Prevotella bivia DSM 20514 OX=868129 GN=PrebiDRAFT_0214 PE=3 SV=1	VLSPIDLNAAVDQQHK
Ferrous iron transport protein B OS=Prevotella bivia DSM 20514 OX=868129 GN=PrebiDRAFT_0214 PE=3 SV=1	YGFINGALK	1
Ribosomal RNA large subunit methyltransferase N OS=Prevotella bivia DSM 20514 OX=868129 GN=PrebiDRAFT_0215 PE=3 SV=1	IQEVVDLLR
Ribosomal RNA large subunit methyltransferase N OS=Prevotella bivia DSM 20514 OX=868129 GN=PrebiDRAFT_0215 PE=3 SV=1	ITVSSVGLK
Ribosomal RNA large subunit methyltransferase N OS=Prevotella bivia DSM 20514 OX=868129 GN=PrebiDRAFT_0215 PE=3 SV=1	SIDEMTNISK
Uncharacterized protein OS=Prevotella bivia DSM 20514 OX=868129 GN=PrebiDRAFT_0216 PE=4 SV=1	GDYLSIATLATR
Uncharacterized protein OS=Prevotella bivia DSM 20514 OX=868129 GN=PrebiDRAFT_0216 PE=4 SV=1	NLAQKPNIK
Uncharacterized protein OS=Prevotella bivia DSM 20514 OX=868129 GN=PrebiDRAFT_0216 PE=4 SV=1	QLTSDNNNFR
Uncharacterized protein OS=Prevotella bivia DSM 20514 OX=868129 GN=PrebiDRAFT_0216 PE=4 SV=1	TILTTEIAR
Pyridoxal phosphate biosynthesis protein OS=Prevotella bivia DSM 20514 OX=868129 GN=PrebiDRAFT_0217 PE=3 SV=1	IALLGINPK
Pyridoxal phosphate biosynthesis protein OS=Prevotella bivia DSM 20514 OX=868129 GN=PrebiDRAFT_0217 PE=3 SV=1	INYDEPLSNPLPK
Pyridoxal phosphate biosynthesis protein OS=Prevotella bivia DSM 20514 OX=868129 GN=PrebiDRAFT_0217 PE=3 SV=1	RNDFSTKGEQGSNEQ
Pyridoxal phosphate biosynthesis protein OS=Prevotella bivia DSM 20514 OX=868129 GN=PrebiDRAFT_0217 PE=3 SV=1	TAPDMPNSLSLAGK
Pyridoxal phosphate biosynthesis protein OS=Prevotella bivia DSM 20514 OX=868129 GN=PrebiDRAFT_0217 PE=3 SV=1	TFAEQEILELCTPIIYGSPK
Pyridoxal phosphate biosynthesis protein OS=Prevotella bivia DSM 20514 OX=868129 GN=PrebiDRAFT_0217 PE=3 SV=1	VAITHGDTNGIGYELIFK
Pyridoxal phosphate biosynthesis protein OS=Prevotella bivia DSM 20514 OX=868129 GN=PrebiDRAFT_0217 PE=3 SV=1	YINDHLGIMEQGLTVLVNEGMR
Putative nucleoside-diphosphate sugar epimerase OS=Prevotella bivia DSM 20514 OX=868129 GN=PrebiDRAFT_0220 PE=4 SV=1	FGNVLGSNGSVIPLFEK
Putative nucleoside-diphosphate sugar epimerase OS=Prevotella bivia DSM 20514 OX=868129 GN=PrebiDRAFT_0220 PE=4 SV=1	LYEEVLSTTENTLPSFHDK
Putative nucleoside-diphosphate sugar epimerase OS=Prevotella bivia DSM 20514 OX=868129 GN=PrebiDRAFT_0220 PE=4 SV=1	DINELIDIAHTYDDMAIVAK
Putative nucleoside-diphosphate sugar epimerase OS=Prevotella bivia DSM 20514 OX=868129 GN=PrebiDRAFT_0220 PE=4 SV=1	EGGPVTVTDPNIIR	1
Putative nucleoside-diphosphate sugar epimerase OS=Prevotella bivia DSM 20514 OX=868129 GN=PrebiDRAFT_0220 PE=4 SV=1	EISVEDLLPR	1
Putative nucleoside-diphosphate sugar epimerase OS=Prevotella bivia DSM 20514 OX=868129 GN=PrebiDRAFT_0220 PE=4 SV=1	FFMLIPEACK
Putative nucleoside-diphosphate sugar epimerase OS=Prevotella bivia DSM 20514 OX=868129 GN=PrebiDRAFT_0220 PE=4 SV=1	FGNVLGSNGSVIPLFEK	1
Putative nucleoside-diphosphate sugar epimerase OS=Prevotella bivia DSM 20514 OX=868129 GN=PrebiDRAFT_0220 PE=4 SV=1	FRNDTVLQDILLNSGVK	1
Putative nucleoside-diphosphate sugar epimerase OS=Prevotella bivia DSM 20514 OX=868129 GN=PrebiDRAFT_0220 PE=4 SV=1	GTVTQFVTTR	1
Putative nucleoside-diphosphate sugar epimerase OS=Prevotella bivia DSM 20514 OX=868129 GN=PrebiDRAFT_0220 PE=4 SV=1	ILMGENVFVVNEELAGFIK
Putative nucleoside-diphosphate sugar epimerase OS=Prevotella bivia DSM 20514 OX=868129 GN=PrebiDRAFT_0220 PE=4 SV=1	IWTPDDDYSNVTLK
Putative nucleoside-diphosphate sugar epimerase OS=Prevotella bivia DSM 20514 OX=868129 GN=PrebiDRAFT_0220 PE=4 SV=1	IYMSPDTK	1
Putative nucleoside-diphosphate sugar epimerase OS=Prevotella bivia DSM 20514 OX=868129 GN=PrebiDRAFT_0220 PE=4 SV=1	LILIDQAETPQHDIR	2
Putative nucleoside-diphosphate sugar epimerase OS=Prevotella bivia DSM 20514 OX=868129 GN=PrebiDRAFT_0220 PE=4 SV=1	LYEEVLSTTENTLPSFHDK
Putative nucleoside-diphosphate sugar epimerase OS=Prevotella bivia DSM 20514 OX=868129 GN=PrebiDRAFT_0220 PE=4 SV=1	NDTVLQDILLNSGVK	1
Putative nucleoside-diphosphate sugar epimerase OS=Prevotella bivia DSM 20514 OX=868129 GN=PrebiDRAFT_0220 PE=4 SV=1	NIMITGSAGSIGSEMVR
Putative nucleoside-diphosphate sugar epimerase OS=Prevotella bivia DSM 20514 OX=868129 GN=PrebiDRAFT_0220 PE=4 SV=1	NQIQVDMEAIGSLLR	2
Putative nucleoside-diphosphate sugar epimerase OS=Prevotella bivia DSM 20514 OX=868129 GN=PrebiDRAFT_0220 PE=4 SV=1	QIAVYKPAK
Putative nucleoside-diphosphate sugar epimerase OS=Prevotella bivia DSM 20514 OX=868129 GN=PrebiDRAFT_0220 PE=4 SV=1	TLVYGMNSGGIGVAK
Putative nucleoside-diphosphate sugar epimerase OS=Prevotella bivia DSM 20514 OX=868129 GN=PrebiDRAFT_0220 PE=4 SV=1	VETIVTSITNAER
Phosphotransacetylase OS=Prevotella bivia DSM 20514 OX=868129 GN=PrebiDRAFT_0222 PE=4 SV=1	GFVSTDVLLR		1
Phosphotransacetylase OS=Prevotella bivia DSM 20514 OX=868129 GN=PrebiDRAFT_0222 PE=4 SV=1	LLVFTDPAVIPFPTDEQR		1
Phosphotransacetylase OS=Prevotella bivia DSM 20514 OX=868129 GN=PrebiDRAFT_0222 PE=4 SV=1	AILDKEVGILPR
Phosphotransacetylase OS=Prevotella bivia DSM 20514 OX=868129 GN=PrebiDRAFT_0222 PE=4 SV=1	LLVFTDPAVIPFPTDEQR
Phosphotransacetylase OS=Prevotella bivia DSM 20514 OX=868129 GN=PrebiDRAFT_0222 PE=4 SV=1	TSCSLEALQYK
Probable butyrate kinase OS=Prevotella bivia DSM 20514 OX=868129 GN=buk PE=3 SV=1	GIPLQFDAIVGR
Succinate--CoA ligase [ADP-forming] subunit beta OS=Prevotella bivia DSM 20514 OX=868129 GN=sucC PE=3 SV=1	TPEEAVAAYK
Succinate--CoA ligase [ADP-forming] subunit beta OS=Prevotella bivia DSM 20514 OX=868129 GN=sucC PE=3 SV=1	LGSNENEIR
Succinate--CoA ligase [ADP-forming] subunit beta OS=Prevotella bivia DSM 20514 OX=868129 GN=sucC PE=3 SV=1	EAAFQLFDDMALVK
Succinate--CoA ligase [ADP-forming] subunit beta OS=Prevotella bivia DSM 20514 OX=868129 GN=sucC PE=3 SV=1	DASLAEINPLVK
Succinate--CoA ligase [ADP-forming] subunit beta OS=Prevotella bivia DSM 20514 OX=868129 GN=sucC PE=3 SV=1	AGGMDIEQVAK		1
Succinate--CoA ligase [ADP-forming] subunit beta OS=Prevotella bivia DSM 20514 OX=868129 GN=sucC PE=3 SV=1	ALLEGTHFTVGTSMADAGHK
Succinate--CoA ligase [ADP-forming] subunit beta OS=Prevotella bivia DSM 20514 OX=868129 GN=sucC PE=3 SV=1	DASLAEINPLVK		1
Succinate--CoA ligase [ADP-forming] subunit beta OS=Prevotella bivia DSM 20514 OX=868129 GN=sucC PE=3 SV=1	EAAFQLFDDMALVK		1
Succinate--CoA ligase [ADP-forming] subunit beta OS=Prevotella bivia DSM 20514 OX=868129 GN=sucC PE=3 SV=1	EHATAILGMNIK
Succinate--CoA ligase [ADP-forming] subunit beta OS=Prevotella bivia DSM 20514 OX=868129 GN=sucC PE=3 SV=1	HPDVAELFEPTAEER
Succinate--CoA ligase [ADP-forming] subunit beta OS=Prevotella bivia DSM 20514 OX=868129 GN=sucC PE=3 SV=1	ILVGEAVDIAAEYYTSILVDR
Succinate--CoA ligase [ADP-forming] subunit beta OS=Prevotella bivia DSM 20514 OX=868129 GN=sucC PE=3 SV=1	ILVGEAVDIAAEYYTSILVDRK
Succinate--CoA ligase [ADP-forming] subunit beta OS=Prevotella bivia DSM 20514 OX=868129 GN=sucC PE=3 SV=1	IVIDPLIGMSDYVAR		2
Succinate--CoA ligase [ADP-forming] subunit beta OS=Prevotella bivia DSM 20514 OX=868129 GN=sucC PE=3 SV=1	LGSNENEIR		1
Succinate--CoA ligase [ADP-forming] subunit beta OS=Prevotella bivia DSM 20514 OX=868129 GN=sucC PE=3 SV=1	LYGGEPANFLDIGGSSNPEK		1
Succinate--CoA ligase [ADP-forming] subunit beta OS=Prevotella bivia DSM 20514 OX=868129 GN=sucC PE=3 SV=1	MTFDDNALFR		1
Succinate--CoA ligase [ADP-forming] subunit beta OS=Prevotella bivia DSM 20514 OX=868129 GN=sucC PE=3 SV=1	TPEEAVAAYK		1
Succinate--CoA ligase [ADP-forming] subunit beta OS=Prevotella bivia DSM 20514 OX=868129 GN=sucC PE=3 SV=1	VVLINIFGGITR		1
Succinate--CoA ligase [ADP-forming] subunit alpha OS=Prevotella bivia DSM 20514 OX=868129 GN=sucD PE=3 SV=1	AHVTKPVAVFISGQQAPPGK		1
Succinate--CoA ligase [ADP-forming] subunit alpha OS=Prevotella bivia DSM 20514 OX=868129 GN=sucD PE=3 SV=1	ANTSIIFVPAAFAK		1
Succinate--CoA ligase [ADP-forming] subunit alpha OS=Prevotella bivia DSM 20514 OX=868129 GN=sucD PE=3 SV=1	EYGTNVVGGTSPGK
Succinate--CoA ligase [ADP-forming] subunit alpha OS=Prevotella bivia DSM 20514 OX=868129 GN=sucD PE=3 SV=1	IAAFEAVGVPVAK		1
Succinate--CoA ligase [ADP-forming] subunit alpha OS=Prevotella bivia DSM 20514 OX=868129 GN=sucD PE=3 SV=1	LIVQGITGR		2
Succinate--CoA ligase [ADP-forming] subunit alpha OS=Prevotella bivia DSM 20514 OX=868129 GN=sucD PE=3 SV=1	MKEYGTNVVGGTSPGK		1
Succinate--CoA ligase [ADP-forming] subunit alpha OS=Prevotella bivia DSM 20514 OX=868129 GN=sucD PE=3 SV=1	QMGHAGAIISSGSGTAK
Putative metalloendopeptidase OS=Prevotella bivia DSM 20514 OX=868129 GN=PrebiDRAFT_0226 PE=4 SV=1	YADFFSAIK
Putative metalloendopeptidase OS=Prevotella bivia DSM 20514 OX=868129 GN=PrebiDRAFT_0226 PE=4 SV=1	ADDAFNYGAIGVVIGHEMTHGFDDQGR	4
Putative metalloendopeptidase OS=Prevotella bivia DSM 20514 OX=868129 GN=PrebiDRAFT_0226 PE=4 SV=1	AEYFNFFSK	1
Putative metalloendopeptidase OS=Prevotella bivia DSM 20514 OX=868129 GN=PrebiDRAFT_0226 PE=4 SV=1	AFNVKPTDK	1
Putative metalloendopeptidase OS=Prevotella bivia DSM 20514 OX=868129 GN=PrebiDRAFT_0226 PE=4 SV=1	ANYPNIDLEATANAGGIK	1
Putative metalloendopeptidase OS=Prevotella bivia DSM 20514 OX=868129 GN=PrebiDRAFT_0226 PE=4 SV=1	ARMEWDAIMSAANYLSDDIR	1
Putative metalloendopeptidase OS=Prevotella bivia DSM 20514 OX=868129 GN=PrebiDRAFT_0226 PE=4 SV=1	ATAQVESQMGEALGR	1
Putative metalloendopeptidase OS=Prevotella bivia DSM 20514 OX=868129 GN=PrebiDRAFT_0226 PE=4 SV=1	DGNMKDWWTEADSK	1
Putative metalloendopeptidase OS=Prevotella bivia DSM 20514 OX=868129 GN=PrebiDRAFT_0226 PE=4 SV=1	DLSALLIDPSK	2
Putative metalloendopeptidase OS=Prevotella bivia DSM 20514 OX=868129 GN=PrebiDRAFT_0226 PE=4 SV=1	EGVAPIKPLLNEMEAAK	3
Putative metalloendopeptidase OS=Prevotella bivia DSM 20514 OX=868129 GN=PrebiDRAFT_0226 PE=4 SV=1	EYYLDNDPATTK	2
Putative metalloendopeptidase OS=Prevotella bivia DSM 20514 OX=868129 GN=PrebiDRAFT_0226 PE=4 SV=1	FETMLAMISK	4
Putative metalloendopeptidase OS=Prevotella bivia DSM 20514 OX=868129 GN=PrebiDRAFT_0226 PE=4 SV=1	FFLAYAGVWASNITEAEIR	2
Putative metalloendopeptidase OS=Prevotella bivia DSM 20514 OX=868129 GN=PrebiDRAFT_0226 PE=4 SV=1	FTLGENLADHGGLMVAFAGLEK	2
Putative metalloendopeptidase OS=Prevotella bivia DSM 20514 OX=868129 GN=PrebiDRAFT_0226 PE=4 SV=1	IDAQDWMSPETK	2
Putative metalloendopeptidase OS=Prevotella bivia DSM 20514 OX=868129 GN=PrebiDRAFT_0226 PE=4 SV=1	IDAQDWMSPETKK	1
Putative metalloendopeptidase OS=Prevotella bivia DSM 20514 OX=868129 GN=PrebiDRAFT_0226 PE=4 SV=1	INSILTSLLK	1
Putative metalloendopeptidase OS=Prevotella bivia DSM 20514 OX=868129 GN=PrebiDRAFT_0226 PE=4 SV=1	KLLGFTPEQR	1
Putative metalloendopeptidase OS=Prevotella bivia DSM 20514 OX=868129 GN=PrebiDRAFT_0226 PE=4 SV=1	KYAIFGYGEAAGTFFGADEK	2
Putative metalloendopeptidase OS=Prevotella bivia DSM 20514 OX=868129 GN=PrebiDRAFT_0226 PE=4 SV=1	LALGDRIDAQDWMSPETK	1
Putative metalloendopeptidase OS=Prevotella bivia DSM 20514 OX=868129 GN=PrebiDRAFT_0226 PE=4 SV=1	LFGFTQEQAEQK
Putative metalloendopeptidase OS=Prevotella bivia DSM 20514 OX=868129 GN=PrebiDRAFT_0226 PE=4 SV=1	LFGFTQEQAEQKR	1
Putative metalloendopeptidase OS=Prevotella bivia DSM 20514 OX=868129 GN=PrebiDRAFT_0226 PE=4 SV=1	LIATQSAEELR	1
Putative metalloendopeptidase OS=Prevotella bivia DSM 20514 OX=868129 GN=PrebiDRAFT_0226 PE=4 SV=1	LLGFTPEQR	1
Putative metalloendopeptidase OS=Prevotella bivia DSM 20514 OX=868129 GN=PrebiDRAFT_0226 PE=4 SV=1	LNPLPAAYSR	1
Putative metalloendopeptidase OS=Prevotella bivia DSM 20514 OX=868129 GN=PrebiDRAFT_0226 PE=4 SV=1	MEWDAIMSAANYLSDDIR	2
Putative metalloendopeptidase OS=Prevotella bivia DSM 20514 OX=868129 GN=PrebiDRAFT_0226 PE=4 SV=1	MVQLINNLK	2
Putative metalloendopeptidase OS=Prevotella bivia DSM 20514 OX=868129 GN=PrebiDRAFT_0226 PE=4 SV=1	MYIPDQDR	1
Putative metalloendopeptidase OS=Prevotella bivia DSM 20514 OX=868129 GN=PrebiDRAFT_0226 PE=4 SV=1	NKEGVAPIKPLLNEMEAAK	2
Putative metalloendopeptidase OS=Prevotella bivia DSM 20514 OX=868129 GN=PrebiDRAFT_0226 PE=4 SV=1	NRTELRDPEANYNK	2
Putative metalloendopeptidase OS=Prevotella bivia DSM 20514 OX=868129 GN=PrebiDRAFT_0226 PE=4 SV=1	QHIVNMFK	2
Putative metalloendopeptidase OS=Prevotella bivia DSM 20514 OX=868129 GN=PrebiDRAFT_0226 PE=4 SV=1	QNIFNVYQSGLTLGQK	2
Putative metalloendopeptidase OS=Prevotella bivia DSM 20514 OX=868129 GN=PrebiDRAFT_0226 PE=4 SV=1	QNIFNVYQSGLTLGQKEYYLDNDPATTK	1
Putative metalloendopeptidase OS=Prevotella bivia DSM 20514 OX=868129 GN=PrebiDRAFT_0226 PE=4 SV=1	RATAQVESQMGEALGR	2
Putative metalloendopeptidase OS=Prevotella bivia DSM 20514 OX=868129 GN=PrebiDRAFT_0226 PE=4 SV=1	SDPHSLGIDR	2
Putative metalloendopeptidase OS=Prevotella bivia DSM 20514 OX=868129 GN=PrebiDRAFT_0226 PE=4 SV=1	SEYIQEMVVGQTQFLAGLDK	3
Putative metalloendopeptidase OS=Prevotella bivia DSM 20514 OX=868129 GN=PrebiDRAFT_0226 PE=4 SV=1	SVNPATNFYQFATGGWQK	2
Putative metalloendopeptidase OS=Prevotella bivia DSM 20514 OX=868129 GN=PrebiDRAFT_0226 PE=4 SV=1	SYYENVQACR	1
Putative metalloendopeptidase OS=Prevotella bivia DSM 20514 OX=868129 GN=PrebiDRAFT_0226 PE=4 SV=1	TELRDPEANYNK	1
Putative metalloendopeptidase OS=Prevotella bivia DSM 20514 OX=868129 GN=PrebiDRAFT_0226 PE=4 SV=1	TTAELQALQKK	1
Putative metalloendopeptidase OS=Prevotella bivia DSM 20514 OX=868129 GN=PrebiDRAFT_0226 PE=4 SV=1	VGYPDKWK	1
Putative metalloendopeptidase OS=Prevotella bivia DSM 20514 OX=868129 GN=PrebiDRAFT_0226 PE=4 SV=1	VGYPDKWKDLSALLIDPSK	1
Putative metalloendopeptidase OS=Prevotella bivia DSM 20514 OX=868129 GN=PrebiDRAFT_0226 PE=4 SV=1	VKSDPHSLGIDR	1
Putative metalloendopeptidase OS=Prevotella bivia DSM 20514 OX=868129 GN=PrebiDRAFT_0226 PE=4 SV=1	VLPDLNANGK
Putative metalloendopeptidase OS=Prevotella bivia DSM 20514 OX=868129 GN=PrebiDRAFT_0226 PE=4 SV=1	VNGALPHIDAWYK	1
Putative metalloendopeptidase OS=Prevotella bivia DSM 20514 OX=868129 GN=PrebiDRAFT_0226 PE=4 SV=1	YADFFSAIK	1
Putative metalloendopeptidase OS=Prevotella bivia DSM 20514 OX=868129 GN=PrebiDRAFT_0226 PE=4 SV=1	YAIFGYGEAAGTFFGADEK	2
Putative metalloendopeptidase OS=Prevotella bivia DSM 20514 OX=868129 GN=PrebiDRAFT_0226 PE=4 SV=1	YGSFDLLQEDNNK	1
Putative metalloendopeptidase OS=Prevotella bivia DSM 20514 OX=868129 GN=PrebiDRAFT_0226 PE=4 SV=1	YGSFDLLQEDNNKR	2
ATPase component of ABC transporters with duplicated ATPase domain OS=Prevotella bivia DSM 20514 OX=868129 GN=PrebiDRAFT_0227 PE=4 SV=1	LSDDTTVKEETR
ATPase component of ABC transporters with duplicated ATPase domain OS=Prevotella bivia DSM 20514 OX=868129 GN=PrebiDRAFT_0227 PE=4 SV=1	ILSGLQKPTSGNVSIPNDVTVGYLPQIMR	1
ATPase component of ABC transporters with duplicated ATPase domain OS=Prevotella bivia DSM 20514 OX=868129 GN=PrebiDRAFT_0227 PE=4 SV=1	IVPIEVDEVDTSAMR	1
ATPase component of ABC transporters with duplicated ATPase domain OS=Prevotella bivia DSM 20514 OX=868129 GN=PrebiDRAFT_0227 PE=4 SV=1	KAFSDNTNLAK	1
ATPase component of ABC transporters with duplicated ATPase domain OS=Prevotella bivia DSM 20514 OX=868129 GN=PrebiDRAFT_0227 PE=4 SV=1	LLLEPVNLLILDEPTNHLDLVSK	1
ATPase component of ABC transporters with duplicated ATPase domain OS=Prevotella bivia DSM 20514 OX=868129 GN=PrebiDRAFT_0227 PE=4 SV=1	LSDDTTVKEETR	2
ATPase component of ABC transporters with duplicated ATPase domain OS=Prevotella bivia DSM 20514 OX=868129 GN=PrebiDRAFT_0227 PE=4 SV=1	LSDDTTVKEETRK	1
ATPase component of ABC transporters with duplicated ATPase domain OS=Prevotella bivia DSM 20514 OX=868129 GN=PrebiDRAFT_0227 PE=4 SV=1	LSSTGNPSITPVK	1
ATPase component of ABC transporters with duplicated ATPase domain OS=Prevotella bivia DSM 20514 OX=868129 GN=PrebiDRAFT_0227 PE=4 SV=1	LTIFQTIDNVAK	1
ATPase component of ABC transporters with duplicated ATPase domain OS=Prevotella bivia DSM 20514 OX=868129 GN=PrebiDRAFT_0227 PE=4 SV=1	TDYESESYTELLNK	1
ATPase component of ABC transporters with duplicated ATPase domain OS=Prevotella bivia DSM 20514 OX=868129 GN=PrebiDRAFT_0227 PE=4 SV=1	THNVQSIEQAVNK	1
ATPase component of ABC transporters with duplicated ATPase domain OS=Prevotella bivia DSM 20514 OX=868129 GN=PrebiDRAFT_0227 PE=4 SV=1	TLTGLGFVR	1
ATPase component of ABC transporters with duplicated ATPase domain OS=Prevotella bivia DSM 20514 OX=868129 GN=PrebiDRAFT_0227 PE=4 SV=1	VGHNIQIGYFAQNQAQLLDER	1
Transcriptional accessory protein OS=Prevotella bivia DSM 20514 OX=868129 GN=PrebiDRAFT_0228 PE=4 SV=1	AQADDEAIKVFAENLR	1
Transcriptional accessory protein OS=Prevotella bivia DSM 20514 OX=868129 GN=PrebiDRAFT_0228 PE=4 SV=1	DIIAETISENQDAR	1
Transcriptional accessory protein OS=Prevotella bivia DSM 20514 OX=868129 GN=PrebiDRAFT_0228 PE=4 SV=1	EEFPHEDVTTR	1
Transcriptional accessory protein OS=Prevotella bivia DSM 20514 OX=868129 GN=PrebiDRAFT_0228 PE=4 SV=1	EQGLEPLASLLLLQR	2
Transcriptional accessory protein OS=Prevotella bivia DSM 20514 OX=868129 GN=PrebiDRAFT_0228 PE=4 SV=1	FSDYFDFSEPLRR
Transcriptional accessory protein OS=Prevotella bivia DSM 20514 OX=868129 GN=PrebiDRAFT_0228 PE=4 SV=1	LIDPLAELVK	1
Transcriptional accessory protein OS=Prevotella bivia DSM 20514 OX=868129 GN=PrebiDRAFT_0228 PE=4 SV=1	LIIPSIENEFAASSK	1
Transcriptional accessory protein OS=Prevotella bivia DSM 20514 OX=868129 GN=PrebiDRAFT_0228 PE=4 SV=1	NPCSGYLSEAIEDALKR	1
Transcriptional accessory protein OS=Prevotella bivia DSM 20514 OX=868129 GN=PrebiDRAFT_0228 PE=4 SV=1	NPLDNSTVHPESYYIVEQMAK	1
Transcriptional accessory protein OS=Prevotella bivia DSM 20514 OX=868129 GN=PrebiDRAFT_0228 PE=4 SV=1	QLLLSAPLGQK	1
Transcriptional accessory protein OS=Prevotella bivia DSM 20514 OX=868129 GN=PrebiDRAFT_0228 PE=4 SV=1	RLIDPLAELVK	1
Transcriptional accessory protein OS=Prevotella bivia DSM 20514 OX=868129 GN=PrebiDRAFT_0228 PE=4 SV=1	SIGVGQYQHDVDQSK	3
Transcriptional accessory protein OS=Prevotella bivia DSM 20514 OX=868129 GN=PrebiDRAFT_0228 PE=4 SV=1	TGNLDEVAITSINELVSSMR	4
Transcriptional accessory protein OS=Prevotella bivia DSM 20514 OX=868129 GN=PrebiDRAFT_0228 PE=4 SV=1	TIALQQYITSEVGLPTLTDIIK	1
Transcriptional accessory protein OS=Prevotella bivia DSM 20514 OX=868129 GN=PrebiDRAFT_0228 PE=4 SV=1	YIEAVNAVQQMISK
Uncharacterized protein OS=Prevotella bivia DSM 20514 OX=868129 GN=PrebiDRAFT_0229 PE=4 SV=1	FLSMLLHR
Uncharacterized protein OS=Prevotella bivia DSM 20514 OX=868129 GN=PrebiDRAFT_0229 PE=4 SV=1	GDDHEGIFYPVK
Uncharacterized protein OS=Prevotella bivia DSM 20514 OX=868129 GN=PrebiDRAFT_0229 PE=4 SV=1	NNYTLTYIDIPDQAGIYK
Uncharacterized protein OS=Prevotella bivia DSM 20514 OX=868129 GN=PrebiDRAFT_0229 PE=4 SV=1	FLSMLLHR		2
Uncharacterized protein OS=Prevotella bivia DSM 20514 OX=868129 GN=PrebiDRAFT_0229 PE=4 SV=1	GDDHEGIFYPVK		1
Uncharacterized protein OS=Prevotella bivia DSM 20514 OX=868129 GN=PrebiDRAFT_0229 PE=4 SV=1	LMTIENYETK		2
Uncharacterized protein OS=Prevotella bivia DSM 20514 OX=868129 GN=PrebiDRAFT_0229 PE=4 SV=1	NNYTLTYIDIPDQAGIYK		1
GTP-binding protein TypA/BipA OS=Prevotella bivia DSM 20514 OX=868129 GN=PrebiDRAFT_0230 PE=4 SV=1	TNVLTASQGEAIMAHR
GTP-binding protein TypA/BipA OS=Prevotella bivia DSM 20514 OX=868129 GN=PrebiDRAFT_0230 PE=4 SV=1	INILDTPGHSDFGGEVER	1
GTP-binding protein TypA/BipA OS=Prevotella bivia DSM 20514 OX=868129 GN=PrebiDRAFT_0230 PE=4 SV=1	TNVLTASQGEAIMAHR	1
GTP-binding protein TypA/BipA OS=Prevotella bivia DSM 20514 OX=868129 GN=PrebiDRAFT_0230 PE=4 SV=1	DGQNITVCHR
GTP-binding protein TypA/BipA OS=Prevotella bivia DSM 20514 OX=868129 GN=PrebiDRAFT_0230 PE=4 SV=1	EGYELQVGQPQVIYK
GTP-binding protein TypA/BipA OS=Prevotella bivia DSM 20514 OX=868129 GN=PrebiDRAFT_0230 PE=4 SV=1	INILDTPGHSDFGGEVER
GTP-binding protein TypA/BipA OS=Prevotella bivia DSM 20514 OX=868129 GN=PrebiDRAFT_0230 PE=4 SV=1	KIILDHQER
30S ribosomal protein S15 OS=Prevotella bivia DSM 20514 OX=868129 GN=rpsO PE=3 SV=1	ALLNYLYK
30S ribosomal protein S15 OS=Prevotella bivia DSM 20514 OX=868129 GN=rpsO PE=3 SV=1	TTDTGSAESQIALFSYR
30S ribosomal protein S15 OS=Prevotella bivia DSM 20514 OX=868129 GN=rpsO PE=3 SV=1	KQEIFGQYGK		1
30S ribosomal protein S15 OS=Prevotella bivia DSM 20514 OX=868129 GN=rpsO PE=3 SV=1	TTDTGSAESQIALFSYR		1
30S ribosomal protein S15 OS=Prevotella bivia DSM 20514 OX=868129 GN=rpsO PE=3 SV=1	ALLNYLYK
30S ribosomal protein S15 OS=Prevotella bivia DSM 20514 OX=868129 GN=rpsO PE=3 SV=1	IKNLTEHVK
30S ribosomal protein S15 OS=Prevotella bivia DSM 20514 OX=868129 GN=rpsO PE=3 SV=1	KQEIFGQYGK
30S ribosomal protein S15 OS=Prevotella bivia DSM 20514 OX=868129 GN=rpsO PE=3 SV=1	ALLNYLYK
30S ribosomal protein S15 OS=Prevotella bivia DSM 20514 OX=868129 GN=rpsO PE=3 SV=1	KQEIFGQYGK
30S ribosomal protein S15 OS=Prevotella bivia DSM 20514 OX=868129 GN=rpsO PE=3 SV=1	TTDTGSAESQIALFSYR
30S ribosomal protein S15 OS=Prevotella bivia DSM 20514 OX=868129 GN=rpsO PE=3 SV=1	ALLNYLYK
30S ribosomal protein S15 OS=Prevotella bivia DSM 20514 OX=868129 GN=rpsO PE=3 SV=1	EKKQEIFGQYGK
30S ribosomal protein S15 OS=Prevotella bivia DSM 20514 OX=868129 GN=rpsO PE=3 SV=1	IKNLTEHVK
30S ribosomal protein S15 OS=Prevotella bivia DSM 20514 OX=868129 GN=rpsO PE=3 SV=1	IKNLTEHVKK
30S ribosomal protein S15 OS=Prevotella bivia DSM 20514 OX=868129 GN=rpsO PE=3 SV=1	KQEIFGQYGK
30S ribosomal protein S15 OS=Prevotella bivia DSM 20514 OX=868129 GN=rpsO PE=3 SV=1	QEIFGQYGK
30S ribosomal protein S15 OS=Prevotella bivia DSM 20514 OX=868129 GN=rpsO PE=3 SV=1	RALLNYLYK
30S ribosomal protein S15 OS=Prevotella bivia DSM 20514 OX=868129 GN=rpsO PE=3 SV=1	TTDTGSAESQIALFSYR
PDDEXK_1 domain-containing protein OS=Prevotella bivia DSM 20514 OX=868129 GN=PrebiDRAFT_0232 PE=4 SV=1	LDQAVAPIK
PDDEXK_1 domain-containing protein OS=Prevotella bivia DSM 20514 OX=868129 GN=PrebiDRAFT_0232 PE=4 SV=1	VFGLLSANK
SGNH_hydro domain-containing protein OS=Prevotella bivia DSM 20514 OX=868129 GN=PrebiDRAFT_0236 PE=4 SV=1	LAAHEAVGHPVR
SGNH_hydro domain-containing protein OS=Prevotella bivia DSM 20514 OX=868129 GN=PrebiDRAFT_0236 PE=4 SV=1	DYVHINYK
SGNH_hydro domain-containing protein OS=Prevotella bivia DSM 20514 OX=868129 GN=PrebiDRAFT_0236 PE=4 SV=1	GVEPITDYGTNTGNSLDDFYANLTK
SGNH_hydro domain-containing protein OS=Prevotella bivia DSM 20514 OX=868129 GN=PrebiDRAFT_0236 PE=4 SV=1	IAYFGDSYIEGDILLADLR
SGNH_hydro domain-containing protein OS=Prevotella bivia DSM 20514 OX=868129 GN=PrebiDRAFT_0236 PE=4 SV=1	IAYFGDSYIEGDILLADLREDLQNK
SGNH_hydro domain-containing protein OS=Prevotella bivia DSM 20514 OX=868129 GN=PrebiDRAFT_0236 PE=4 SV=1	IDILSDLIHK
SGNH_hydro domain-containing protein OS=Prevotella bivia DSM 20514 OX=868129 GN=PrebiDRAFT_0236 PE=4 SV=1	ISSSNATLFGTAQEAEEGVVVDNFSMR
SGNH_hydro domain-containing protein OS=Prevotella bivia DSM 20514 OX=868129 GN=PrebiDRAFT_0236 PE=4 SV=1	KIDILSDLIHK
SGNH_hydro domain-containing protein OS=Prevotella bivia DSM 20514 OX=868129 GN=PrebiDRAFT_0236 PE=4 SV=1	LAAHEAVGHPVR
SGNH_hydro domain-containing protein OS=Prevotella bivia DSM 20514 OX=868129 GN=PrebiDRAFT_0236 PE=4 SV=1	QQTIAVSPSTDIQIAELAGK
SGNH_hydro domain-containing protein OS=Prevotella bivia DSM 20514 OX=868129 GN=PrebiDRAFT_0236 PE=4 SV=1	SIVAGQGNYAR
SGNH_hydro domain-containing protein OS=Prevotella bivia DSM 20514 OX=868129 GN=PrebiDRAFT_0236 PE=4 SV=1	TSTSAIITSSNSVMK
SGNH_hydro domain-containing protein OS=Prevotella bivia DSM 20514 OX=868129 GN=PrebiDRAFT_0236 PE=4 SV=1	VGFYSLFNAMGGAGSMLR
SGNH_hydro domain-containing protein OS=Prevotella bivia DSM 20514 OX=868129 GN=PrebiDRAFT_0236 PE=4 SV=1	YGGYGVGWLDAGNDINQYK
SGNH_hydro domain-containing protein OS=Prevotella bivia DSM 20514 OX=868129 GN=PrebiDRAFT_0236 PE=4 SV=1	YYTLSGPAQISLAPFVLHEYK
Malic enzyme OS=Prevotella bivia DSM 20514 OX=868129 GN=PrebiDRAFT_0237 PE=4 SV=1	IAPTFGGINLEDIK
Hemerythrin domain-containing protein OS=Prevotella bivia DSM 20514 OX=868129 GN=PrebiDRAFT_0241 PE=4 SV=1	TIEENECHKEDIQK
Hemerythrin domain-containing protein OS=Prevotella bivia DSM 20514 OX=868129 GN=PrebiDRAFT_0241 PE=4 SV=1	IYPYEIALAEQELK		1
Hemerythrin domain-containing protein OS=Prevotella bivia DSM 20514 OX=868129 GN=PrebiDRAFT_0241 PE=4 SV=1	ATIAMMSER	1
Hemerythrin domain-containing protein OS=Prevotella bivia DSM 20514 OX=868129 GN=PrebiDRAFT_0241 PE=4 SV=1	DLLQKEESVLYPTALAMITPEEFEQMR	2
Hemerythrin domain-containing protein OS=Prevotella bivia DSM 20514 OX=868129 GN=PrebiDRAFT_0241 PE=4 SV=1	EESVLYPTALAMITPEEFEQMR	2
Hemerythrin domain-containing protein OS=Prevotella bivia DSM 20514 OX=868129 GN=PrebiDRAFT_0241 PE=4 SV=1	EGSIIELSANTR	1
Hemerythrin domain-containing protein OS=Prevotella bivia DSM 20514 OX=868129 GN=PrebiDRAFT_0241 PE=4 SV=1	FMLSIEDLVQYPIIK	2
Hemerythrin domain-containing protein OS=Prevotella bivia DSM 20514 OX=868129 GN=PrebiDRAFT_0241 PE=4 SV=1	GFDRPTTTMWLLDDFVR
Hemerythrin domain-containing protein OS=Prevotella bivia DSM 20514 OX=868129 GN=PrebiDRAFT_0241 PE=4 SV=1	GVLEMMQDCNR	1
Hemerythrin domain-containing protein OS=Prevotella bivia DSM 20514 OX=868129 GN=PrebiDRAFT_0241 PE=4 SV=1	HLPIDISYVDENELVR	2
Hemerythrin domain-containing protein OS=Prevotella bivia DSM 20514 OX=868129 GN=PrebiDRAFT_0241 PE=4 SV=1	ILEIKEEYQR
Hemerythrin domain-containing protein OS=Prevotella bivia DSM 20514 OX=868129 GN=PrebiDRAFT_0241 PE=4 SV=1	IYPYEIALAEQELK	2
Hemerythrin domain-containing protein OS=Prevotella bivia DSM 20514 OX=868129 GN=PrebiDRAFT_0241 PE=4 SV=1	KQNQLYSILEQK	1
Hemerythrin domain-containing protein OS=Prevotella bivia DSM 20514 OX=868129 GN=PrebiDRAFT_0241 PE=4 SV=1	LRQDLPSMNSAFK
Hemerythrin domain-containing protein OS=Prevotella bivia DSM 20514 OX=868129 GN=PrebiDRAFT_0241 PE=4 SV=1	LSLEQINLIYK	1
Hemerythrin domain-containing protein OS=Prevotella bivia DSM 20514 OX=868129 GN=PrebiDRAFT_0241 PE=4 SV=1	MLNSPLAR
Hemerythrin domain-containing protein OS=Prevotella bivia DSM 20514 OX=868129 GN=PrebiDRAFT_0241 PE=4 SV=1	NLIEEDKEEEFLAMQSTIVADVR	1
Hemerythrin domain-containing protein OS=Prevotella bivia DSM 20514 OX=868129 GN=PrebiDRAFT_0241 PE=4 SV=1	NQWLELYDQIAAFR
Hemerythrin domain-containing protein OS=Prevotella bivia DSM 20514 OX=868129 GN=PrebiDRAFT_0241 PE=4 SV=1	QDLPSMNSAFK
Hemerythrin domain-containing protein OS=Prevotella bivia DSM 20514 OX=868129 GN=PrebiDRAFT_0241 PE=4 SV=1	QNQLYSILEQK
Hemerythrin domain-containing protein OS=Prevotella bivia DSM 20514 OX=868129 GN=PrebiDRAFT_0241 PE=4 SV=1	SGISIDGILSMLNELIAK	1
Hemerythrin domain-containing protein OS=Prevotella bivia DSM 20514 OX=868129 GN=PrebiDRAFT_0241 PE=4 SV=1	TEPQSTTVPDGFTSELSALLSK
Hemerythrin domain-containing protein OS=Prevotella bivia DSM 20514 OX=868129 GN=PrebiDRAFT_0241 PE=4 SV=1	TIEENECHKEDIQK	1
Hemerythrin domain-containing protein OS=Prevotella bivia DSM 20514 OX=868129 GN=PrebiDRAFT_0241 PE=4 SV=1	TLLTWSNDMQGVK	2
Hemerythrin domain-containing protein OS=Prevotella bivia DSM 20514 OX=868129 GN=PrebiDRAFT_0241 PE=4 SV=1	TSVHLVEEIIAK	1
Hemerythrin domain-containing protein OS=Prevotella bivia DSM 20514 OX=868129 GN=PrebiDRAFT_0241 PE=4 SV=1	VFDVTTGK
Hemerythrin domain-containing protein OS=Prevotella bivia DSM 20514 OX=868129 GN=PrebiDRAFT_0241 PE=4 SV=1	YGLGGDDTCR
Uncharacterized protein OS=Prevotella bivia DSM 20514 OX=868129 GN=PrebiDRAFT_0243 PE=4 SV=1	EATIAQYLDLNR
Uncharacterized protein OS=Prevotella bivia DSM 20514 OX=868129 GN=PrebiDRAFT_0243 PE=4 SV=1	GNVIVSPK
Uncharacterized protein OS=Prevotella bivia DSM 20514 OX=868129 GN=PrebiDRAFT_0243 PE=4 SV=1	EATIAQYLDLNR		1
Uncharacterized protein OS=Prevotella bivia DSM 20514 OX=868129 GN=PrebiDRAFT_0243 PE=4 SV=1	GNVIVSPK		1
Uncharacterized protein OS=Prevotella bivia DSM 20514 OX=868129 GN=PrebiDRAFT_0245 PE=4 SV=1	DIQHIGDTGNDIIYK
Uncharacterized protein OS=Prevotella bivia DSM 20514 OX=868129 GN=PrebiDRAFT_0245 PE=4 SV=1	LENPSHVAVDK
Uncharacterized protein OS=Prevotella bivia DSM 20514 OX=868129 GN=PrebiDRAFT_0245 PE=4 SV=1	LYVANSGGYANSPEGK
Uncharacterized protein OS=Prevotella bivia DSM 20514 OX=868129 GN=PrebiDRAFT_0245 PE=4 SV=1	NNATLDYLDFTTGK
Na+/H+ antiporter NhaD-like permease OS=Prevotella bivia DSM 20514 OX=868129 GN=PrebiDRAFT_0246 PE=4 SV=1	IGGSEDFAKR
Na+/H+ antiporter NhaD-like permease OS=Prevotella bivia DSM 20514 OX=868129 GN=PrebiDRAFT_0246 PE=4 SV=1	KIGGSEDFAKR
Na+/H+ antiporter NhaD-like permease OS=Prevotella bivia DSM 20514 OX=868129 GN=PrebiDRAFT_0246 PE=4 SV=1	IGGSEDFAKR
Na+/H+ antiporter NhaD-like permease OS=Prevotella bivia DSM 20514 OX=868129 GN=PrebiDRAFT_0246 PE=4 SV=1	KIGGSEDFAK
Na+/H+ antiporter NhaD-like permease OS=Prevotella bivia DSM 20514 OX=868129 GN=PrebiDRAFT_0246 PE=4 SV=1	GDILVDVALEK	1	1
Na+/H+ antiporter NhaD-like permease OS=Prevotella bivia DSM 20514 OX=868129 GN=PrebiDRAFT_0246 PE=4 SV=1	GGSADSRDEFSGGER		1
Na+/H+ antiporter NhaD-like permease OS=Prevotella bivia DSM 20514 OX=868129 GN=PrebiDRAFT_0246 PE=4 SV=1	IGGSEDFAK
Na+/H+ antiporter NhaD-like permease OS=Prevotella bivia DSM 20514 OX=868129 GN=PrebiDRAFT_0246 PE=4 SV=1	IGGSEDFAKR		2
Na+/H+ antiporter NhaD-like permease OS=Prevotella bivia DSM 20514 OX=868129 GN=PrebiDRAFT_0246 PE=4 SV=1	KIGGSEDFAK		1
Na+/H+ antiporter NhaD-like permease OS=Prevotella bivia DSM 20514 OX=868129 GN=PrebiDRAFT_0246 PE=4 SV=1	KIGGSEDFAKR	1	1
Na+/H+ antiporter NhaD-like permease OS=Prevotella bivia DSM 20514 OX=868129 GN=PrebiDRAFT_0246 PE=4 SV=1	RVSNLLSR		1
Na+/H+ antiporter NhaD-like permease OS=Prevotella bivia DSM 20514 OX=868129 GN=PrebiDRAFT_0246 PE=4 SV=1	VAADAVMSFGNK	3	3
DNA ligase OS=Prevotella bivia DSM 20514 OX=868129 GN=ligA PE=3 SV=1	EGINIDGLSEQTVQK
DNA ligase OS=Prevotella bivia DSM 20514 OX=868129 GN=ligA PE=3 SV=1	LLSAYPLEELINK
DNA ligase OS=Prevotella bivia DSM 20514 OX=868129 GN=ligA PE=3 SV=1	YMEGFGEK
DNA ligase OS=Prevotella bivia DSM 20514 OX=868129 GN=ligA PE=3 SV=1	AYIESEGGKVTGSVSK	1
DNA ligase OS=Prevotella bivia DSM 20514 OX=868129 GN=ligA PE=3 SV=1	EGINIDGLSEQTVQK	1
DNA ligase OS=Prevotella bivia DSM 20514 OX=868129 GN=ligA PE=3 SV=1	ELITLPTAENIEK	1
DNA ligase OS=Prevotella bivia DSM 20514 OX=868129 GN=ligA PE=3 SV=1	GQKEEHEYPALSLAK	1
DNA ligase OS=Prevotella bivia DSM 20514 OX=868129 GN=ligA PE=3 SV=1	LGFNTVER
DNA ligase OS=Prevotella bivia DSM 20514 OX=868129 GN=ligA PE=3 SV=1	LGIGDAGTK
DNA ligase OS=Prevotella bivia DSM 20514 OX=868129 GN=ligA PE=3 SV=1	LLQELTVSQTSSEPK	1
DNA ligase OS=Prevotella bivia DSM 20514 OX=868129 GN=ligA PE=3 SV=1	LLSAYPLEELINK	1
DNA ligase OS=Prevotella bivia DSM 20514 OX=868129 GN=ligA PE=3 SV=1	MAFLDKLGFNTVER	1
DNA ligase OS=Prevotella bivia DSM 20514 OX=868129 GN=ligA PE=3 SV=1	NLASGSLTLK	1
DNA ligase OS=Prevotella bivia DSM 20514 OX=868129 GN=ligA PE=3 SV=1	QLLFALSIPLVGK	1
DNA ligase OS=Prevotella bivia DSM 20514 OX=868129 GN=ligA PE=3 SV=1	SASFVGWMQDDSNYAQLQR	2
DNA ligase OS=Prevotella bivia DSM 20514 OX=868129 GN=ligA PE=3 SV=1	SCDNLLTAIEK	1
DNA ligase OS=Prevotella bivia DSM 20514 OX=868129 GN=ligA PE=3 SV=1	STHYLINNDVK	1
DNA ligase OS=Prevotella bivia DSM 20514 OX=868129 GN=ligA PE=3 SV=1	VIATWTLR	1
DNA ligase OS=Prevotella bivia DSM 20514 OX=868129 GN=ligA PE=3 SV=1	YMEGFGEK	1
Uncharacterized protein OS=Prevotella bivia DSM 20514 OX=868129 GN=PrebiDRAFT_0249 PE=4 SV=1	DGTIGAYWEIAR		1
Uncharacterized protein OS=Prevotella bivia DSM 20514 OX=868129 GN=PrebiDRAFT_0249 PE=4 SV=1	EFNLTQNK
Uncharacterized protein OS=Prevotella bivia DSM 20514 OX=868129 GN=PrebiDRAFT_0249 PE=4 SV=1	FYAIPTIAAK		1
Uncharacterized protein OS=Prevotella bivia DSM 20514 OX=868129 GN=PrebiDRAFT_0249 PE=4 SV=1	GLCTFDGFADLWYDPNVNGK
Uncharacterized protein OS=Prevotella bivia DSM 20514 OX=868129 GN=PrebiDRAFT_0249 PE=4 SV=1	LIFLTEPQFWVNMNK		2
Uncharacterized protein OS=Prevotella bivia DSM 20514 OX=868129 GN=PrebiDRAFT_0249 PE=4 SV=1	NNKFYAIPTIAAK		1
Uncharacterized protein OS=Prevotella bivia DSM 20514 OX=868129 GN=PrebiDRAFT_0249 PE=4 SV=1	QSVTTTVEMFKPDK		1
[truncated: 12,911 more rows]
